# Supplementary material for: A plasmonic refractive index sensor with an ultrabroad dynamic sensing range
Source: Sci Rep. 2019 Mar 26;9:5134. doi: 10.1038/s41598-019-41353-4 (PMC6435793; doi:10.1038/s41598-019-41353-4)
Supplement: Supplementary file 2 — The datasheet of Fig4b. [file 41598_2019_41353_MOESM2_ESM.xlsx]

## Sheet: 工作表1
TMAU_n1		TMref_n1		TMAU_n2p21		TMref_n2p21
5.13831e-05	0	0.00087487	0	0.000136787	0	0.02015	0
9.33349e-05	0.00683	0.00087487	0.00683	0.000233659	0.00683	0.02019	0.00683
0.000286818	0.01367	0.00087487	0.01367	0.00126	0.01367	0.02022	0.01367
0.00118	0.0205	0.00087487	0.0205	0.00708	0.0205	0.02023	0.0205
0.00118	0.02734	0.00087487	0.02734	0.00708	0.02734	0.02023	0.02734
0.00118	0.03417	0.00087487	0.03417	0.00708	0.03417	0.02023	0.03417
0.00118	0.04101	0.00087487	0.04101	0.00708	0.04101	0.02023	0.04101
0.00118	0.04784	0.000877291	0.04784	0.00708	0.04784	0.02023	0.04784
0.00118	0.05467	0.000889698	0.05467	0.00708	0.05467	0.02023	0.05467
0.00118	0.06151	0.000901206	0.06151	0.00708	0.06151	0.02023	0.06151
0.00118	0.06834	0.000911841	0.06834	0.00708	0.06834	0.02023	0.06834
0.00118	0.07518	0.000921651	0.07518	0.00708	0.07518	0.02041	0.07518
0.00118	0.08201	0.000930708	0.08201	0.00708	0.08201	0.02061	0.08201
0.00118	0.08885	0.000984943	0.08885	0.00708	0.08885	0.022	0.08885
0.00118	0.09568	0.000984943	0.09568	0.00708	0.09568	0.02204	0.09568
0.00118	0.10251	0.000984943	0.10251	0.00708	0.10251	0.02207	0.10251
0.0013	0.10935	0.000984943	0.10935	0.00714	0.10935	0.02208	0.10935
0.0013	0.11618	0.000984943	0.11618	0.00714	0.11618	0.02208	0.11618
0.0013	0.12302	0.000984943	0.12302	0.00714	0.12302	0.02208	0.12302
0.0013	0.12985	0.000984943	0.12985	0.00714	0.12985	0.02208	0.12985
0.0013	0.13668	0.000984943	0.13668	0.00714	0.13668	0.02208	0.13668
0.0013	0.14352	0.000984943	0.14352	0.00714	0.14352	0.02208	0.14352
0.0013	0.15035	0.000984943	0.15035	0.00714	0.15035	0.02208	0.15035
0.0013	0.15719	0.000984943	0.15719	0.00714	0.15719	0.02208	0.15719
0.0013	0.16402	0.000984943	0.16402	0.00714	0.16402	0.02208	0.16402
0.0013	0.17086	0.000984943	0.17086	0.00714	0.17086	0.02208	0.17086
0.0013	0.17769	0.000984943	0.17769	0.00714	0.17769	0.02208	0.17769
0.0013	0.18452	0.000994072	0.18452	0.00714	0.18452	0.02208	0.18452
0.0013	0.19136	0.00101	0.19136	0.00714	0.19136	0.02208	0.19136
0.0013	0.19819	0.00102	0.19819	0.00714	0.19819	0.02208	0.19819
0.0013	0.20503	0.00103	0.20503	0.00714	0.20503	0.02218	0.20503
0.0013	0.21186	0.00104	0.21186	0.00714	0.21186	0.02241	0.21186
0.0013	0.2187	0.00105	0.2187	0.00714	0.2187	0.02262	0.2187
0.0013	0.22553	0.00111	0.22553	0.00714	0.22553	0.02406	0.22553
0.0013	0.23236	0.00111	0.23236	0.00714	0.23236	0.0241	0.23236
0.0013	0.2392	0.00111	0.2392	0.00714	0.2392	0.02411	0.2392
0.00143	0.24603	0.00111	0.24603	0.00717	0.24603	0.02411	0.24603
0.00143	0.25287	0.00111	0.25287	0.00717	0.25287	0.02411	0.25287
0.00143	0.2597	0.00111	0.2597	0.00717	0.2597	0.02411	0.2597
0.00143	0.26654	0.00111	0.26654	0.00717	0.26654	0.02411	0.26654
0.00143	0.27337	0.00111	0.27337	0.00717	0.27337	0.02411	0.27337
0.00143	0.2802	0.00111	0.2802	0.00717	0.2802	0.02411	0.2802
0.00143	0.28704	0.00111	0.28704	0.00717	0.28704	0.02411	0.28704
0.00143	0.29387	0.00111	0.29387	0.00717	0.29387	0.02411	0.29387
0.00143	0.30071	0.00111	0.30071	0.00717	0.30071	0.02411	0.30071
0.00143	0.30754	0.00111	0.30754	0.00717	0.30754	0.02411	0.30754
0.00143	0.31437	0.00111	0.31437	0.00717	0.31437	0.02411	0.31437
0.00143	0.32121	0.00111	0.32121	0.00717	0.32121	0.02411	0.32121
0.00143	0.32804	0.00111	0.32804	0.00717	0.32804	0.02411	0.32804
0.00143	0.33488	0.00111	0.33488	0.00717	0.33488	0.02411	0.33488
0.00142	0.34171	0.00111	0.34171	0.00714	0.34171	0.02411	0.34171
0.00142	0.34855	0.00111	0.34855	0.00714	0.34855	0.02411	0.34855
0.00142	0.35538	0.00112	0.35538	0.00714	0.35538	0.02411	0.35538
0.00142	0.36221	0.00113	0.36221	0.00714	0.36221	0.02411	0.36221
0.00142	0.36905	0.00115	0.36905	0.00714	0.36905	0.02411	0.36905
0.00142	0.37588	0.00116	0.37588	0.00714	0.37588	0.02425	0.37588
0.00142	0.38272	0.00117	0.38272	0.00714	0.38272	0.0245	0.38272
0.00142	0.38955	0.00118	0.38955	0.00714	0.38955	0.02474	0.38955
0.00142	0.39639	0.00125	0.39639	0.00714	0.39639	0.02632	0.39639
0.00142	0.40322	0.00125	0.40322	0.00714	0.40322	0.02635	0.40322
0.00143	0.41005	0.00125	0.41005	0.00717	0.41005	0.02637	0.41005
0.00157	0.41689	0.00125	0.41689	0.00717	0.41689	0.02637	0.41689
0.00157	0.42372	0.00125	0.42372	0.00717	0.42372	0.02637	0.42372
0.00157	0.43056	0.00125	0.43056	0.00717	0.43056	0.02637	0.43056
0.00157	0.43739	0.00125	0.43739	0.00717	0.43739	0.02637	0.43739
0.00157	0.44423	0.00125	0.44423	0.00717	0.44423	0.02637	0.44423
0.00157	0.45106	0.00125	0.45106	0.00717	0.45106	0.02637	0.45106
0.00157	0.45789	0.00125	0.45789	0.00717	0.45789	0.02637	0.45789
0.00157	0.46473	0.00125	0.46473	0.00717	0.46473	0.02637	0.46473
0.00157	0.47156	0.00125	0.47156	0.00717	0.47156	0.02637	0.47156
0.00157	0.4784	0.00125	0.4784	0.00717	0.4784	0.02637	0.4784
0.00157	0.48523	0.00125	0.48523	0.00717	0.48523	0.02637	0.48523
0.00157	0.49206	0.00125	0.49206	0.00717	0.49206	0.02637	0.49206
0.00157	0.4989	0.00125	0.4989	0.00717	0.4989	0.02637	0.4989
0.00157	0.50573	0.00125	0.50573	0.00717	0.50573	0.02637	0.50573
0.00157	0.51257	0.00125	0.51257	0.00717	0.51257	0.02637	0.51257
0.00157	0.5194	0.00125	0.5194	0.00717	0.5194	0.02637	0.5194
0.00157	0.52624	0.00125	0.52624	0.00717	0.52624	0.02637	0.52624
0.00157	0.53307	0.00125	0.53307	0.00717	0.53307	0.02637	0.53307
0.00157	0.5399	0.00125	0.5399	0.00717	0.5399	0.02637	0.5399
0.00157	0.54674	0.00125	0.54674	0.00717	0.54674	0.02637	0.54674
0.00157	0.55357	0.00126	0.55357	0.00717	0.55357	0.02637	0.55357
0.00157	0.56041	0.00128	0.56041	0.00717	0.56041	0.02637	0.56041
0.00157	0.56724	0.00129	0.56724	0.00717	0.56724	0.02637	0.56724
0.00157	0.57408	0.00131	0.57408	0.00717	0.57408	0.02653	0.57408
0.00157	0.58091	0.00132	0.58091	0.00717	0.58091	0.02681	0.58091
0.00157	0.58774	0.00133	0.58774	0.00717	0.58774	0.02707	0.58774
0.00157	0.59458	0.00141	0.59458	0.00717	0.59458	0.02881	0.59458
0.00157	0.60141	0.00141	0.60141	0.00717	0.60141	0.02884	0.60141
0.00158	0.60825	0.00141	0.60825	0.00717	0.60825	0.02885	0.60825
0.00175	0.61508	0.00141	0.61508	0.00717	0.61508	0.02885	0.61508
0.00175	0.62192	0.00141	0.62192	0.00717	0.62192	0.02885	0.62192
0.00175	0.62875	0.00141	0.62875	0.00717	0.62875	0.02885	0.62875
0.00175	0.63558	0.00141	0.63558	0.00717	0.63558	0.02885	0.63558
0.00175	0.64242	0.00141	0.64242	0.00717	0.64242	0.02885	0.64242
0.00175	0.64925	0.00141	0.64925	0.00717	0.64925	0.02885	0.64925
0.00175	0.65609	0.00141	0.65609	0.00717	0.65609	0.02885	0.65609
0.00175	0.66292	0.00141	0.66292	0.00717	0.66292	0.02885	0.66292
0.00175	0.66975	0.00141	0.66975	0.00717	0.66975	0.02885	0.66975
0.00175	0.67659	0.00141	0.67659	0.00717	0.67659	0.02885	0.67659
0.00172	0.68342	0.00141	0.68342	0.00714	0.68342	0.02885	0.68342
0.00172	0.69026	0.00141	0.69026	0.00714	0.69026	0.02885	0.69026
0.00172	0.69709	0.00141	0.69709	0.00714	0.69709	0.02885	0.69709
0.00172	0.70393	0.00141	0.70393	0.00714	0.70393	0.02885	0.70393
0.00172	0.71076	0.00141	0.71076	0.00714	0.71076	0.02885	0.71076
0.00172	0.71759	0.00141	0.71759	0.00714	0.71759	0.02885	0.71759
0.00172	0.72443	0.00141	0.72443	0.00714	0.72443	0.02885	0.72443
0.00172	0.73126	0.00141	0.73126	0.00714	0.73126	0.02885	0.73126
0.00172	0.7381	0.00141	0.7381	0.00714	0.7381	0.02885	0.7381
0.00172	0.74493	0.00141	0.74493	0.00714	0.74493	0.02885	0.74493
0.00172	0.75177	0.00141	0.75177	0.00714	0.75177	0.02885	0.75177
0.00172	0.7586	0.00141	0.7586	0.00714	0.7586	0.02885	0.7586
0.00172	0.76543	0.00141	0.76543	0.00714	0.76543	0.02885	0.76543
0.00172	0.77227	0.00141	0.77227	0.00714	0.77227	0.02885	0.77227
0.00172	0.7791	0.00141	0.7791	0.00714	0.7791	0.02885	0.7791
0.00172	0.78594	0.00141	0.78594	0.00714	0.78594	0.02885	0.78594
0.00172	0.79277	0.00141	0.79277	0.00714	0.79277	0.02885	0.79277
0.00172	0.79961	0.00141	0.79961	0.00714	0.79961	0.02885	0.79961
0.00172	0.80644	0.00141	0.80644	0.00714	0.80644	0.02885	0.80644
0.00172	0.81327	0.00141	0.81327	0.00714	0.81327	0.02885	0.81327
0.00172	0.82011	0.00141	0.82011	0.00717	0.82011	0.02885	0.82011
0.00172	0.82694	0.00141	0.82694	0.00725	0.82694	0.02885	0.82694
0.00172	0.83378	0.00141	0.83378	0.00744	0.83378	0.02885	0.83378
0.00172	0.84061	0.00141	0.84061	0.00792	0.84061	0.02885	0.84061
0.00172	0.84744	0.00141	0.84744	0.00835	0.84744	0.02885	0.84744
0.00172	0.85428	0.00141	0.85428	0.00872	0.85428	0.02885	0.85428
0.00172	0.86111	0.00142	0.86111	0.00905	0.86111	0.02885	0.86111
0.00172	0.86795	0.00143	0.86795	0.00905	0.86795	0.02885	0.86795
0.00172	0.87478	0.00144	0.87478	0.00905	0.87478	0.02885	0.87478
0.00172	0.88162	0.00145	0.88162	0.00905	0.88162	0.02885	0.88162
0.00172	0.88845	0.00146	0.88845	0.00905	0.88845	0.02886	0.88845
0.00172	0.89528	0.00147	0.89528	0.00905	0.89528	0.02889	0.89528
0.00172	0.90212	0.00147	0.90212	0.00905	0.90212	0.02906	0.90212
0.00172	0.90895	0.00148	0.90895	0.00905	0.90895	0.02921	0.90895
0.00175	0.91579	0.00149	0.91579	0.00905	0.91579	0.02937	0.91579
0.00176	0.92262	0.0015	0.92262	0.00912	0.92262	0.02952	0.92262
0.0018	0.92946	0.0015	0.92946	0.00946	0.92946	0.02966	0.92946
0.0018	0.93629	0.00159	0.93629	0.00946	0.93629	0.03153	0.93629
0.0018	0.94312	0.00159	0.94312	0.00946	0.94312	0.03156	0.94312
0.0018	0.94996	0.00159	0.94996	0.00946	0.94996	0.03158	0.94996
0.0018	0.95679	0.00159	0.95679	0.00946	0.95679	0.0316	0.95679
0.00182	0.96363	0.00159	0.96363	0.00946	0.96363	0.03161	0.96363
0.00197	0.97046	0.00159	0.97046	0.00946	0.97046	0.03161	0.97046
0.00197	0.9773	0.00159	0.9773	0.00946	0.9773	0.03161	0.9773
0.00197	0.98413	0.00159	0.98413	0.00946	0.98413	0.03161	0.98413
0.00197	0.99096	0.00159	0.99096	0.00946	0.99096	0.03161	0.99096
0.00197	0.9978	0.00159	0.9978	0.00946	0.9978	0.03161	0.9978
0.00197	1.00463	0.00159	1.00463	0.00946	1.00463	0.03161	1.00463
0.00197	1.01147	0.00159	1.01147	0.00946	1.01147	0.03161	1.01147
0.00197	1.0183	0.00159	1.0183	0.00946	1.0183	0.03161	1.0183
0.00197	1.02513	0.00159	1.02513	0.00946	1.02513	0.03161	1.02513
0.00197	1.03197	0.00159	1.03197	0.00946	1.03197	0.03161	1.03197
0.00197	1.0388	0.00159	1.0388	0.00946	1.0388	0.03161	1.0388
0.00197	1.04564	0.00159	1.04564	0.00946	1.04564	0.03161	1.04564
0.00197	1.05247	0.00159	1.05247	0.00946	1.05247	0.03161	1.05247
0.00197	1.05931	0.00159	1.05931	0.00946	1.05931	0.03161	1.05931
0.00197	1.06614	0.00159	1.06614	0.00946	1.06614	0.03161	1.06614
0.00197	1.07297	0.00159	1.07297	0.00946	1.07297	0.03161	1.07297
0.00197	1.07981	0.00159	1.07981	0.00946	1.07981	0.03161	1.07981
0.00197	1.08664	0.00159	1.08664	0.00946	1.08664	0.03161	1.08664
0.00197	1.09348	0.00159	1.09348	0.00946	1.09348	0.03161	1.09348
0.00197	1.10031	0.00159	1.10031	0.00946	1.10031	0.03161	1.10031
0.00197	1.10715	0.00159	1.10715	0.00946	1.10715	0.03161	1.10715
0.00197	1.11398	0.00159	1.11398	0.00946	1.11398	0.03161	1.11398
0.00197	1.12081	0.00159	1.12081	0.00946	1.12081	0.03161	1.12081
0.00197	1.12765	0.00159	1.12765	0.00946	1.12765	0.03161	1.12765
0.00197	1.13448	0.00159	1.13448	0.00946	1.13448	0.03161	1.13448
0.00197	1.14132	0.00159	1.14132	0.00946	1.14132	0.03161	1.14132
0.00197	1.14815	0.00159	1.14815	0.00946	1.14815	0.03161	1.14815
0.00197	1.15499	0.00159	1.15499	0.00946	1.15499	0.03161	1.15499
0.00197	1.16182	0.00159	1.16182	0.00946	1.16182	0.03161	1.16182
0.00197	1.16865	0.00159	1.16865	0.00946	1.16865	0.03161	1.16865
0.00197	1.17549	0.00159	1.17549	0.00946	1.17549	0.03161	1.17549
0.00197	1.18232	0.00159	1.18232	0.00946	1.18232	0.03161	1.18232
0.00197	1.18916	0.00159	1.18916	0.00946	1.18916	0.03161	1.18916
0.00197	1.19599	0.00159	1.19599	0.00946	1.19599	0.03161	1.19599
0.00197	1.20282	0.00159	1.20282	0.00946	1.20282	0.03161	1.20282
0.00197	1.20966	0.00159	1.20966	0.00946	1.20966	0.03161	1.20966
0.00197	1.21649	0.00159	1.21649	0.00946	1.21649	0.03161	1.21649
0.00197	1.22333	0.00159	1.22333	0.00946	1.22333	0.03161	1.22333
0.00197	1.23016	0.00159	1.23016	0.00946	1.23016	0.03161	1.23016
0.00197	1.237	0.00159	1.237	0.00946	1.237	0.03161	1.237
0.00197	1.24383	0.00159	1.24383	0.00946	1.24383	0.03161	1.24383
0.00197	1.25066	0.00159	1.25066	0.00946	1.25066	0.03161	1.25066
0.00197	1.2575	0.00159	1.2575	0.00946	1.2575	0.03161	1.2575
0.00197	1.26433	0.00159	1.26433	0.00946	1.26433	0.03161	1.26433
0.00197	1.27117	0.00159	1.27117	0.00981	1.27117	0.03161	1.27117
0.00197	1.278	0.00159	1.278	0.01023	1.278	0.03161	1.278
0.00197	1.28484	0.00159	1.28484	0.01031	1.28484	0.03161	1.28484
0.00197	1.29167	0.00159	1.29167	0.01098	1.29167	0.03161	1.29167
0.00197	1.2985	0.00159	1.2985	0.01104	1.2985	0.03161	1.2985
0.00197	1.30534	0.00159	1.30534	0.01199	1.30534	0.03161	1.30534
0.00197	1.31217	0.00159	1.31217	0.01307	1.31217	0.03161	1.31217
0.00197	1.31901	0.00159	1.31901	0.01423	1.31901	0.03161	1.31901
0.00197	1.32584	0.00159	1.32584	0.01542	1.32584	0.03161	1.32584
0.00197	1.33268	0.00159	1.33268	0.01661	1.33268	0.03161	1.33268
0.00198	1.33951	0.00159	1.33951	0.01775	1.33951	0.03161	1.33951
0.002	1.34634	0.00159	1.34634	0.01873	1.34634	0.03161	1.34634
0.00214	1.35318	0.00159	1.35318	0.01955	1.35318	0.03161	1.35318
0.0022	1.36001	0.0016	1.36001	0.0203	1.36001	0.03161	1.36001
0.00229	1.36685	0.00161	1.36685	0.0203	1.36685	0.03161	1.36685
0.00244	1.37368	0.00162	1.37368	0.0203	1.37368	0.03161	1.37368
0.00262	1.38051	0.00163	1.38051	0.0203	1.38051	0.03161	1.38051
0.00277	1.38735	0.00164	1.38735	0.0203	1.38735	0.03161	1.38735
0.00295	1.39418	0.00165	1.39418	0.0203	1.39418	0.03167	1.39418
0.00315	1.40102	0.00166	1.40102	0.0203	1.40102	0.03185	1.40102
0.00335	1.40785	0.00167	1.40785	0.0203	1.40785	0.03203	1.40785
0.00356	1.41469	0.00168	1.41469	0.0203	1.41469	0.0322	1.41469
0.00377	1.42152	0.00169	1.42152	0.02102	1.42152	0.03236	1.42152
0.00377	1.42835	0.0017	1.42835	0.02269	1.42835	0.03252	1.42835
0.00377	1.43519	0.00179	1.43519	0.02269	1.43519	0.03458	1.43519
0.00377	1.44202	0.00179	1.44202	0.02269	1.44202	0.03461	1.44202
0.00377	1.44886	0.00179	1.44886	0.02269	1.44886	0.03463	1.44886
0.00377	1.45569	0.00179	1.45569	0.02269	1.45569	0.03465	1.45569
0.00377	1.46253	0.00179	1.46253	0.02269	1.46253	0.03465	1.46253
0.00377	1.46936	0.00179	1.46936	0.02269	1.46936	0.03465	1.46936
0.00377	1.47619	0.00179	1.47619	0.02269	1.47619	0.03465	1.47619
0.00377	1.48303	0.00179	1.48303	0.02269	1.48303	0.03465	1.48303
0.00377	1.48986	0.00179	1.48986	0.02269	1.48986	0.03465	1.48986
0.00377	1.4967	0.00179	1.4967	0.02269	1.4967	0.03465	1.4967
0.00377	1.50353	0.00179	1.50353	0.02269	1.50353	0.03465	1.50353
0.00377	1.51037	0.00179	1.51037	0.02269	1.51037	0.03465	1.51037
0.00377	1.5172	0.00179	1.5172	0.02269	1.5172	0.03465	1.5172
0.00377	1.52403	0.00179	1.52403	0.02269	1.52403	0.03465	1.52403
0.00377	1.53087	0.00179	1.53087	0.02269	1.53087	0.03465	1.53087
0.00377	1.5377	0.00179	1.5377	0.02269	1.5377	0.03465	1.5377
0.00377	1.54454	0.00179	1.54454	0.02269	1.54454	0.03465	1.54454
0.00377	1.55137	0.00179	1.55137	0.02269	1.55137	0.03465	1.55137
0.00377	1.5582	0.00179	1.5582	0.02269	1.5582	0.03465	1.5582
0.00377	1.56504	0.00179	1.56504	0.02269	1.56504	0.03465	1.56504
0.00377	1.57187	0.00179	1.57187	0.02269	1.57187	0.03465	1.57187
0.00377	1.57871	0.00179	1.57871	0.02269	1.57871	0.03465	1.57871
0.00377	1.58554	0.00179	1.58554	0.02269	1.58554	0.03465	1.58554
0.00377	1.59238	0.00179	1.59238	0.02269	1.59238	0.03465	1.59238
0.00377	1.59921	0.00179	1.59921	0.02269	1.59921	0.03465	1.59921
0.00377	1.60604	0.00179	1.60604	0.02269	1.60604	0.03465	1.60604
0.00377	1.61288	0.00179	1.61288	0.02269	1.61288	0.03465	1.61288
0.00377	1.61971	0.00179	1.61971	0.02269	1.61971	0.03465	1.61971
0.00377	1.62655	0.00179	1.62655	0.02269	1.62655	0.03465	1.62655
0.00377	1.63338	0.00179	1.63338	0.02269	1.63338	0.03465	1.63338
0.00377	1.64022	0.00179	1.64022	0.02269	1.64022	0.03465	1.64022
0.00377	1.64705	0.00179	1.64705	0.02269	1.64705	0.03465	1.64705
0.00377	1.65388	0.00179	1.65388	0.02269	1.65388	0.03465	1.65388
0.00377	1.66072	0.00179	1.66072	0.02269	1.66072	0.03465	1.66072
0.00377	1.66755	0.00179	1.66755	0.02269	1.66755	0.03465	1.66755
0.00377	1.67439	0.00179	1.67439	0.02269	1.67439	0.03465	1.67439
0.00377	1.68122	0.00179	1.68122	0.02269	1.68122	0.03465	1.68122
0.00377	1.68806	0.00179	1.68806	0.02269	1.68806	0.03465	1.68806
0.00377	1.69489	0.00179	1.69489	0.02269	1.69489	0.03465	1.69489
0.00377	1.70172	0.00179	1.70172	0.02269	1.70172	0.03465	1.70172
0.00377	1.70856	0.00179	1.70856	0.02269	1.70856	0.03465	1.70856
0.00377	1.71539	0.00179	1.71539	0.02269	1.71539	0.03465	1.71539
0.00377	1.72223	0.00179	1.72223	0.02269	1.72223	0.03465	1.72223
0.00377	1.72906	0.00179	1.72906	0.02269	1.72906	0.03465	1.72906
0.00377	1.73589	0.00179	1.73589	0.02269	1.73589	0.03465	1.73589
0.00377	1.74273	0.00179	1.74273	0.02269	1.74273	0.03465	1.74273
0.00377	1.74956	0.00179	1.74956	0.02269	1.74956	0.03465	1.74956
0.00377	1.7564	0.00179	1.7564	0.02269	1.7564	0.03465	1.7564
0.00377	1.76323	0.00179	1.76323	0.02269	1.76323	0.03465	1.76323
0.00377	1.77007	0.00179	1.77007	0.02269	1.77007	0.03465	1.77007
0.00377	1.7769	0.00179	1.7769	0.02269	1.7769	0.03465	1.7769
0.00377	1.78373	0.00179	1.78373	0.02269	1.78373	0.03465	1.78373
0.00377	1.79057	0.00179	1.79057	0.02269	1.79057	0.03465	1.79057
0.00377	1.7974	0.00179	1.7974	0.02269	1.7974	0.03465	1.7974
0.00377	1.80424	0.00179	1.80424	0.02269	1.80424	0.03465	1.80424
0.00377	1.81107	0.00179	1.81107	0.02269	1.81107	0.03465	1.81107
0.00377	1.81791	0.00179	1.81791	0.02269	1.81791	0.03465	1.81791
0.00377	1.82474	0.00179	1.82474	0.02369	1.82474	0.03465	1.82474
0.00377	1.83157	0.00179	1.83157	0.0241	1.83157	0.03465	1.83157
0.00377	1.83841	0.00179	1.83841	0.02461	1.83841	0.03465	1.83841
0.00377	1.84524	0.00179	1.84524	0.02632	1.84524	0.03465	1.84524
0.00377	1.85208	0.00179	1.85208	0.02883	1.85208	0.03465	1.85208
0.00377	1.85891	0.00179	1.85891	0.03149	1.85891	0.03465	1.85891
0.00385	1.86575	0.00179	1.86575	0.03424	1.86575	0.03465	1.86575
0.00399	1.87258	0.00179	1.87258	0.03703	1.87258	0.03465	1.87258
0.00413	1.87941	0.00179	1.87941	0.03979	1.87941	0.03465	1.87941
0.00442	1.88625	0.00179	1.88625	0.04209	1.88625	0.03465	1.88625
0.00472	1.89308	0.00179	1.89308	0.04367	1.89308	0.03465	1.89308
0.00504	1.89992	0.0018	1.89992	0.0438	1.89992	0.03465	1.89992
0.00526	1.90675	0.00182	1.90675	0.0438	1.90675	0.03465	1.90675
0.00539	1.91358	0.00183	1.91358	0.0438	1.91358	0.03465	1.91358
0.00588	1.92042	0.00184	1.92042	0.0438	1.92042	0.03466	1.92042
0.0061	1.92725	0.00185	1.92725	0.0438	1.92725	0.03466	1.92725
0.00648	1.93409	0.00186	1.93409	0.0438	1.93409	0.03475	1.93409
0.00691	1.94092	0.00187	1.94092	0.0438	1.94092	0.03495	1.94092
0.00735	1.94776	0.00188	1.94776	0.0438	1.94776	0.03514	1.94776
0.00781	1.95459	0.00189	1.95459	0.04438	1.95459	0.03533	1.95459
0.00829	1.96142	0.0019	1.96142	0.04438	1.96142	0.03551	1.96142
0.00829	1.96826	0.00191	1.96826	0.04438	1.96826	0.03569	1.96826
0.00829	1.97509	0.00202	1.97509	0.04438	1.97509	0.03796	1.97509
0.00829	1.98193	0.00202	1.98193	0.04438	1.98193	0.03799	1.98193
0.00829	1.98876	0.00202	1.98876	0.04438	1.98876	0.03801	1.98876
0.00829	1.9956	0.00202	1.9956	0.04438	1.9956	0.03803	1.9956
0.00829	2.00243	0.00202	2.00243	0.04438	2.00243	0.03803	2.00243
0.00829	2.00926	0.00202	2.00926	0.04438	2.00926	0.03803	2.00926
0.00829	2.0161	0.00202	2.0161	0.04438	2.0161	0.03803	2.0161
0.00829	2.02293	0.00202	2.02293	0.04438	2.02293	0.03803	2.02293
0.00829	2.02977	0.00202	2.02977	0.04438	2.02977	0.03803	2.02977
0.00829	2.0366	0.00202	2.0366	0.04438	2.0366	0.03803	2.0366
0.00829	2.04344	0.00202	2.04344	0.04438	2.04344	0.03803	2.04344
0.00829	2.05027	0.00202	2.05027	0.04438	2.05027	0.03803	2.05027
0.00829	2.0571	0.00202	2.0571	0.04438	2.0571	0.03803	2.0571
0.00829	2.06394	0.00202	2.06394	0.04438	2.06394	0.03803	2.06394
0.00829	2.07077	0.00202	2.07077	0.04438	2.07077	0.03803	2.07077
0.00829	2.07761	0.00202	2.07761	0.04438	2.07761	0.03803	2.07761
0.00829	2.08444	0.00202	2.08444	0.04438	2.08444	0.03803	2.08444
0.00829	2.09127	0.00202	2.09127	0.04438	2.09127	0.03803	2.09127
0.00829	2.09811	0.00202	2.09811	0.04438	2.09811	0.03803	2.09811
0.00829	2.10494	0.00202	2.10494	0.04438	2.10494	0.03803	2.10494
0.00829	2.11178	0.00202	2.11178	0.04438	2.11178	0.03803	2.11178
0.00829	2.11861	0.00202	2.11861	0.04438	2.11861	0.03803	2.11861
0.00829	2.12545	0.00202	2.12545	0.04438	2.12545	0.03803	2.12545
0.00829	2.13228	0.00202	2.13228	0.04438	2.13228	0.03803	2.13228
0.00829	2.13911	0.00202	2.13911	0.04438	2.13911	0.03803	2.13911
0.00829	2.14595	0.00202	2.14595	0.04438	2.14595	0.03803	2.14595
0.00829	2.15278	0.00202	2.15278	0.04438	2.15278	0.03803	2.15278
0.00829	2.15962	0.00202	2.15962	0.04438	2.15962	0.03803	2.15962
0.00829	2.16645	0.00202	2.16645	0.04438	2.16645	0.03803	2.16645
0.00829	2.17329	0.00202	2.17329	0.04438	2.17329	0.03803	2.17329
0.00829	2.18012	0.00202	2.18012	0.04438	2.18012	0.03803	2.18012
0.00829	2.18695	0.00202	2.18695	0.04438	2.18695	0.03803	2.18695
0.00829	2.19379	0.00202	2.19379	0.04438	2.19379	0.03803	2.19379
0.00829	2.20062	0.00202	2.20062	0.04438	2.20062	0.03803	2.20062
0.00829	2.20746	0.00202	2.20746	0.04438	2.20746	0.03803	2.20746
0.00829	2.21429	0.00202	2.21429	0.04438	2.21429	0.03803	2.21429
0.00829	2.22113	0.00202	2.22113	0.04438	2.22113	0.03803	2.22113
0.00829	2.22796	0.00202	2.22796	0.04438	2.22796	0.03803	2.22796
0.00829	2.23479	0.00202	2.23479	0.04438	2.23479	0.03803	2.23479
0.00829	2.24163	0.00202	2.24163	0.04438	2.24163	0.03803	2.24163
0.00829	2.24846	0.00202	2.24846	0.04438	2.24846	0.03803	2.24846
0.00829	2.2553	0.00202	2.2553	0.04438	2.2553	0.03803	2.2553
0.00829	2.26213	0.00202	2.26213	0.04438	2.26213	0.03803	2.26213
0.00829	2.26896	0.00202	2.26896	0.04438	2.26896	0.03803	2.26896
0.00829	2.2758	0.00202	2.2758	0.04438	2.2758	0.03803	2.2758
0.00829	2.28263	0.00202	2.28263	0.04438	2.28263	0.03803	2.28263
0.00829	2.28947	0.00202	2.28947	0.04438	2.28947	0.03803	2.28947
0.00829	2.2963	0.00202	2.2963	0.04438	2.2963	0.03803	2.2963
0.00829	2.30314	0.00202	2.30314	0.04438	2.30314	0.03803	2.30314
0.00829	2.30997	0.00202	2.30997	0.04438	2.30997	0.03803	2.30997
0.00829	2.3168	0.00202	2.3168	0.04438	2.3168	0.03803	2.3168
0.00829	2.32364	0.00202	2.32364	0.04438	2.32364	0.03803	2.32364
0.00829	2.33047	0.00202	2.33047	0.04438	2.33047	0.03803	2.33047
0.00829	2.33731	0.00202	2.33731	0.04438	2.33731	0.03803	2.33731
0.00829	2.34414	0.00202	2.34414	0.04438	2.34414	0.03803	2.34414
0.00829	2.35098	0.00202	2.35098	0.04438	2.35098	0.03803	2.35098
0.00829	2.35781	0.00202	2.35781	0.04438	2.35781	0.03803	2.35781
0.00829	2.36464	0.00202	2.36464	0.04438	2.36464	0.03803	2.36464
0.00829	2.37148	0.00202	2.37148	0.04438	2.37148	0.03803	2.37148
0.00829	2.37831	0.00202	2.37831	0.04438	2.37831	0.03803	2.37831
0.00829	2.38515	0.00202	2.38515	0.04937	2.38515	0.03803	2.38515
0.00829	2.39198	0.00202	2.39198	0.05095	2.39198	0.03803	2.39198
0.00829	2.39882	0.00202	2.39882	0.05095	2.39882	0.03803	2.39882
0.00829	2.40565	0.00202	2.40565	0.05198	2.40565	0.03803	2.40565
0.00829	2.41248	0.00202	2.41248	0.05405	2.41248	0.03803	2.41248
0.00829	2.41932	0.00202	2.41932	0.05763	2.41932	0.03803	2.41932
0.00829	2.42615	0.00202	2.42615	0.05934	2.42615	0.03803	2.42615
0.00829	2.43299	0.00202	2.43299	0.0636	2.43299	0.03803	2.43299
0.00829	2.43982	0.00202	2.43982	0.0697	2.43982	0.03803	2.43982
0.00852	2.44666	0.00202	2.44666	0.07597	2.44666	0.03803	2.44666
0.00874	2.45349	0.00202	2.45349	0.08246	2.45349	0.03803	2.45349
0.00878	2.46032	0.00202	2.46032	0.08894	2.46032	0.03803	2.46032
0.00886	2.46716	0.00202	2.46716	0.08894	2.46716	0.03803	2.46716
0.00899	2.47399	0.00202	2.47399	0.08968	2.47399	0.03803	2.47399
0.00908	2.48083	0.00203	2.48083	0.08968	2.48083	0.03803	2.48083
0.00915	2.48766	0.00205	2.48766	0.08968	2.48766	0.03803	2.48766
0.0092	2.49449	0.00206	2.49449	0.08968	2.49449	0.03803	2.49449
0.00951	2.50133	0.00208	2.50133	0.08968	2.50133	0.03804	2.50133
0.00961	2.50816	0.00209	2.50816	0.08968	2.50816	0.03804	2.50816
0.00978	2.515	0.0021	2.515	0.08968	2.515	0.03816	2.515
0.00993	2.52183	0.00211	2.52183	0.08968	2.52183	0.03839	2.52183
0.01007	2.52867	0.00213	2.52867	0.08968	2.52867	0.0386	2.52867
0.0101	2.5355	0.00214	2.5355	0.08968	2.5355	0.03881	2.5355
0.0101	2.54233	0.00215	2.54233	0.08968	2.54233	0.03901	2.54233
0.0101	2.54917	0.00216	2.54917	0.08968	2.54917	0.03921	2.54917
0.0101	2.556	0.00228	2.556	0.08968	2.556	0.0417	2.556
0.0101	2.56284	0.00228	2.56284	0.08968	2.56284	0.04173	2.56284
0.0101	2.56967	0.00228	2.56967	0.08968	2.56967	0.04176	2.56967
0.0101	2.57651	0.00228	2.57651	0.08968	2.57651	0.04178	2.57651
0.0101	2.58334	0.00228	2.58334	0.08968	2.58334	0.04178	2.58334
0.0101	2.59017	0.00228	2.59017	0.08968	2.59017	0.04178	2.59017
0.0101	2.59701	0.00228	2.59701	0.08968	2.59701	0.04178	2.59701
0.0101	2.60384	0.00228	2.60384	0.08968	2.60384	0.04178	2.60384
0.0101	2.61068	0.00228	2.61068	0.08968	2.61068	0.04178	2.61068
0.0101	2.61751	0.00228	2.61751	0.08968	2.61751	0.04178	2.61751
0.0101	2.62435	0.00228	2.62435	0.08968	2.62435	0.04178	2.62435
0.0101	2.63118	0.00228	2.63118	0.08968	2.63118	0.04178	2.63118
0.0101	2.63801	0.00228	2.63801	0.08968	2.63801	0.04178	2.63801
0.0101	2.64485	0.00228	2.64485	0.08968	2.64485	0.04178	2.64485
0.0101	2.65168	0.00228	2.65168	0.08968	2.65168	0.04178	2.65168
0.0101	2.65852	0.00228	2.65852	0.08968	2.65852	0.04178	2.65852
0.0101	2.66535	0.00228	2.66535	0.08968	2.66535	0.04178	2.66535
0.0101	2.67218	0.00228	2.67218	0.08968	2.67218	0.04178	2.67218
0.0101	2.67902	0.00228	2.67902	0.08968	2.67902	0.04178	2.67902
0.0101	2.68585	0.00228	2.68585	0.08968	2.68585	0.04178	2.68585
0.0101	2.69269	0.00228	2.69269	0.08968	2.69269	0.04178	2.69269
0.0101	2.69952	0.00228	2.69952	0.08968	2.69952	0.04178	2.69952
0.0101	2.70636	0.00228	2.70636	0.08968	2.70636	0.04178	2.70636
0.0101	2.71319	0.00228	2.71319	0.08968	2.71319	0.04178	2.71319
0.0101	2.72002	0.00228	2.72002	0.08968	2.72002	0.04178	2.72002
0.0101	2.72686	0.00228	2.72686	0.08968	2.72686	0.04178	2.72686
0.0101	2.73369	0.00228	2.73369	0.08968	2.73369	0.04178	2.73369
0.0101	2.74053	0.00228	2.74053	0.08968	2.74053	0.04178	2.74053
0.0101	2.74736	0.00228	2.74736	0.08968	2.74736	0.04178	2.74736
0.0101	2.7542	0.00228	2.7542	0.08968	2.7542	0.04178	2.7542
0.0101	2.76103	0.00228	2.76103	0.08968	2.76103	0.04178	2.76103
0.0101	2.76786	0.00228	2.76786	0.08968	2.76786	0.04178	2.76786
0.0101	2.7747	0.00228	2.7747	0.08968	2.7747	0.04178	2.7747
0.0101	2.78153	0.00228	2.78153	0.08968	2.78153	0.04178	2.78153
0.0101	2.78837	0.00228	2.78837	0.08968	2.78837	0.04178	2.78837
0.0101	2.7952	0.00228	2.7952	0.08968	2.7952	0.04178	2.7952
0.0101	2.80204	0.00228	2.80204	0.08968	2.80204	0.04178	2.80204
0.0101	2.80887	0.00228	2.80887	0.08968	2.80887	0.04178	2.80887
0.0101	2.8157	0.00228	2.8157	0.08968	2.8157	0.04178	2.8157
0.0101	2.82254	0.00228	2.82254	0.08968	2.82254	0.04178	2.82254
0.0101	2.82937	0.00228	2.82937	0.08968	2.82937	0.04178	2.82937
0.0101	2.83621	0.00228	2.83621	0.08968	2.83621	0.04178	2.83621
0.0101	2.84304	0.00228	2.84304	0.08968	2.84304	0.04178	2.84304
0.0101	2.84987	0.00228	2.84987	0.08968	2.84987	0.04178	2.84987
0.0101	2.85671	0.00228	2.85671	0.08968	2.85671	0.04178	2.85671
0.0101	2.86354	0.00228	2.86354	0.08968	2.86354	0.04178	2.86354
0.0101	2.87038	0.00228	2.87038	0.08968	2.87038	0.04178	2.87038
0.0101	2.87721	0.00228	2.87721	0.08968	2.87721	0.04178	2.87721
0.0101	2.88405	0.00228	2.88405	0.08968	2.88405	0.04178	2.88405
0.0101	2.89088	0.00228	2.89088	0.08968	2.89088	0.04178	2.89088
0.0101	2.89771	0.00228	2.89771	0.08968	2.89771	0.04178	2.89771
0.0101	2.90455	0.00228	2.90455	0.08968	2.90455	0.04178	2.90455
0.0101	2.91138	0.00228	2.91138	0.08968	2.91138	0.04178	2.91138
0.0101	2.91822	0.00228	2.91822	0.08968	2.91822	0.04178	2.91822
0.0101	2.92505	0.00228	2.92505	0.08968	2.92505	0.04178	2.92505
0.0101	2.93189	0.00228	2.93189	0.08968	2.93189	0.04178	2.93189
0.0101	2.93872	0.00228	2.93872	0.08968	2.93872	0.04178	2.93872
0.0101	2.94555	0.00228	2.94555	0.08968	2.94555	0.04178	2.94555
0.0101	2.95239	0.00228	2.95239	0.08968	2.95239	0.04178	2.95239
0.0101	2.95922	0.00228	2.95922	0.08968	2.95922	0.04178	2.95922
0.0101	2.96606	0.00228	2.96606	0.08968	2.96606	0.04178	2.96606
0.0101	2.97289	0.00228	2.97289	0.08968	2.97289	0.04178	2.97289
0.0101	2.97973	0.00228	2.97973	0.08968	2.97973	0.04178	2.97973
0.0101	2.98656	0.00228	2.98656	0.08968	2.98656	0.04178	2.98656
0.01017	2.99339	0.00228	2.99339	0.08968	2.99339	0.04178	2.99339
0.01017	3.00023	0.00228	3.00023	0.08968	3.00023	0.04178	3.00023
0.01018	3.00706	0.00228	3.00706	0.09091	3.00706	0.04178	3.00706
0.01018	3.0139	0.00228	3.0139	0.09217	3.0139	0.04178	3.0139
0.01021	3.02073	0.00228	3.02073	0.09217	3.02073	0.04178	3.02073
0.01021	3.02756	0.00228	3.02756	0.09217	3.02756	0.04178	3.02756
0.01021	3.0344	0.00228	3.0344	0.09217	3.0344	0.04178	3.0344
0.01021	3.04123	0.00228	3.04123	0.09217	3.04123	0.04178	3.04123
0.01021	3.04807	0.00228	3.04807	0.09217	3.04807	0.04178	3.04807
0.01021	3.0549	0.00228	3.0549	0.09217	3.0549	0.04178	3.0549
0.01021	3.06174	0.00228	3.06174	0.09217	3.06174	0.04178	3.06174
0.01021	3.06857	0.00228	3.06857	0.09217	3.06857	0.04178	3.06857
0.01021	3.0754	0.00228	3.0754	0.09217	3.0754	0.04178	3.0754
0.01021	3.08224	0.00228	3.08224	0.09217	3.08224	0.04178	3.08224
0.01021	3.08907	0.00228	3.08907	0.09217	3.08907	0.04178	3.08907
0.01021	3.09591	0.00229	3.09591	0.09217	3.09591	0.04178	3.09591
0.01021	3.10274	0.00229	3.10274	0.09217	3.10274	0.04178	3.10274
0.01021	3.10958	0.00231	3.10958	0.09217	3.10958	0.04178	3.10958
0.01021	3.11641	0.00233	3.11641	0.09217	3.11641	0.04178	3.11641
0.01021	3.12324	0.00234	3.12324	0.09217	3.12324	0.04178	3.12324
0.01021	3.13008	0.00236	3.13008	0.09217	3.13008	0.04178	3.13008
0.01021	3.13691	0.00237	3.13691	0.09217	3.13691	0.04195	3.13691
0.01021	3.14375	0.00239	3.14375	0.09217	3.14375	0.0422	3.14375
0.01021	3.15058	0.0024	3.15058	0.09217	3.15058	0.04243	3.15058
0.01029	3.15742	0.00241	3.15742	0.09217	3.15742	0.04266	3.15742
0.01029	3.16425	0.00242	3.16425	0.09217	3.16425	0.04289	3.16425
0.01029	3.17108	0.00244	3.17108	0.09217	3.17108	0.04311	3.17108
0.01029	3.17792	0.00258	3.17792	0.09217	3.17792	0.04586	3.17792
0.01029	3.18475	0.00258	3.18475	0.09217	3.18475	0.04589	3.18475
0.01029	3.19159	0.00258	3.19159	0.09217	3.19159	0.04592	3.19159
0.01029	3.19842	0.00258	3.19842	0.09217	3.19842	0.04594	3.19842
0.01029	3.20525	0.00258	3.20525	0.09217	3.20525	0.04594	3.20525
0.01029	3.21209	0.00258	3.21209	0.09217	3.21209	0.04594	3.21209
0.01029	3.21892	0.00258	3.21892	0.09217	3.21892	0.04594	3.21892
0.01029	3.22576	0.00258	3.22576	0.09217	3.22576	0.04594	3.22576
0.01029	3.23259	0.00258	3.23259	0.09217	3.23259	0.04594	3.23259
0.01029	3.23943	0.00258	3.23943	0.09217	3.23943	0.04594	3.23943
0.01029	3.24626	0.00258	3.24626	0.09217	3.24626	0.04594	3.24626
0.01029	3.25309	0.00258	3.25309	0.09217	3.25309	0.04594	3.25309
0.01029	3.25993	0.00258	3.25993	0.09217	3.25993	0.04594	3.25993
0.01029	3.26676	0.00258	3.26676	0.09217	3.26676	0.04594	3.26676
0.01029	3.2736	0.00258	3.2736	0.09217	3.2736	0.04594	3.2736
0.01029	3.28043	0.00258	3.28043	0.09217	3.28043	0.04594	3.28043
0.01029	3.28727	0.00258	3.28727	0.09217	3.28727	0.04594	3.28727
0.01029	3.2941	0.00258	3.2941	0.09217	3.2941	0.04594	3.2941
0.01029	3.30093	0.00258	3.30093	0.09217	3.30093	0.04594	3.30093
0.01029	3.30777	0.00258	3.30777	0.09217	3.30777	0.04594	3.30777
0.01029	3.3146	0.00258	3.3146	0.09217	3.3146	0.04594	3.3146
0.01029	3.32144	0.00258	3.32144	0.09217	3.32144	0.04594	3.32144
0.01029	3.32827	0.00258	3.32827	0.09217	3.32827	0.04594	3.32827
0.01029	3.33511	0.00258	3.33511	0.09217	3.33511	0.04594	3.33511
0.01029	3.34194	0.00258	3.34194	0.09217	3.34194	0.04594	3.34194
0.01029	3.34877	0.00258	3.34877	0.09217	3.34877	0.04594	3.34877
0.01029	3.35561	0.00258	3.35561	0.09217	3.35561	0.04594	3.35561
0.01029	3.36244	0.00258	3.36244	0.09217	3.36244	0.04594	3.36244
0.01029	3.36928	0.00258	3.36928	0.09217	3.36928	0.04594	3.36928
0.01029	3.37611	0.00258	3.37611	0.09217	3.37611	0.04594	3.37611
0.01029	3.38294	0.00258	3.38294	0.09217	3.38294	0.04594	3.38294
0.01029	3.38978	0.00258	3.38978	0.09217	3.38978	0.04594	3.38978
0.01029	3.39661	0.00258	3.39661	0.09217	3.39661	0.04594	3.39661
0.01029	3.40345	0.00258	3.40345	0.09217	3.40345	0.04594	3.40345
0.01029	3.41028	0.00258	3.41028	0.09217	3.41028	0.04594	3.41028
0.01029	3.41712	0.00258	3.41712	0.09217	3.41712	0.04594	3.41712
0.01029	3.42395	0.00258	3.42395	0.09217	3.42395	0.04594	3.42395
0.01029	3.43078	0.00258	3.43078	0.09217	3.43078	0.04594	3.43078
0.01029	3.43762	0.00258	3.43762	0.09217	3.43762	0.04594	3.43762
0.01029	3.44445	0.00258	3.44445	0.09217	3.44445	0.04594	3.44445
0.01029	3.45129	0.00258	3.45129	0.09217	3.45129	0.04594	3.45129
0.01029	3.45812	0.00258	3.45812	0.09217	3.45812	0.04594	3.45812
0.01029	3.46496	0.00258	3.46496	0.09217	3.46496	0.04594	3.46496
0.01029	3.47179	0.00258	3.47179	0.09217	3.47179	0.04594	3.47179
0.01029	3.47862	0.00258	3.47862	0.09217	3.47862	0.04594	3.47862
0.01029	3.48546	0.00258	3.48546	0.09217	3.48546	0.04594	3.48546
0.01029	3.49229	0.00258	3.49229	0.09217	3.49229	0.04594	3.49229
0.01029	3.49913	0.00258	3.49913	0.09217	3.49913	0.04594	3.49913
0.01029	3.50596	0.00258	3.50596	0.09217	3.50596	0.04594	3.50596
0.01029	3.5128	0.00258	3.5128	0.09217	3.5128	0.04594	3.5128
0.01029	3.51963	0.00258	3.51963	0.09217	3.51963	0.04594	3.51963
0.01029	3.52646	0.00258	3.52646	0.09217	3.52646	0.04594	3.52646
0.01029	3.5333	0.00258	3.5333	0.09217	3.5333	0.04594	3.5333
0.01029	3.54013	0.00258	3.54013	0.09217	3.54013	0.04594	3.54013
0.01029	3.54697	0.00258	3.54697	0.09217	3.54697	0.04594	3.54697
0.01029	3.5538	0.00258	3.5538	0.09217	3.5538	0.04594	3.5538
0.01029	3.56063	0.00258	3.56063	0.09217	3.56063	0.04594	3.56063
0.01029	3.56747	0.00258	3.56747	0.09217	3.56747	0.04594	3.56747
0.01033	3.5743	0.00258	3.5743	0.09217	3.5743	0.04594	3.5743
0.01042	3.58114	0.00258	3.58114	0.09217	3.58114	0.04594	3.58114
0.01138	3.58797	0.00258	3.58797	0.09217	3.58797	0.04594	3.58797
0.01138	3.59481	0.00258	3.59481	0.12081	3.59481	0.04594	3.59481
0.01138	3.60164	0.00258	3.60164	0.12081	3.60164	0.04594	3.60164
0.01138	3.60847	0.00258	3.60847	0.12081	3.60847	0.04594	3.60847
0.01138	3.61531	0.00258	3.61531	0.12081	3.61531	0.04594	3.61531
0.01138	3.62214	0.00258	3.62214	0.12081	3.62214	0.04594	3.62214
0.01138	3.62898	0.00258	3.62898	0.12081	3.62898	0.04594	3.62898
0.01138	3.63581	0.00258	3.63581	0.12081	3.63581	0.04594	3.63581
0.01138	3.64265	0.00258	3.64265	0.12081	3.64265	0.04594	3.64265
0.01138	3.64948	0.00258	3.64948	0.12081	3.64948	0.04594	3.64948
0.01138	3.65631	0.00258	3.65631	0.12081	3.65631	0.04594	3.65631
0.01138	3.66315	0.00258	3.66315	0.12081	3.66315	0.04594	3.66315
0.01138	3.66998	0.00258	3.66998	0.12081	3.66998	0.04594	3.66998
0.01142	3.67682	0.00258	3.67682	0.12081	3.67682	0.04594	3.67682
0.01142	3.68365	0.00258	3.68365	0.12081	3.68365	0.04594	3.68365
0.01142	3.69049	0.00258	3.69049	0.12081	3.69049	0.04594	3.69049
0.01142	3.69732	0.00258	3.69732	0.12081	3.69732	0.04594	3.69732
0.01142	3.70415	0.00258	3.70415	0.12081	3.70415	0.04594	3.70415
0.01142	3.71099	0.00258	3.71099	0.12081	3.71099	0.04594	3.71099
0.01142	3.71782	0.00258	3.71782	0.12081	3.71782	0.04594	3.71782
0.01142	3.72466	0.00258	3.72466	0.12081	3.72466	0.04594	3.72466
0.01142	3.73149	0.00258	3.73149	0.12081	3.73149	0.04594	3.73149
0.01142	3.73832	0.00258	3.73832	0.12081	3.73832	0.04594	3.73832
0.01142	3.74516	0.00258	3.74516	0.12081	3.74516	0.04594	3.74516
0.01142	3.75199	0.00258	3.75199	0.12081	3.75199	0.04594	3.75199
0.01142	3.75883	0.00259	3.75883	0.12081	3.75883	0.04594	3.75883
0.01142	3.76566	0.00261	3.76566	0.12081	3.76566	0.04594	3.76566
0.01142	3.7725	0.00263	3.7725	0.12081	3.7725	0.04594	3.7725
0.01142	3.77933	0.00264	3.77933	0.12081	3.77933	0.04594	3.77933
0.01142	3.78616	0.00266	3.78616	0.12081	3.78616	0.04594	3.78616
0.01142	3.793	0.00268	3.793	0.12081	3.793	0.04615	3.793
0.01142	3.79983	0.00269	3.79983	0.12081	3.79983	0.04643	3.79983
0.01142	3.80667	0.00271	3.80667	0.12081	3.80667	0.04669	3.80667
0.01142	3.8135	0.00272	3.8135	0.12081	3.8135	0.04695	3.8135
0.01142	3.82034	0.00274	3.82034	0.12081	3.82034	0.0472	3.82034
0.01142	3.82717	0.00275	3.82717	0.12081	3.82717	0.04744	3.82717
0.01142	3.834	0.00292	3.834	0.12081	3.834	0.05047	3.834
0.01142	3.84084	0.00292	3.84084	0.12081	3.84084	0.05051	3.84084
0.01142	3.84767	0.00292	3.84767	0.12081	3.84767	0.05054	3.84767
0.01142	3.85451	0.00292	3.85451	0.12081	3.85451	0.05056	3.85451
0.01142	3.86134	0.00292	3.86134	0.12081	3.86134	0.05056	3.86134
0.01142	3.86818	0.00292	3.86818	0.12081	3.86818	0.05056	3.86818
0.01142	3.87501	0.00292	3.87501	0.12081	3.87501	0.05056	3.87501
0.01142	3.88184	0.00292	3.88184	0.12081	3.88184	0.05056	3.88184
0.01142	3.88868	0.00292	3.88868	0.09217	3.88868	0.05056	3.88868
0.01142	3.89551	0.00292	3.89551	0.09217	3.89551	0.05056	3.89551
0.01142	3.90235	0.00292	3.90235	0.09217	3.90235	0.05056	3.90235
0.01142	3.90918	0.00292	3.90918	0.09217	3.90918	0.05056	3.90918
0.01142	3.91601	0.00292	3.91601	0.09217	3.91601	0.05056	3.91601
0.01142	3.92285	0.00292	3.92285	0.09217	3.92285	0.05056	3.92285
0.01142	3.92968	0.00292	3.92968	0.09217	3.92968	0.05056	3.92968
0.01142	3.93652	0.00292	3.93652	0.09217	3.93652	0.05056	3.93652
0.01142	3.94335	0.00292	3.94335	0.09217	3.94335	0.05056	3.94335
0.01142	3.95019	0.00292	3.95019	0.09217	3.95019	0.05056	3.95019
0.01142	3.95702	0.00292	3.95702	0.09217	3.95702	0.05056	3.95702
0.01142	3.96385	0.00292	3.96385	0.09217	3.96385	0.05056	3.96385
0.01142	3.97069	0.00292	3.97069	0.09217	3.97069	0.05056	3.97069
0.01142	3.97752	0.00292	3.97752	0.09217	3.97752	0.05056	3.97752
0.01142	3.98436	0.00292	3.98436	0.09217	3.98436	0.05056	3.98436
0.01142	3.99119	0.00292	3.99119	0.09217	3.99119	0.05056	3.99119
0.01142	3.99803	0.00292	3.99803	0.09217	3.99803	0.05056	3.99803
0.01142	4.00486	0.00292	4.00486	0.09217	4.00486	0.05056	4.00486
0.01142	4.01169	0.00292	4.01169	0.09217	4.01169	0.05056	4.01169
0.01142	4.01853	0.00292	4.01853	0.09217	4.01853	0.05056	4.01853
0.01142	4.02536	0.00292	4.02536	0.09217	4.02536	0.05056	4.02536
0.01142	4.0322	0.00292	4.0322	0.09217	4.0322	0.05056	4.0322
0.01142	4.03903	0.00292	4.03903	0.09217	4.03903	0.05056	4.03903
0.01142	4.04587	0.00292	4.04587	0.09217	4.04587	0.05056	4.04587
0.01142	4.0527	0.00292	4.0527	0.09217	4.0527	0.05056	4.0527
0.01142	4.05953	0.00292	4.05953	0.09217	4.05953	0.05056	4.05953
0.01142	4.06637	0.00292	4.06637	0.09217	4.06637	0.05056	4.06637
0.01142	4.0732	0.00292	4.0732	0.09217	4.0732	0.05056	4.0732
0.01142	4.08004	0.00292	4.08004	0.09217	4.08004	0.05056	4.08004
0.01142	4.08687	0.00292	4.08687	0.09217	4.08687	0.05056	4.08687
0.01142	4.0937	0.00292	4.0937	0.09217	4.0937	0.05056	4.0937
0.01142	4.10054	0.00292	4.10054	0.09217	4.10054	0.05056	4.10054
0.01142	4.10737	0.00292	4.10737	0.09217	4.10737	0.05056	4.10737
0.01142	4.11421	0.00292	4.11421	0.09217	4.11421	0.05056	4.11421
0.01142	4.12104	0.00292	4.12104	0.09217	4.12104	0.05056	4.12104
0.01142	4.12788	0.00292	4.12788	0.09217	4.12788	0.05056	4.12788
0.01142	4.13471	0.00292	4.13471	0.09217	4.13471	0.05056	4.13471
0.01142	4.14154	0.00292	4.14154	0.09217	4.14154	0.05056	4.14154
0.01142	4.14838	0.00292	4.14838	0.09217	4.14838	0.05056	4.14838
0.01142	4.15521	0.00292	4.15521	0.09217	4.15521	0.05056	4.15521
0.01142	4.16205	0.00292	4.16205	0.09217	4.16205	0.05056	4.16205
0.01142	4.16888	0.00292	4.16888	0.09217	4.16888	0.05056	4.16888
0.01142	4.17572	0.00292	4.17572	0.09217	4.17572	0.05056	4.17572
0.01142	4.18255	0.00292	4.18255	0.09217	4.18255	0.05056	4.18255
0.01142	4.18938	0.00292	4.18938	0.09217	4.18938	0.05056	4.18938
0.01142	4.19622	0.00292	4.19622	0.09217	4.19622	0.05056	4.19622
0.01142	4.20305	0.00292	4.20305	0.09217	4.20305	0.05056	4.20305
0.01145	4.20989	0.00292	4.20989	0.09217	4.20989	0.05056	4.20989
0.01171	4.21672	0.00292	4.21672	0.099	4.21672	0.05056	4.21672
0.01294	4.22356	0.00292	4.22356	0.10299	4.22356	0.05056	4.22356
0.01294	4.23039	0.00292	4.23039	0.12081	4.23039	0.05056	4.23039
0.01306	4.23722	0.00292	4.23722	0.12081	4.23722	0.05056	4.23722
0.01306	4.24406	0.00292	4.24406	0.12081	4.24406	0.05056	4.24406
0.01306	4.25089	0.00292	4.25089	0.12081	4.25089	0.05056	4.25089
0.01306	4.25773	0.00292	4.25773	0.12081	4.25773	0.05056	4.25773
0.01306	4.26456	0.00292	4.26456	0.12081	4.26456	0.05056	4.26456
0.01306	4.27139	0.00292	4.27139	0.12081	4.27139	0.05056	4.27139
0.01306	4.27823	0.00292	4.27823	0.12081	4.27823	0.05056	4.27823
0.01306	4.28506	0.00292	4.28506	0.12081	4.28506	0.05056	4.28506
0.01306	4.2919	0.00292	4.2919	0.12081	4.2919	0.05056	4.2919
0.01306	4.29873	0.00292	4.29873	0.12081	4.29873	0.05056	4.29873
0.01306	4.30557	0.00292	4.30557	0.12081	4.30557	0.05056	4.30557
0.01306	4.3124	0.00292	4.3124	0.12081	4.3124	0.05056	4.3124
0.01306	4.31923	0.00292	4.31923	0.12081	4.31923	0.05056	4.31923
0.01306	4.32607	0.00292	4.32607	0.12081	4.32607	0.05056	4.32607
0.01306	4.3329	0.00292	4.3329	0.12081	4.3329	0.05056	4.3329
0.01306	4.33974	0.00292	4.33974	0.12081	4.33974	0.05056	4.33974
0.01306	4.34657	0.00292	4.34657	0.12081	4.34657	0.05056	4.34657
0.01306	4.35341	0.00292	4.35341	0.12081	4.35341	0.05056	4.35341
0.01306	4.36024	0.00292	4.36024	0.12081	4.36024	0.05056	4.36024
0.01306	4.36707	0.00292	4.36707	0.12081	4.36707	0.05056	4.36707
0.01306	4.37391	0.00292	4.37391	0.12081	4.37391	0.05056	4.37391
0.01306	4.38074	0.00292	4.38074	0.12081	4.38074	0.05056	4.38074
0.01306	4.38758	0.00292	4.38758	0.12081	4.38758	0.05056	4.38758
0.01306	4.39441	0.00292	4.39441	0.12081	4.39441	0.05056	4.39441
0.01306	4.40125	0.00292	4.40125	0.12081	4.40125	0.05056	4.40125
0.01306	4.40808	0.00292	4.40808	0.12081	4.40808	0.05056	4.40808
0.01306	4.41491	0.00292	4.41491	0.12081	4.41491	0.05056	4.41491
0.01306	4.42175	0.00292	4.42175	0.10299	4.42175	0.05056	4.42175
0.01306	4.42858	0.00292	4.42858	0.10299	4.42858	0.05056	4.42858
0.01294	4.43542	0.00292	4.43542	0.10299	4.43542	0.05056	4.43542
0.01294	4.44225	0.00292	4.44225	0.10299	4.44225	0.05056	4.44225
0.01294	4.44908	0.00292	4.44908	0.10299	4.44908	0.05056	4.44908
0.01294	4.45592	0.00294	4.45592	0.10299	4.45592	0.05056	4.45592
0.01294	4.46275	0.00297	4.46275	0.10299	4.46275	0.05056	4.46275
0.01294	4.46959	0.00299	4.46959	0.10299	4.46959	0.05056	4.46959
0.01294	4.47642	0.00301	4.47642	0.10299	4.47642	0.05056	4.47642
0.01294	4.48326	0.00302	4.48326	0.10299	4.48326	0.05082	4.48326
0.01294	4.49009	0.00304	4.49009	0.10299	4.49009	0.05113	4.49009
0.01294	4.49692	0.00306	4.49692	0.10299	4.49692	0.05142	4.49692
0.01294	4.50376	0.00308	4.50376	0.10299	4.50376	0.05171	4.50376
0.01294	4.51059	0.00309	4.51059	0.10299	4.51059	0.05198	4.51059
0.01294	4.51743	0.00311	4.51743	0.10299	4.51743	0.05225	4.51743
0.01294	4.52426	0.0033	4.52426	0.10299	4.52426	0.0556	4.52426
0.01294	4.5311	0.0033	4.5311	0.10299	4.5311	0.05564	4.5311
0.01294	4.53793	0.0033	4.53793	0.10299	4.53793	0.05567	4.53793
0.01294	4.54476	0.0033	4.54476	0.10299	4.54476	0.05569	4.54476
0.01294	4.5516	0.0033	4.5516	0.10299	4.5516	0.05569	4.5516
0.01294	4.55843	0.0033	4.55843	0.10299	4.55843	0.05569	4.55843
0.01294	4.56527	0.0033	4.56527	0.10299	4.56527	0.05569	4.56527
0.01294	4.5721	0.0033	4.5721	0.10299	4.5721	0.05569	4.5721
0.01294	4.57894	0.0033	4.57894	0.10299	4.57894	0.05569	4.57894
0.01294	4.58577	0.0033	4.58577	0.10299	4.58577	0.05569	4.58577
0.01294	4.5926	0.0033	4.5926	0.10299	4.5926	0.05569	4.5926
0.01294	4.59944	0.0033	4.59944	0.10299	4.59944	0.05569	4.59944
0.01294	4.60627	0.0033	4.60627	0.10299	4.60627	0.05569	4.60627
0.01294	4.61311	0.0033	4.61311	0.10299	4.61311	0.05569	4.61311
0.01294	4.61994	0.0033	4.61994	0.10299	4.61994	0.05569	4.61994
0.01294	4.62678	0.0033	4.62678	0.10299	4.62678	0.05569	4.62678
0.01294	4.63361	0.0033	4.63361	0.10299	4.63361	0.05569	4.63361
0.01294	4.64044	0.0033	4.64044	0.10299	4.64044	0.05569	4.64044
0.01294	4.64728	0.0033	4.64728	0.10299	4.64728	0.05569	4.64728
0.01294	4.65411	0.0033	4.65411	0.10299	4.65411	0.05569	4.65411
0.01294	4.66095	0.0033	4.66095	0.10299	4.66095	0.05569	4.66095
0.01294	4.66778	0.0033	4.66778	0.10299	4.66778	0.05569	4.66778
0.01294	4.67461	0.0033	4.67461	0.10299	4.67461	0.05569	4.67461
0.01294	4.68145	0.0033	4.68145	0.10299	4.68145	0.05569	4.68145
0.01294	4.68828	0.0033	4.68828	0.10299	4.68828	0.05569	4.68828
0.01294	4.69512	0.0033	4.69512	0.10299	4.69512	0.05569	4.69512
0.01294	4.70195	0.0033	4.70195	0.10299	4.70195	0.05569	4.70195
0.01294	4.70879	0.0033	4.70879	0.10299	4.70879	0.05569	4.70879
0.01294	4.71562	0.0033	4.71562	0.10299	4.71562	0.05569	4.71562
0.01294	4.72245	0.0033	4.72245	0.10299	4.72245	0.05569	4.72245
0.01294	4.72929	0.0033	4.72929	0.10299	4.72929	0.05569	4.72929
0.01294	4.73612	0.0033	4.73612	0.10299	4.73612	0.05569	4.73612
0.01294	4.74296	0.0033	4.74296	0.10299	4.74296	0.05569	4.74296
0.01294	4.74979	0.0033	4.74979	0.10299	4.74979	0.05569	4.74979
0.01294	4.75663	0.0033	4.75663	0.10299	4.75663	0.05569	4.75663
0.01294	4.76346	0.0033	4.76346	0.10299	4.76346	0.05569	4.76346
0.01294	4.77029	0.0033	4.77029	0.10299	4.77029	0.05569	4.77029
0.01294	4.77713	0.0033	4.77713	0.10299	4.77713	0.05569	4.77713
0.01294	4.78396	0.0033	4.78396	0.10299	4.78396	0.05569	4.78396
0.01294	4.7908	0.0033	4.7908	0.10299	4.7908	0.05569	4.7908
0.01294	4.79763	0.0033	4.79763	0.10299	4.79763	0.05569	4.79763
0.01294	4.80447	0.0033	4.80447	0.10299	4.80447	0.05569	4.80447
0.01294	4.8113	0.0033	4.8113	0.10299	4.8113	0.05569	4.8113
0.01294	4.81813	0.0033	4.81813	0.10299	4.81813	0.05569	4.81813
0.01294	4.82497	0.0033	4.82497	0.10299	4.82497	0.05569	4.82497
0.01294	4.8318	0.0033	4.8318	0.10299	4.8318	0.05569	4.8318
0.01294	4.83864	0.0033	4.83864	0.10299	4.83864	0.05569	4.83864
0.01294	4.84547	0.0033	4.84547	0.10299	4.84547	0.05569	4.84547
0.01294	4.8523	0.0033	4.8523	0.10299	4.8523	0.05569	4.8523
0.01294	4.85914	0.0033	4.85914	0.10299	4.85914	0.05569	4.85914
0.01294	4.86597	0.0033	4.86597	0.10299	4.86597	0.05569	4.86597
0.01294	4.87281	0.0033	4.87281	0.10299	4.87281	0.05569	4.87281
0.01294	4.87964	0.0033	4.87964	0.10299	4.87964	0.05569	4.87964
0.01294	4.88648	0.0033	4.88648	0.10299	4.88648	0.05569	4.88648
0.013	4.89331	0.0033	4.89331	0.12081	4.89331	0.05569	4.89331
0.01306	4.90014	0.0033	4.90014	0.12081	4.90014	0.05569	4.90014
0.01306	4.90698	0.0033	4.90698	0.12081	4.90698	0.05569	4.90698
0.01306	4.91381	0.0033	4.91381	0.12081	4.91381	0.05569	4.91381
0.01306	4.92065	0.0033	4.92065	0.12081	4.92065	0.05569	4.92065
0.01306	4.92748	0.0033	4.92748	0.12081	4.92748	0.05569	4.92748
0.01306	4.93432	0.0033	4.93432	0.12081	4.93432	0.05569	4.93432
0.01306	4.94115	0.0033	4.94115	0.12081	4.94115	0.05569	4.94115
0.01306	4.94798	0.0033	4.94798	0.12081	4.94798	0.05569	4.94798
0.0131	4.95482	0.0033	4.95482	0.12081	4.95482	0.05569	4.95482
0.0131	4.96165	0.0033	4.96165	0.12081	4.96165	0.05569	4.96165
0.0131	4.96849	0.0033	4.96849	0.12081	4.96849	0.05569	4.96849
0.0131	4.97532	0.0033	4.97532	0.12081	4.97532	0.05569	4.97532
0.0131	4.98216	0.0033	4.98216	0.12081	4.98216	0.05569	4.98216
0.0131	4.98899	0.0033	4.98899	0.12081	4.98899	0.05569	4.98899
0.0131	4.99582	0.0033	4.99582	0.12081	4.99582	0.05569	4.99582
0.0131	5.00266	0.0033	5.00266	0.12081	5.00266	0.05569	5.00266
0.0131	5.00949	0.0033	5.00949	0.10299	5.00949	0.05569	5.00949
0.0131	5.01633	0.0033	5.01633	0.10299	5.01633	0.05569	5.01633
0.0131	5.02316	0.0033	5.02316	0.10299	5.02316	0.05569	5.02316
0.0131	5.02999	0.0033	5.02999	0.10299	5.02999	0.05569	5.02999
0.0131	5.03683	0.0033	5.03683	0.10299	5.03683	0.05569	5.03683
0.0131	5.04366	0.0033	5.04366	0.10299	5.04366	0.05569	5.04366
0.0131	5.0505	0.0033	5.0505	0.10299	5.0505	0.05569	5.0505
0.0131	5.05733	0.0033	5.05733	0.10299	5.05733	0.05569	5.05733
0.0131	5.06417	0.0033	5.06417	0.10299	5.06417	0.05569	5.06417
0.0131	5.071	0.0033	5.071	0.10299	5.071	0.05569	5.071
0.0131	5.07783	0.0033	5.07783	0.10299	5.07783	0.05569	5.07783
0.0131	5.08467	0.0033	5.08467	0.10299	5.08467	0.05569	5.08467
0.0131	5.0915	0.0033	5.0915	0.10299	5.0915	0.05569	5.0915
0.0131	5.09834	0.0033	5.09834	0.10299	5.09834	0.05569	5.09834
0.0131	5.10517	0.0033	5.10517	0.10299	5.10517	0.05569	5.10517
0.0131	5.11201	0.0033	5.11201	0.10299	5.11201	0.05569	5.11201
0.0131	5.11884	0.0033	5.11884	0.10299	5.11884	0.05569	5.11884
0.0131	5.12567	0.0033	5.12567	0.10299	5.12567	0.05569	5.12567
0.0131	5.13251	0.0033	5.13251	0.10299	5.13251	0.05569	5.13251
0.0131	5.13934	0.0033	5.13934	0.10299	5.13934	0.05569	5.13934
0.0131	5.14618	0.0033	5.14618	0.10299	5.14618	0.05569	5.14618
0.0131	5.15301	0.0033	5.15301	0.10299	5.15301	0.05569	5.15301
0.0131	5.15985	0.0033	5.15985	0.10299	5.15985	0.05569	5.15985
0.0131	5.16668	0.0033	5.16668	0.10299	5.16668	0.05569	5.16668
0.0131	5.17351	0.00333	5.17351	0.10299	5.17351	0.05569	5.17351
0.0131	5.18035	0.00335	5.18035	0.10299	5.18035	0.05569	5.18035
0.0131	5.18718	0.00337	5.18718	0.10299	5.18718	0.0557	5.18718
0.0131	5.19402	0.0034	5.19402	0.10299	5.19402	0.0557	5.19402
0.0131	5.20085	0.00342	5.20085	0.10299	5.20085	0.05602	5.20085
0.0131	5.20768	0.00344	5.20768	0.10299	5.20768	0.05635	5.20768
0.0131	5.21452	0.00346	5.21452	0.10299	5.21452	0.05668	5.21452
0.0131	5.22135	0.00348	5.22135	0.10299	5.22135	0.057	5.22135
0.0131	5.22819	0.00349	5.22819	0.10299	5.22819	0.05731	5.22819
0.0131	5.23502	0.00351	5.23502	0.10299	5.23502	0.0576	5.23502
0.0131	5.24186	0.00373	5.24186	0.10299	5.24186	0.06131	5.24186
0.0131	5.24869	0.00373	5.24869	0.10299	5.24869	0.06135	5.24869
0.0131	5.25552	0.00373	5.25552	0.10299	5.25552	0.06139	5.25552
0.0131	5.26236	0.00373	5.26236	0.10299	5.26236	0.06141	5.26236
0.0131	5.26919	0.00373	5.26919	0.10299	5.26919	0.06141	5.26919
0.0131	5.27603	0.00373	5.27603	0.10299	5.27603	0.06141	5.27603
0.0131	5.28286	0.00373	5.28286	0.10299	5.28286	0.06141	5.28286
0.0131	5.2897	0.00373	5.2897	0.10299	5.2897	0.06141	5.2897
0.0131	5.29653	0.00373	5.29653	0.10299	5.29653	0.06141	5.29653
0.0131	5.30336	0.00373	5.30336	0.10299	5.30336	0.06141	5.30336
0.0131	5.3102	0.00373	5.3102	0.10299	5.3102	0.06141	5.3102
0.0131	5.31703	0.00373	5.31703	0.10299	5.31703	0.06141	5.31703
0.0131	5.32387	0.00373	5.32387	0.10299	5.32387	0.06141	5.32387
0.0131	5.3307	0.00373	5.3307	0.10299	5.3307	0.06141	5.3307
0.0131	5.33754	0.00373	5.33754	0.10299	5.33754	0.06141	5.33754
0.0131	5.34437	0.00373	5.34437	0.10299	5.34437	0.06141	5.34437
0.0131	5.3512	0.00373	5.3512	0.10299	5.3512	0.06141	5.3512
0.0131	5.35804	0.00373	5.35804	0.10299	5.35804	0.06141	5.35804
0.0131	5.36487	0.00373	5.36487	0.10299	5.36487	0.06141	5.36487
0.0131	5.37171	0.00373	5.37171	0.10299	5.37171	0.06141	5.37171
0.0131	5.37854	0.00373	5.37854	0.10299	5.37854	0.06141	5.37854
0.0131	5.38537	0.00373	5.38537	0.10299	5.38537	0.06141	5.38537
0.0131	5.39221	0.00373	5.39221	0.10299	5.39221	0.06141	5.39221
0.0131	5.39904	0.00373	5.39904	0.10299	5.39904	0.06141	5.39904
0.0131	5.40588	0.00373	5.40588	0.10299	5.40588	0.06141	5.40588
0.0131	5.41271	0.00373	5.41271	0.10299	5.41271	0.06141	5.41271
0.0131	5.41955	0.00373	5.41955	0.10299	5.41955	0.06141	5.41955
0.0131	5.42638	0.00373	5.42638	0.10299	5.42638	0.06141	5.42638
0.0131	5.43321	0.00373	5.43321	0.10299	5.43321	0.06141	5.43321
0.0131	5.44005	0.00373	5.44005	0.10299	5.44005	0.06141	5.44005
0.0131	5.44688	0.00373	5.44688	0.10299	5.44688	0.06141	5.44688
0.0131	5.45372	0.00373	5.45372	0.10299	5.45372	0.06141	5.45372
0.0131	5.46055	0.00373	5.46055	0.10299	5.46055	0.06141	5.46055
0.0131	5.46739	0.00373	5.46739	0.10299	5.46739	0.06141	5.46739
0.0131	5.47422	0.00373	5.47422	0.10299	5.47422	0.06141	5.47422
0.0131	5.48105	0.00373	5.48105	0.10299	5.48105	0.06141	5.48105
0.0131	5.48789	0.00373	5.48789	0.10299	5.48789	0.06141	5.48789
0.0131	5.49472	0.00373	5.49472	0.10299	5.49472	0.06141	5.49472
0.0131	5.50156	0.00373	5.50156	0.10299	5.50156	0.06141	5.50156
0.0131	5.50839	0.00373	5.50839	0.10299	5.50839	0.06141	5.50839
0.0131	5.51523	0.00373	5.51523	0.10299	5.51523	0.06141	5.51523
0.0131	5.52206	0.00373	5.52206	0.10299	5.52206	0.06141	5.52206
0.0131	5.52889	0.00373	5.52889	0.10299	5.52889	0.06141	5.52889
0.0131	5.53573	0.00373	5.53573	0.10299	5.53573	0.06141	5.53573
0.0131	5.54256	0.00373	5.54256	0.10299	5.54256	0.06141	5.54256
0.0131	5.5494	0.00373	5.5494	0.10299	5.5494	0.06141	5.5494
0.0131	5.55623	0.00373	5.55623	0.10299	5.55623	0.06141	5.55623
0.0131	5.56306	0.00373	5.56306	0.10299	5.56306	0.06141	5.56306
0.0131	5.5699	0.00373	5.5699	0.10299	5.5699	0.06141	5.5699
0.0131	5.57673	0.00373	5.57673	0.10299	5.57673	0.06141	5.57673
0.0131	5.58357	0.00373	5.58357	0.10299	5.58357	0.06141	5.58357
0.0131	5.5904	0.00373	5.5904	0.10299	5.5904	0.06141	5.5904
0.0131	5.59724	0.00373	5.59724	0.10797	5.59724	0.06141	5.59724
0.0131	5.60407	0.00373	5.60407	0.10797	5.60407	0.06141	5.60407
0.0131	5.6109	0.00373	5.6109	0.10797	5.6109	0.06141	5.6109
0.0131	5.61774	0.00373	5.61774	0.10797	5.61774	0.06141	5.61774
0.0131	5.62457	0.00373	5.62457	0.10797	5.62457	0.06141	5.62457
0.0131	5.63141	0.00373	5.63141	0.10797	5.63141	0.06141	5.63141
0.0131	5.63824	0.00373	5.63824	0.10797	5.63824	0.06141	5.63824
0.0131	5.64508	0.00373	5.64508	0.10246	5.64508	0.06141	5.64508
0.013	5.65191	0.00373	5.65191	0.10246	5.65191	0.06141	5.65191
0.013	5.65874	0.00373	5.65874	0.10246	5.65874	0.06141	5.65874
0.013	5.66558	0.00373	5.66558	0.10246	5.66558	0.06141	5.66558
0.013	5.67241	0.00373	5.67241	0.10246	5.67241	0.06141	5.67241
0.013	5.67925	0.00373	5.67925	0.10246	5.67925	0.06141	5.67925
0.013	5.68608	0.00373	5.68608	0.10246	5.68608	0.06141	5.68608
0.013	5.69292	0.00373	5.69292	0.10246	5.69292	0.06141	5.69292
0.013	5.69975	0.00373	5.69975	0.10246	5.69975	0.06141	5.69975
0.013	5.70658	0.00373	5.70658	0.10246	5.70658	0.06141	5.70658
0.013	5.71342	0.00373	5.71342	0.10246	5.71342	0.06141	5.71342
0.013	5.72025	0.00373	5.72025	0.10246	5.72025	0.06141	5.72025
0.013	5.72709	0.00373	5.72709	0.10246	5.72709	0.06141	5.72709
0.013	5.73392	0.00373	5.73392	0.10246	5.73392	0.06141	5.73392
0.013	5.74075	0.00373	5.74075	0.10246	5.74075	0.06141	5.74075
0.013	5.74759	0.00373	5.74759	0.10246	5.74759	0.06141	5.74759
0.013	5.75442	0.00373	5.75442	0.10246	5.75442	0.06141	5.75442
0.013	5.76126	0.00373	5.76126	0.10246	5.76126	0.06141	5.76126
0.013	5.76809	0.00373	5.76809	0.10246	5.76809	0.06141	5.76809
0.013	5.77493	0.00373	5.77493	0.10246	5.77493	0.06141	5.77493
0.013	5.78176	0.00373	5.78176	0.10246	5.78176	0.06141	5.78176
0.013	5.78859	0.00373	5.78859	0.10246	5.78859	0.06141	5.78859
0.013	5.79543	0.00373	5.79543	0.10246	5.79543	0.06141	5.79543
0.013	5.80226	0.00373	5.80226	0.10246	5.80226	0.06141	5.80226
0.013	5.8091	0.00373	5.8091	0.10246	5.8091	0.06141	5.8091
0.013	5.81593	0.00373	5.81593	0.10246	5.81593	0.06141	5.81593
0.013	5.82277	0.00373	5.82277	0.10246	5.82277	0.06141	5.82277
0.013	5.8296	0.00373	5.8296	0.10246	5.8296	0.06141	5.8296
0.013	5.83643	0.00373	5.83643	0.10246	5.83643	0.06141	5.83643
0.013	5.84327	0.00373	5.84327	0.10246	5.84327	0.06141	5.84327
0.013	5.8501	0.00373	5.8501	0.10246	5.8501	0.06141	5.8501
0.013	5.85694	0.00373	5.85694	0.10246	5.85694	0.06141	5.85694
0.013	5.86377	0.00373	5.86377	0.10246	5.86377	0.06141	5.86377
0.013	5.87061	0.00373	5.87061	0.10246	5.87061	0.06141	5.87061
0.013	5.87744	0.00373	5.87744	0.10246	5.87744	0.06141	5.87744
0.013	5.88427	0.00373	5.88427	0.10246	5.88427	0.06141	5.88427
0.013	5.89111	0.00373	5.89111	0.10246	5.89111	0.06141	5.89111
0.013	5.89794	0.00373	5.89794	0.10246	5.89794	0.06141	5.89794
0.013	5.90478	0.00373	5.90478	0.10246	5.90478	0.06141	5.90478
0.013	5.91161	0.00373	5.91161	0.10246	5.91161	0.06141	5.91161
0.013	5.91844	0.00373	5.91844	0.10246	5.91844	0.06141	5.91844
0.013	5.92528	0.00376	5.92528	0.10246	5.92528	0.06141	5.92528
0.013	5.93211	0.00379	5.93211	0.10246	5.93211	0.06141	5.93211
0.013	5.93895	0.00381	5.93895	0.10246	5.93895	0.06141	5.93895
0.013	5.94578	0.00384	5.94578	0.10246	5.94578	0.06142	5.94578
0.013	5.95262	0.00386	5.95262	0.10246	5.95262	0.0618	5.95262
0.013	5.95945	0.00389	5.95945	0.10246	5.95945	0.06217	5.95945
0.013	5.96628	0.00391	5.96628	0.10246	5.96628	0.06254	5.96628
0.013	5.97312	0.00393	5.97312	0.10246	5.97312	0.06289	5.97312
0.013	5.97995	0.00393	5.97995	0.10246	5.97995	0.06289	5.97995
0.013	5.98679	0.00393	5.98679	0.10246	5.98679	0.06289	5.98679
0.013	5.99362	0.00393	5.99362	0.10246	5.99362	0.06289	5.99362
0.013	6.00046	0.00393	6.00046	0.10246	6.00046	0.06289	6.00046
0.013	6.00729	0.00393	6.00729	0.10246	6.00729	0.06289	6.00729
0.013	6.01412	0.00393	6.01412	0.10246	6.01412	0.06289	6.01412
0.013	6.02096	0.00393	6.02096	0.10246	6.02096	0.06289	6.02096
0.013	6.02779	0.00393	6.02779	0.10246	6.02779	0.06289	6.02779
0.013	6.03463	0.00393	6.03463	0.10246	6.03463	0.06289	6.03463
0.013	6.04146	0.00393	6.04146	0.10246	6.04146	0.06289	6.04146
0.013	6.0483	0.00393	6.0483	0.10246	6.0483	0.06289	6.0483
0.013	6.05513	0.00393	6.05513	0.10246	6.05513	0.06289	6.05513
0.013	6.06196	0.00393	6.06196	0.10246	6.06196	0.06289	6.06196
0.013	6.0688	0.00393	6.0688	0.10246	6.0688	0.06289	6.0688
0.013	6.07563	0.00393	6.07563	0.10246	6.07563	0.06289	6.07563
0.013	6.08247	0.00393	6.08247	0.10246	6.08247	0.06289	6.08247
0.013	6.0893	0.00393	6.0893	0.10246	6.0893	0.06289	6.0893
0.013	6.09613	0.00393	6.09613	0.10246	6.09613	0.06289	6.09613
0.013	6.10297	0.00393	6.10297	0.10246	6.10297	0.06289	6.10297
0.013	6.1098	0.00393	6.1098	0.10246	6.1098	0.06289	6.1098
0.013	6.11664	0.00393	6.11664	0.10246	6.11664	0.06289	6.11664
0.013	6.12347	0.00393	6.12347	0.10246	6.12347	0.06289	6.12347
0.013	6.13031	0.00393	6.13031	0.10246	6.13031	0.06289	6.13031
0.013	6.13714	0.00393	6.13714	0.10246	6.13714	0.06289	6.13714
0.013	6.14397	0.00393	6.14397	0.10246	6.14397	0.06289	6.14397
0.013	6.15081	0.00393	6.15081	0.10246	6.15081	0.06289	6.15081
0.013	6.15764	0.00393	6.15764	0.10246	6.15764	0.06289	6.15764
0.013	6.16448	0.00393	6.16448	0.10246	6.16448	0.06289	6.16448
0.013	6.17131	0.00393	6.17131	0.10246	6.17131	0.06289	6.17131
0.013	6.17815	0.00393	6.17815	0.10246	6.17815	0.06289	6.17815
0.013	6.18498	0.00393	6.18498	0.10246	6.18498	0.06289	6.18498
0.013	6.19181	0.00393	6.19181	0.10246	6.19181	0.06289	6.19181
0.013	6.19865	0.00393	6.19865	0.10246	6.19865	0.06289	6.19865
0.013	6.20548	0.00393	6.20548	0.10246	6.20548	0.06289	6.20548
0.013	6.21232	0.00393	6.21232	0.10246	6.21232	0.06289	6.21232
0.013	6.21915	0.00393	6.21915	0.10246	6.21915	0.06289	6.21915
0.013	6.22599	0.00393	6.22599	0.10246	6.22599	0.06289	6.22599
0.013	6.23282	0.00393	6.23282	0.10246	6.23282	0.06289	6.23282
0.013	6.23965	0.00393	6.23965	0.10246	6.23965	0.06289	6.23965
0.013	6.24649	0.00393	6.24649	0.10797	6.24649	0.06289	6.24649
0.013	6.25332	0.00393	6.25332	0.10797	6.25332	0.06289	6.25332
0.013	6.26016	0.00393	6.26016	0.10797	6.26016	0.06289	6.26016
0.013	6.26699	0.00393	6.26699	0.10797	6.26699	0.06289	6.26699
0.013	6.27382	0.00393	6.27382	0.10797	6.27382	0.06289	6.27382
0.013	6.28066	0.00393	6.28066	0.10797	6.28066	0.06289	6.28066
0.013	6.28749	0.00393	6.28749	0.10797	6.28749	0.06289	6.28749
0.013	6.29433	0.00393	6.29433	0.10797	6.29433	0.06289	6.29433
0.013	6.30116	0.00393	6.30116	0.10797	6.30116	0.06289	6.30116
0.01299	6.308	0.00393	6.308	0.10246	6.308	0.06289	6.308
0.01298	6.31483	0.00393	6.31483	0.10246	6.31483	0.06289	6.31483
0.01298	6.32166	0.00393	6.32166	0.10246	6.32166	0.06289	6.32166
0.01297	6.3285	0.00393	6.3285	0.10246	6.3285	0.06289	6.3285
0.01295	6.33533	0.00393	6.33533	0.10246	6.33533	0.06289	6.33533
0.01292	6.34217	0.00393	6.34217	0.10246	6.34217	0.06289	6.34217
0.01291	6.349	0.00393	6.349	0.10246	6.349	0.06289	6.349
0.01291	6.35584	0.00393	6.35584	0.10246	6.35584	0.06289	6.35584
0.01291	6.36267	0.00393	6.36267	0.10246	6.36267	0.06289	6.36267
0.0129	6.3695	0.00393	6.3695	0.10246	6.3695	0.06289	6.3695
0.0129	6.37634	0.00393	6.37634	0.10246	6.37634	0.06289	6.37634
0.0129	6.38317	0.00393	6.38317	0.10246	6.38317	0.06289	6.38317
0.0129	6.39001	0.00393	6.39001	0.10246	6.39001	0.06289	6.39001
0.0129	6.39684	0.00393	6.39684	0.10246	6.39684	0.06289	6.39684
0.0129	6.40368	0.00393	6.40368	0.10246	6.40368	0.06289	6.40368
0.0129	6.41051	0.00393	6.41051	0.10246	6.41051	0.06289	6.41051
0.0129	6.41734	0.00393	6.41734	0.10246	6.41734	0.06289	6.41734
0.0129	6.42418	0.00393	6.42418	0.10246	6.42418	0.06289	6.42418
0.0129	6.43101	0.00393	6.43101	0.10246	6.43101	0.06289	6.43101
0.0129	6.43785	0.00393	6.43785	0.10246	6.43785	0.06289	6.43785
0.0129	6.44468	0.00393	6.44468	0.10246	6.44468	0.06289	6.44468
0.0129	6.45151	0.00393	6.45151	0.10246	6.45151	0.06289	6.45151
0.0129	6.45835	0.00393	6.45835	0.10246	6.45835	0.06289	6.45835
0.0129	6.46518	0.00393	6.46518	0.10246	6.46518	0.06289	6.46518
0.0129	6.47202	0.00393	6.47202	0.10246	6.47202	0.06289	6.47202
0.0129	6.47885	0.00393	6.47885	0.10246	6.47885	0.06289	6.47885
0.0129	6.48569	0.00393	6.48569	0.10246	6.48569	0.06289	6.48569
0.0129	6.49252	0.00393	6.49252	0.10246	6.49252	0.06289	6.49252
0.0129	6.49935	0.00393	6.49935	0.10246	6.49935	0.06289	6.49935
0.0129	6.50619	0.00393	6.50619	0.10246	6.50619	0.06289	6.50619
0.0129	6.51302	0.00393	6.51302	0.10246	6.51302	0.06289	6.51302
0.0129	6.51986	0.00393	6.51986	0.10246	6.51986	0.06289	6.51986
0.0129	6.52669	0.00393	6.52669	0.10246	6.52669	0.06289	6.52669
0.0129	6.53353	0.00393	6.53353	0.10246	6.53353	0.06289	6.53353
0.0129	6.54036	0.00393	6.54036	0.10246	6.54036	0.06289	6.54036
0.0129	6.54719	0.00395	6.54719	0.10246	6.54719	0.06289	6.54719
0.0129	6.55403	0.00396	6.55403	0.10246	6.55403	0.06304	6.55403
0.0129	6.56086	0.00397	6.56086	0.10246	6.56086	0.06323	6.56086
0.0129	6.5677	0.00399	6.5677	0.10246	6.5677	0.06354	6.5677
0.0129	6.57453	0.00403	6.57453	0.10246	6.57453	0.06356	6.57453
0.0129	6.58137	0.00403	6.58137	0.10246	6.58137	0.06356	6.58137
0.0129	6.5882	0.00403	6.5882	0.10246	6.5882	0.06356	6.5882
0.0129	6.59503	0.00403	6.59503	0.10246	6.59503	0.06356	6.59503
0.0129	6.60187	0.00403	6.60187	0.10246	6.60187	0.06356	6.60187
0.0129	6.6087	0.00403	6.6087	0.10246	6.6087	0.06356	6.6087
0.0129	6.61554	0.00403	6.61554	0.10246	6.61554	0.06356	6.61554
0.0129	6.62237	0.00403	6.62237	0.10246	6.62237	0.06356	6.62237
0.0129	6.6292	0.00403	6.6292	0.10246	6.6292	0.06356	6.6292
0.0129	6.63604	0.00403	6.63604	0.10246	6.63604	0.06356	6.63604
0.0129	6.64287	0.00403	6.64287	0.10246	6.64287	0.06356	6.64287
0.0129	6.64971	0.00403	6.64971	0.10246	6.64971	0.06356	6.64971
0.0129	6.65654	0.00403	6.65654	0.10246	6.65654	0.06356	6.65654
0.0129	6.66338	0.00403	6.66338	0.10246	6.66338	0.06356	6.66338
0.0129	6.67021	0.00403	6.67021	0.10246	6.67021	0.06356	6.67021
0.0129	6.67704	0.00403	6.67704	0.10246	6.67704	0.06356	6.67704
0.0129	6.68388	0.00403	6.68388	0.10246	6.68388	0.06356	6.68388
0.0129	6.69071	0.00403	6.69071	0.10246	6.69071	0.06356	6.69071
0.0129	6.69755	0.00403	6.69755	0.10246	6.69755	0.06356	6.69755
0.0129	6.70438	0.00403	6.70438	0.10246	6.70438	0.06356	6.70438
0.0129	6.71122	0.00403	6.71122	0.10246	6.71122	0.06356	6.71122
0.0129	6.71805	0.00403	6.71805	0.10246	6.71805	0.06356	6.71805
0.0129	6.72488	0.00403	6.72488	0.10246	6.72488	0.06356	6.72488
0.0129	6.73172	0.00403	6.73172	0.10246	6.73172	0.06356	6.73172
0.0129	6.73855	0.00403	6.73855	0.10246	6.73855	0.06356	6.73855
0.0129	6.74539	0.00403	6.74539	0.10246	6.74539	0.06356	6.74539
0.0129	6.75222	0.00403	6.75222	0.10246	6.75222	0.06356	6.75222
0.0129	6.75906	0.00403	6.75906	0.10246	6.75906	0.06356	6.75906
0.0129	6.76589	0.00403	6.76589	0.10246	6.76589	0.06356	6.76589
0.0129	6.77272	0.00403	6.77272	0.10246	6.77272	0.06356	6.77272
0.0129	6.77956	0.00403	6.77956	0.10246	6.77956	0.06356	6.77956
0.0129	6.78639	0.00403	6.78639	0.10246	6.78639	0.06356	6.78639
0.0129	6.79323	0.00403	6.79323	0.10246	6.79323	0.06356	6.79323
0.0129	6.80006	0.00403	6.80006	0.10246	6.80006	0.06356	6.80006
0.0129	6.80689	0.00403	6.80689	0.10246	6.80689	0.06356	6.80689
0.0129	6.81373	0.00403	6.81373	0.10246	6.81373	0.06356	6.81373
0.0129	6.82056	0.00403	6.82056	0.10246	6.82056	0.06356	6.82056
0.0129	6.8274	0.00403	6.8274	0.10246	6.8274	0.06356	6.8274
0.0129	6.83423	0.00403	6.83423	0.10246	6.83423	0.06356	6.83423
0.0129	6.84107	0.00403	6.84107	0.10246	6.84107	0.06356	6.84107
0.0129	6.8479	0.00403	6.8479	0.10246	6.8479	0.06356	6.8479
0.0129	6.85473	0.00403	6.85473	0.10246	6.85473	0.06356	6.85473
0.0129	6.86157	0.00403	6.86157	0.10246	6.86157	0.06356	6.86157
0.0129	6.8684	0.00403	6.8684	0.10246	6.8684	0.06356	6.8684
0.0129	6.87524	0.00403	6.87524	0.10246	6.87524	0.06356	6.87524
0.0129	6.88207	0.00403	6.88207	0.10246	6.88207	0.06356	6.88207
0.0129	6.88891	0.00403	6.88891	0.10246	6.88891	0.06356	6.88891
0.0129	6.89574	0.00403	6.89574	0.10246	6.89574	0.06356	6.89574
0.0129	6.90257	0.00403	6.90257	0.10246	6.90257	0.06356	6.90257
0.0129	6.90941	0.00403	6.90941	0.10246	6.90941	0.06356	6.90941
0.0129	6.91624	0.00403	6.91624	0.10246	6.91624	0.06356	6.91624
0.0129	6.92308	0.00403	6.92308	0.10246	6.92308	0.06356	6.92308
0.0129	6.92991	0.00403	6.92991	0.10246	6.92991	0.06356	6.92991
0.0129	6.93675	0.00403	6.93675	0.10246	6.93675	0.06356	6.93675
0.0129	6.94358	0.00403	6.94358	0.10246	6.94358	0.06356	6.94358
0.0129	6.95041	0.00403	6.95041	0.10246	6.95041	0.06356	6.95041
0.0129	6.95725	0.00403	6.95725	0.10246	6.95725	0.06356	6.95725
0.0129	6.96408	0.00403	6.96408	0.10246	6.96408	0.06356	6.96408
0.0129	6.97092	0.00403	6.97092	0.10246	6.97092	0.06356	6.97092
0.0129	6.97775	0.00403	6.97775	0.10246	6.97775	0.06356	6.97775
0.0129	6.98459	0.00403	6.98459	0.10246	6.98459	0.06356	6.98459
0.01291	6.99142	0.00403	6.99142	0.10246	6.99142	0.06356	6.99142
0.01292	6.99825	0.00403	6.99825	0.10246	6.99825	0.06356	6.99825
0.01292	7.00509	0.00403	7.00509	0.10246	7.00509	0.06356	7.00509
0.01292	7.01192	0.00403	7.01192	0.1022	7.01192	0.06356	7.01192
0.01292	7.01876	0.00403	7.01876	0.10035	7.01876	0.06356	7.01876
0.01292	7.02559	0.00403	7.02559	0.10035	7.02559	0.06356	7.02559
0.01292	7.03242	0.00403	7.03242	0.10035	7.03242	0.06356	7.03242
0.01292	7.03926	0.00403	7.03926	0.10035	7.03926	0.06356	7.03926
0.01292	7.04609	0.00403	7.04609	0.10035	7.04609	0.06356	7.04609
0.01292	7.05293	0.00403	7.05293	0.10035	7.05293	0.06356	7.05293
0.01292	7.05976	0.00403	7.05976	0.09438	7.05976	0.06356	7.05976
0.01292	7.0666	0.00403	7.0666	0.09321	7.0666	0.06356	7.0666
0.01292	7.07343	0.00403	7.07343	0.09321	7.07343	0.06356	7.07343
0.01292	7.08026	0.00403	7.08026	0.09321	7.08026	0.06356	7.08026
0.01292	7.0871	0.00403	7.0871	0.09321	7.0871	0.06356	7.0871
0.01292	7.09393	0.00403	7.09393	0.09321	7.09393	0.06356	7.09393
0.01292	7.10077	0.00403	7.10077	0.09321	7.10077	0.06356	7.10077
0.01292	7.1076	0.00403	7.1076	0.09321	7.1076	0.06356	7.1076
0.01292	7.11444	0.00403	7.11444	0.09321	7.11444	0.06356	7.11444
0.01292	7.12127	0.00404	7.12127	0.09321	7.12127	0.06371	7.12127
0.01292	7.1281	0.00407	7.1281	0.09321	7.1281	0.06403	7.1281
0.01292	7.13494	0.00409	7.13494	0.09321	7.13494	0.06434	7.13494
0.01292	7.14177	0.00411	7.14177	0.09321	7.14177	0.06452	7.14177
0.01292	7.14861	0.00411	7.14861	0.09321	7.14861	0.06452	7.14861
0.01292	7.15544	0.00411	7.15544	0.09321	7.15544	0.06452	7.15544
0.01292	7.16228	0.00411	7.16228	0.09321	7.16228	0.06452	7.16228
0.01292	7.16911	0.00411	7.16911	0.09321	7.16911	0.06452	7.16911
0.01292	7.17594	0.00411	7.17594	0.09321	7.17594	0.06452	7.17594
0.01292	7.18278	0.00411	7.18278	0.09321	7.18278	0.06452	7.18278
0.01292	7.18961	0.00411	7.18961	0.09321	7.18961	0.06452	7.18961
0.01292	7.19645	0.00411	7.19645	0.09321	7.19645	0.06452	7.19645
0.01292	7.20328	0.00411	7.20328	0.09321	7.20328	0.06452	7.20328
0.01292	7.21011	0.00411	7.21011	0.09321	7.21011	0.06452	7.21011
0.01292	7.21695	0.00411	7.21695	0.09321	7.21695	0.06452	7.21695
0.01292	7.22378	0.00411	7.22378	0.09321	7.22378	0.06452	7.22378
0.01292	7.23062	0.00411	7.23062	0.09321	7.23062	0.06452	7.23062
0.01292	7.23745	0.00411	7.23745	0.09321	7.23745	0.06452	7.23745
0.01292	7.24429	0.00411	7.24429	0.09321	7.24429	0.06452	7.24429
0.01292	7.25112	0.00411	7.25112	0.09321	7.25112	0.06452	7.25112
0.01292	7.25795	0.00411	7.25795	0.09321	7.25795	0.06452	7.25795
0.01292	7.26479	0.00411	7.26479	0.09321	7.26479	0.06452	7.26479
0.01292	7.27162	0.00411	7.27162	0.09321	7.27162	0.06452	7.27162
0.01292	7.27846	0.00411	7.27846	0.09321	7.27846	0.06452	7.27846
0.01292	7.28529	0.00411	7.28529	0.09321	7.28529	0.06452	7.28529
0.01292	7.29213	0.00411	7.29213	0.09321	7.29213	0.06452	7.29213
0.01292	7.29896	0.00411	7.29896	0.09321	7.29896	0.06452	7.29896
0.01292	7.30579	0.00411	7.30579	0.09321	7.30579	0.06452	7.30579
0.01292	7.31263	0.00411	7.31263	0.09321	7.31263	0.06452	7.31263
0.01292	7.31946	0.00411	7.31946	0.09321	7.31946	0.06452	7.31946
0.01292	7.3263	0.00411	7.3263	0.09321	7.3263	0.06452	7.3263
0.01292	7.33313	0.00411	7.33313	0.09321	7.33313	0.06452	7.33313
0.01292	7.33997	0.00411	7.33997	0.09321	7.33997	0.06452	7.33997
0.01292	7.3468	0.00411	7.3468	0.09321	7.3468	0.06452	7.3468
0.01292	7.35363	0.00411	7.35363	0.09321	7.35363	0.06452	7.35363
0.01292	7.36047	0.00411	7.36047	0.09321	7.36047	0.06452	7.36047
0.01292	7.3673	0.00411	7.3673	0.09321	7.3673	0.06452	7.3673
0.01292	7.37414	0.00411	7.37414	0.09321	7.37414	0.06452	7.37414
0.01292	7.38097	0.00411	7.38097	0.09321	7.38097	0.06452	7.38097
0.01292	7.3878	0.00411	7.3878	0.09321	7.3878	0.06452	7.3878
0.01292	7.39464	0.00411	7.39464	0.09321	7.39464	0.06452	7.39464
0.01292	7.40147	0.00411	7.40147	0.10035	7.40147	0.06452	7.40147
0.01292	7.40831	0.00411	7.40831	0.10035	7.40831	0.06452	7.40831
0.01292	7.41514	0.00411	7.41514	0.10035	7.41514	0.06452	7.41514
0.01292	7.42198	0.00411	7.42198	0.10035	7.42198	0.06452	7.42198
0.01292	7.42881	0.00411	7.42881	0.10035	7.42881	0.06452	7.42881
0.01292	7.43564	0.00411	7.43564	0.10035	7.43564	0.06452	7.43564
0.01292	7.44248	0.00411	7.44248	0.10035	7.44248	0.06452	7.44248
0.01292	7.44931	0.00411	7.44931	0.10035	7.44931	0.06452	7.44931
0.01292	7.45615	0.00411	7.45615	0.10035	7.45615	0.06452	7.45615
0.01292	7.46298	0.00411	7.46298	0.10035	7.46298	0.06452	7.46298
0.01292	7.46982	0.00411	7.46982	0.10035	7.46982	0.06452	7.46982
0.01292	7.47665	0.00411	7.47665	0.10035	7.47665	0.06452	7.47665
0.01292	7.48348	0.00411	7.48348	0.10035	7.48348	0.06452	7.48348
0.01292	7.49032	0.00411	7.49032	0.10035	7.49032	0.06452	7.49032
0.01292	7.49715	0.00411	7.49715	0.10035	7.49715	0.06452	7.49715
0.01292	7.50399	0.00411	7.50399	0.10035	7.50399	0.06452	7.50399
0.01292	7.51082	0.00411	7.51082	0.10035	7.51082	0.06452	7.51082
0.01292	7.51766	0.00411	7.51766	0.10035	7.51766	0.06452	7.51766
0.01292	7.52449	0.00411	7.52449	0.10035	7.52449	0.06452	7.52449
0.01292	7.53132	0.00411	7.53132	0.10035	7.53132	0.06452	7.53132
0.01292	7.53816	0.00411	7.53816	0.10035	7.53816	0.06452	7.53816
0.01292	7.54499	0.00411	7.54499	0.10035	7.54499	0.06452	7.54499
0.01292	7.55183	0.00411	7.55183	0.10035	7.55183	0.06452	7.55183
0.01292	7.55866	0.00411	7.55866	0.10035	7.55866	0.06452	7.55866
0.01292	7.56549	0.00411	7.56549	0.10035	7.56549	0.06452	7.56549
0.01293	7.57233	0.00411	7.57233	0.10035	7.57233	0.06452	7.57233
0.01294	7.57916	0.00411	7.57916	0.10035	7.57916	0.06452	7.57916
0.01295	7.586	0.00411	7.586	0.10035	7.586	0.06452	7.586
0.01301	7.59283	0.00411	7.59283	0.10035	7.59283	0.06452	7.59283
0.01304	7.59967	0.00411	7.59967	0.10035	7.59967	0.06452	7.59967
0.01304	7.6065	0.00411	7.6065	0.10035	7.6065	0.06452	7.6065
0.01304	7.61333	0.00411	7.61333	0.10035	7.61333	0.06452	7.61333
0.01304	7.62017	0.00411	7.62017	0.10035	7.62017	0.06452	7.62017
0.01304	7.627	0.00411	7.627	0.10035	7.627	0.06452	7.627
0.01304	7.63384	0.00411	7.63384	0.10035	7.63384	0.06452	7.63384
0.01304	7.64067	0.00411	7.64067	0.10035	7.64067	0.06452	7.64067
0.01304	7.64751	0.00411	7.64751	0.10035	7.64751	0.06452	7.64751
0.01304	7.65434	0.00411	7.65434	0.10035	7.65434	0.06452	7.65434
0.01304	7.66117	0.00411	7.66117	0.09321	7.66117	0.06452	7.66117
0.01304	7.66801	0.00414	7.66801	0.09321	7.66801	0.06496	7.66801
0.01304	7.67484	0.00417	7.67484	0.09321	7.67484	0.06518	7.67484
0.01304	7.68168	0.00417	7.68168	0.09321	7.68168	0.06518	7.68168
0.01304	7.68851	0.00417	7.68851	0.09321	7.68851	0.06518	7.68851
0.01304	7.69535	0.00417	7.69535	0.09321	7.69535	0.06518	7.69535
0.01304	7.70218	0.00417	7.70218	0.09262	7.70218	0.06518	7.70218
0.01304	7.70901	0.00417	7.70901	0.09262	7.70901	0.06518	7.70901
0.01304	7.71585	0.00417	7.71585	0.09262	7.71585	0.06518	7.71585
0.01304	7.72268	0.00417	7.72268	0.09262	7.72268	0.06518	7.72268
0.01304	7.72952	0.00417	7.72952	0.09262	7.72952	0.06518	7.72952
0.01304	7.73635	0.00417	7.73635	0.09262	7.73635	0.06518	7.73635
0.01304	7.74318	0.00417	7.74318	0.09262	7.74318	0.06518	7.74318
0.01304	7.75002	0.00417	7.75002	0.09151	7.75002	0.06518	7.75002
0.01304	7.75685	0.00417	7.75685	0.09151	7.75685	0.06518	7.75685
0.01304	7.76369	0.00417	7.76369	0.09151	7.76369	0.06518	7.76369
0.01304	7.77052	0.00417	7.77052	0.09151	7.77052	0.06518	7.77052
0.01304	7.77736	0.00417	7.77736	0.09151	7.77736	0.06518	7.77736
0.01304	7.78419	0.00417	7.78419	0.09151	7.78419	0.06518	7.78419
0.01304	7.79102	0.00417	7.79102	0.09151	7.79102	0.06518	7.79102
0.01304	7.79786	0.00417	7.79786	0.09151	7.79786	0.06518	7.79786
0.01304	7.80469	0.00417	7.80469	0.09151	7.80469	0.06518	7.80469
0.01304	7.81153	0.00417	7.81153	0.09151	7.81153	0.06518	7.81153
0.01304	7.81836	0.00417	7.81836	0.09151	7.81836	0.06518	7.81836
0.01304	7.8252	0.00417	7.8252	0.09151	7.8252	0.06518	7.8252
0.01304	7.83203	0.00417	7.83203	0.09151	7.83203	0.06518	7.83203
0.01304	7.83886	0.00417	7.83886	0.09151	7.83886	0.06518	7.83886
0.01304	7.8457	0.00417	7.8457	0.09151	7.8457	0.06518	7.8457
0.01304	7.85253	0.00417	7.85253	0.09151	7.85253	0.06518	7.85253
0.01304	7.85937	0.00417	7.85937	0.09151	7.85937	0.06518	7.85937
0.01304	7.8662	0.00417	7.8662	0.09151	7.8662	0.06518	7.8662
0.01304	7.87304	0.00417	7.87304	0.09151	7.87304	0.06518	7.87304
0.01304	7.87987	0.00417	7.87987	0.09151	7.87987	0.06518	7.87987
0.01304	7.8867	0.00417	7.8867	0.09151	7.8867	0.06518	7.8867
0.01304	7.89354	0.00417	7.89354	0.09151	7.89354	0.06518	7.89354
0.01304	7.90037	0.00417	7.90037	0.09151	7.90037	0.06518	7.90037
0.01304	7.90721	0.00417	7.90721	0.09151	7.90721	0.06518	7.90721
0.01304	7.91404	0.00417	7.91404	0.09151	7.91404	0.06518	7.91404
0.01304	7.92087	0.00417	7.92087	0.09292	7.92087	0.06518	7.92087
0.01304	7.92771	0.00417	7.92771	0.10035	7.92771	0.06518	7.92771
0.01304	7.93454	0.00417	7.93454	0.10035	7.93454	0.06518	7.93454
0.01304	7.94138	0.00417	7.94138	0.10035	7.94138	0.06518	7.94138
0.01304	7.94821	0.00417	7.94821	0.10035	7.94821	0.06518	7.94821
0.01304	7.95505	0.00417	7.95505	0.10035	7.95505	0.06518	7.95505
0.01304	7.96188	0.00417	7.96188	0.11746	7.96188	0.06518	7.96188
0.01304	7.96871	0.00417	7.96871	0.11746	7.96871	0.06518	7.96871
0.01304	7.97555	0.00417	7.97555	0.11746	7.97555	0.06518	7.97555
0.01304	7.98238	0.00417	7.98238	0.11746	7.98238	0.06518	7.98238
0.01304	7.98922	0.00417	7.98922	0.11746	7.98922	0.06518	7.98922
0.01304	7.99605	0.00417	7.99605	0.11746	7.99605	0.06518	7.99605
0.01304	8.00289	0.00417	8.00289	0.11746	8.00289	0.06518	8.00289
0.01304	8.00972	0.00417	8.00972	0.11746	8.00972	0.06518	8.00972
0.01304	8.01655	0.00417	8.01655	0.11746	8.01655	0.06518	8.01655
0.01304	8.02339	0.00417	8.02339	0.11746	8.02339	0.06518	8.02339
0.01304	8.03022	0.00417	8.03022	0.11746	8.03022	0.06518	8.03022
0.01304	8.03706	0.00417	8.03706	0.11746	8.03706	0.06518	8.03706
0.01304	8.04389	0.00417	8.04389	0.11746	8.04389	0.06518	8.04389
0.01304	8.05073	0.00417	8.05073	0.11746	8.05073	0.06518	8.05073
0.01304	8.05756	0.00417	8.05756	0.11746	8.05756	0.06518	8.05756
0.01304	8.06439	0.00417	8.06439	0.11746	8.06439	0.06518	8.06439
0.01304	8.07123	0.00417	8.07123	0.11746	8.07123	0.06518	8.07123
0.01304	8.07806	0.00417	8.07806	0.11746	8.07806	0.06518	8.07806
0.01304	8.0849	0.00417	8.0849	0.11746	8.0849	0.06518	8.0849
0.01304	8.09173	0.00417	8.09173	0.11746	8.09173	0.06518	8.09173
0.01304	8.09856	0.00417	8.09856	0.11746	8.09856	0.06518	8.09856
0.01304	8.1054	0.00417	8.1054	0.11746	8.1054	0.06518	8.1054
0.01304	8.11223	0.00417	8.11223	0.11746	8.11223	0.06518	8.11223
0.01304	8.11907	0.00417	8.11907	0.11746	8.11907	0.06518	8.11907
0.01304	8.1259	0.00417	8.1259	0.11746	8.1259	0.06518	8.1259
0.01305	8.13274	0.00417	8.13274	0.11746	8.13274	0.06518	8.13274
0.01306	8.13957	0.00417	8.13957	0.11746	8.13957	0.06518	8.13957
0.01313	8.1464	0.00417	8.1464	0.11746	8.1464	0.06518	8.1464
0.01319	8.15324	0.00417	8.15324	0.11746	8.15324	0.06518	8.15324
0.01324	8.16007	0.00417	8.16007	0.11746	8.16007	0.06518	8.16007
0.01325	8.16691	0.00417	8.16691	0.11746	8.16691	0.06518	8.16691
0.01325	8.17374	0.00418	8.17374	0.11746	8.17374	0.06518	8.17374
0.01325	8.18058	0.00419	8.18058	0.11746	8.18058	0.06557	8.18058
0.01325	8.18741	0.00419	8.18741	0.11746	8.18741	0.06557	8.18741
0.01325	8.19424	0.00419	8.19424	0.11746	8.19424	0.06557	8.19424
0.01325	8.20108	0.00419	8.20108	0.11746	8.20108	0.06557	8.20108
0.01325	8.20791	0.00419	8.20791	0.11746	8.20791	0.06557	8.20791
0.01325	8.21475	0.00419	8.21475	0.11746	8.21475	0.06557	8.21475
0.01325	8.22158	0.00419	8.22158	0.11746	8.22158	0.06557	8.22158
0.01325	8.22842	0.00419	8.22842	0.11746	8.22842	0.06557	8.22842
0.01325	8.23525	0.00419	8.23525	0.11746	8.23525	0.06557	8.23525
0.01325	8.24208	0.00419	8.24208	0.11746	8.24208	0.06557	8.24208
0.01325	8.24892	0.00419	8.24892	0.11746	8.24892	0.06557	8.24892
0.01325	8.25575	0.00419	8.25575	0.11746	8.25575	0.06557	8.25575
0.01325	8.26259	0.00419	8.26259	0.11746	8.26259	0.06557	8.26259
0.01325	8.26942	0.00419	8.26942	0.11746	8.26942	0.06557	8.26942
0.01325	8.27625	0.00419	8.27625	0.11746	8.27625	0.06557	8.27625
0.01325	8.28309	0.00419	8.28309	0.11746	8.28309	0.06557	8.28309
0.01325	8.28992	0.00419	8.28992	0.11746	8.28992	0.06557	8.28992
0.01325	8.29676	0.00419	8.29676	0.11746	8.29676	0.06557	8.29676
0.01325	8.30359	0.00419	8.30359	0.11746	8.30359	0.06557	8.30359
0.01325	8.31043	0.00419	8.31043	0.11746	8.31043	0.06557	8.31043
0.01325	8.31726	0.00419	8.31726	0.11746	8.31726	0.06557	8.31726
0.01325	8.32409	0.00419	8.32409	0.11746	8.32409	0.06557	8.32409
0.01325	8.33093	0.00419	8.33093	0.11746	8.33093	0.06557	8.33093
0.01325	8.33776	0.00419	8.33776	0.11746	8.33776	0.06557	8.33776
0.01325	8.3446	0.00419	8.3446	0.11746	8.3446	0.06557	8.3446
0.01325	8.35143	0.00419	8.35143	0.11746	8.35143	0.06557	8.35143
0.01325	8.35827	0.00419	8.35827	0.11746	8.35827	0.06557	8.35827
0.01325	8.3651	0.00419	8.3651	0.11746	8.3651	0.06557	8.3651
0.01325	8.37193	0.00419	8.37193	0.11746	8.37193	0.06557	8.37193
0.01325	8.37877	0.00419	8.37877	0.11746	8.37877	0.06557	8.37877
0.01325	8.3856	0.00419	8.3856	0.11746	8.3856	0.06557	8.3856
0.01325	8.39244	0.00419	8.39244	0.11746	8.39244	0.06557	8.39244
0.01325	8.39927	0.00419	8.39927	0.11746	8.39927	0.06557	8.39927
0.01325	8.40611	0.00419	8.40611	0.11746	8.40611	0.06557	8.40611
0.01325	8.41294	0.00419	8.41294	0.11746	8.41294	0.06557	8.41294
0.01325	8.41977	0.00419	8.41977	0.13922	8.41977	0.06557	8.41977
0.01325	8.42661	0.00419	8.42661	0.13922	8.42661	0.06557	8.42661
0.01325	8.43344	0.00419	8.43344	0.13922	8.43344	0.06557	8.43344
0.01325	8.44028	0.00419	8.44028	0.13922	8.44028	0.06557	8.44028
0.01325	8.44711	0.00419	8.44711	0.13922	8.44711	0.06557	8.44711
0.01325	8.45394	0.00419	8.45394	0.13922	8.45394	0.06557	8.45394
0.01325	8.46078	0.00419	8.46078	0.13922	8.46078	0.06557	8.46078
0.01325	8.46761	0.00419	8.46761	0.13922	8.46761	0.06557	8.46761
0.01325	8.47445	0.00419	8.47445	0.13922	8.47445	0.06557	8.47445
0.01325	8.48128	0.00419	8.48128	0.13922	8.48128	0.06557	8.48128
0.01325	8.48812	0.00419	8.48812	0.13922	8.48812	0.06557	8.48812
0.01325	8.49495	0.00419	8.49495	0.13922	8.49495	0.06557	8.49495
0.01325	8.50178	0.00419	8.50178	0.13922	8.50178	0.06557	8.50178
0.01325	8.50862	0.00419	8.50862	0.13922	8.50862	0.06557	8.50862
0.01325	8.51545	0.00419	8.51545	0.13922	8.51545	0.06557	8.51545
0.01325	8.52229	0.00419	8.52229	0.13922	8.52229	0.06557	8.52229
0.01325	8.52912	0.00419	8.52912	0.13922	8.52912	0.06557	8.52912
0.01325	8.53596	0.00419	8.53596	0.13922	8.53596	0.06557	8.53596
0.01325	8.54279	0.00419	8.54279	0.13922	8.54279	0.06557	8.54279
0.01325	8.54962	0.00419	8.54962	0.13922	8.54962	0.06557	8.54962
0.01325	8.55646	0.00418	8.55646	0.13922	8.55646	0.06518	8.55646
0.01325	8.56329	0.00418	8.56329	0.13922	8.56329	0.06518	8.56329
0.01325	8.57013	0.00418	8.57013	0.13922	8.57013	0.06518	8.57013
0.01325	8.57696	0.00418	8.57696	0.13922	8.57696	0.06518	8.57696
0.01325	8.5838	0.00418	8.5838	0.13922	8.5838	0.06518	8.5838
0.01325	8.59063	0.00418	8.59063	0.13922	8.59063	0.06518	8.59063
0.01325	8.59746	0.00418	8.59746	0.13922	8.59746	0.06518	8.59746
0.01325	8.6043	0.00418	8.6043	0.13922	8.6043	0.06518	8.6043
0.01325	8.61113	0.00418	8.61113	0.13922	8.61113	0.06518	8.61113
0.01325	8.61797	0.00418	8.61797	0.13922	8.61797	0.06518	8.61797
0.01325	8.6248	0.00418	8.6248	0.13922	8.6248	0.06518	8.6248
0.01325	8.63163	0.00418	8.63163	0.13922	8.63163	0.06518	8.63163
0.01325	8.63847	0.00418	8.63847	0.13922	8.63847	0.06518	8.63847
0.01325	8.6453	0.00418	8.6453	0.13922	8.6453	0.06518	8.6453
0.01327	8.65214	0.00418	8.65214	0.13922	8.65214	0.06543	8.65214
0.01327	8.65897	0.00423	8.65897	0.13922	8.65897	0.06595	8.65897
0.01327	8.66581	0.00423	8.66581	0.13922	8.66581	0.06595	8.66581
0.01327	8.67264	0.00423	8.67264	0.13922	8.67264	0.06595	8.67264
0.01327	8.67947	0.00423	8.67947	0.13922	8.67947	0.06595	8.67947
0.01327	8.68631	0.00423	8.68631	0.13922	8.68631	0.06595	8.68631
0.01327	8.69314	0.00423	8.69314	0.13922	8.69314	0.06595	8.69314
0.01327	8.69998	0.00423	8.69998	0.13922	8.69998	0.06595	8.69998
0.01327	8.70681	0.00423	8.70681	0.13922	8.70681	0.06595	8.70681
0.01327	8.71365	0.00423	8.71365	0.13922	8.71365	0.06595	8.71365
0.01327	8.72048	0.00423	8.72048	0.13922	8.72048	0.06595	8.72048
0.01327	8.72731	0.00423	8.72731	0.13922	8.72731	0.06595	8.72731
0.01327	8.73415	0.00423	8.73415	0.13922	8.73415	0.06595	8.73415
0.01327	8.74098	0.00423	8.74098	0.13922	8.74098	0.06595	8.74098
0.01327	8.74782	0.00423	8.74782	0.13922	8.74782	0.06595	8.74782
0.01327	8.75465	0.00423	8.75465	0.13922	8.75465	0.06595	8.75465
0.01327	8.76149	0.00423	8.76149	0.13922	8.76149	0.06595	8.76149
0.01327	8.76832	0.00423	8.76832	0.13922	8.76832	0.06595	8.76832
0.01327	8.77515	0.00423	8.77515	0.13922	8.77515	0.06595	8.77515
0.01327	8.78199	0.00423	8.78199	0.13922	8.78199	0.06595	8.78199
0.01327	8.78882	0.00423	8.78882	0.13922	8.78882	0.06595	8.78882
0.01327	8.79566	0.00423	8.79566	0.13922	8.79566	0.06595	8.79566
0.01327	8.80249	0.00423	8.80249	0.13922	8.80249	0.06595	8.80249
0.01327	8.80932	0.00423	8.80932	0.13922	8.80932	0.06595	8.80932
0.01327	8.81616	0.00423	8.81616	0.11746	8.81616	0.06595	8.81616
0.01327	8.82299	0.00423	8.82299	0.11746	8.82299	0.06595	8.82299
0.01327	8.82983	0.00423	8.82983	0.11746	8.82983	0.06595	8.82983
0.01327	8.83666	0.00423	8.83666	0.11746	8.83666	0.06595	8.83666
0.01327	8.8435	0.00423	8.8435	0.11746	8.8435	0.06595	8.8435
0.01327	8.85033	0.00423	8.85033	0.11746	8.85033	0.06595	8.85033
0.01327	8.85716	0.00423	8.85716	0.11746	8.85716	0.06595	8.85716
0.01327	8.864	0.00423	8.864	0.11746	8.864	0.06595	8.864
0.01327	8.87083	0.00423	8.87083	0.11746	8.87083	0.06595	8.87083
0.01327	8.87767	0.00423	8.87767	0.11746	8.87767	0.06595	8.87767
0.01327	8.8845	0.00423	8.8845	0.11746	8.8845	0.06595	8.8845
0.01327	8.89134	0.00423	8.89134	0.11746	8.89134	0.06595	8.89134
0.01327	8.89817	0.00423	8.89817	0.11746	8.89817	0.06595	8.89817
0.01327	8.905	0.00423	8.905	0.11746	8.905	0.06595	8.905
0.01327	8.91184	0.00423	8.91184	0.11746	8.91184	0.06595	8.91184
0.01327	8.91867	0.00423	8.91867	0.11746	8.91867	0.06595	8.91867
0.01327	8.92551	0.00423	8.92551	0.11746	8.92551	0.06595	8.92551
0.01327	8.93234	0.00423	8.93234	0.11746	8.93234	0.06595	8.93234
0.01327	8.93918	0.00423	8.93918	0.11746	8.93918	0.06595	8.93918
0.01327	8.94601	0.00423	8.94601	0.11746	8.94601	0.06595	8.94601
0.01327	8.95284	0.00423	8.95284	0.11746	8.95284	0.06595	8.95284
0.01327	8.95968	0.00423	8.95968	0.11746	8.95968	0.06595	8.95968
0.01327	8.96651	0.00423	8.96651	0.11746	8.96651	0.06595	8.96651
0.01327	8.97335	0.00423	8.97335	0.11746	8.97335	0.06595	8.97335
0.01327	8.98018	0.00423	8.98018	0.11746	8.98018	0.06595	8.98018
0.01327	8.98701	0.00423	8.98701	0.11746	8.98701	0.06595	8.98701
0.01327	8.99385	0.00423	8.99385	0.11746	8.99385	0.06595	8.99385
0.01327	9.00068	0.00423	9.00068	0.11746	9.00068	0.06595	9.00068
0.01327	9.00752	0.00423	9.00752	0.11746	9.00752	0.06595	9.00752
0.01327	9.01435	0.00423	9.01435	0.11746	9.01435	0.06595	9.01435
0.01327	9.02119	0.00423	9.02119	0.11746	9.02119	0.06595	9.02119
0.01327	9.02802	0.00423	9.02802	0.11746	9.02802	0.06595	9.02802
0.01327	9.03485	0.00423	9.03485	0.11746	9.03485	0.06595	9.03485
0.01327	9.04169	0.00423	9.04169	0.11746	9.04169	0.06595	9.04169
0.01327	9.04852	0.00423	9.04852	0.11746	9.04852	0.06595	9.04852
0.01327	9.05536	0.00423	9.05536	0.11746	9.05536	0.06595	9.05536
0.01327	9.06219	0.00423	9.06219	0.11746	9.06219	0.06595	9.06219
0.01327	9.06903	0.00423	9.06903	0.11746	9.06903	0.06595	9.06903
0.01327	9.07586	0.00423	9.07586	0.11746	9.07586	0.06595	9.07586
0.01327	9.08269	0.00423	9.08269	0.11746	9.08269	0.06595	9.08269
0.01327	9.08953	0.00418	9.08953	0.11746	9.08953	0.06543	9.08953
0.01327	9.09636	0.00418	9.09636	0.11746	9.09636	0.06543	9.09636
0.01327	9.1032	0.00418	9.1032	0.11746	9.1032	0.06543	9.1032
0.01327	9.11003	0.00418	9.11003	0.11746	9.11003	0.06543	9.11003
0.01327	9.11687	0.00421	9.11687	0.11746	9.11687	0.06596	9.11687
0.01327	9.1237	0.00425	9.1237	0.11746	9.1237	0.06626	9.1237
0.01327	9.13053	0.00425	9.13053	0.11746	9.13053	0.06626	9.13053
0.01327	9.13737	0.00425	9.13737	0.11746	9.13737	0.06626	9.13737
0.01327	9.1442	0.00425	9.1442	0.11746	9.1442	0.06626	9.1442
0.01327	9.15104	0.00425	9.15104	0.11746	9.15104	0.06626	9.15104
0.01327	9.15787	0.00425	9.15787	0.11746	9.15787	0.06626	9.15787
0.01327	9.1647	0.00425	9.1647	0.11746	9.1647	0.06626	9.1647
0.01327	9.17154	0.00425	9.17154	0.11746	9.17154	0.06626	9.17154
0.01327	9.17837	0.00425	9.17837	0.11746	9.17837	0.06626	9.17837
0.01327	9.18521	0.00425	9.18521	0.11746	9.18521	0.06626	9.18521
0.01327	9.19204	0.00425	9.19204	0.11746	9.19204	0.06626	9.19204
0.01327	9.19888	0.00425	9.19888	0.11746	9.19888	0.06626	9.19888
0.01327	9.20571	0.00425	9.20571	0.11746	9.20571	0.06626	9.20571
0.01327	9.21254	0.00425	9.21254	0.11746	9.21254	0.06626	9.21254
0.01327	9.21938	0.00425	9.21938	0.11746	9.21938	0.06626	9.21938
0.01327	9.22621	0.00425	9.22621	0.11746	9.22621	0.06626	9.22621
0.01327	9.23305	0.00425	9.23305	0.11746	9.23305	0.06626	9.23305
0.01327	9.23988	0.00425	9.23988	0.11746	9.23988	0.06626	9.23988
0.01327	9.24672	0.00425	9.24672	0.11746	9.24672	0.06626	9.24672
0.01327	9.25355	0.00425	9.25355	0.11746	9.25355	0.06626	9.25355
0.01327	9.26038	0.00425	9.26038	0.11746	9.26038	0.06626	9.26038
0.01327	9.26722	0.00425	9.26722	0.11746	9.26722	0.06626	9.26722
0.01327	9.27405	0.00425	9.27405	0.11746	9.27405	0.06626	9.27405
0.01327	9.28089	0.00425	9.28089	0.11746	9.28089	0.06626	9.28089
0.01327	9.28772	0.00425	9.28772	0.11746	9.28772	0.06626	9.28772
0.01327	9.29456	0.00425	9.29456	0.11746	9.29456	0.06626	9.29456
0.01327	9.30139	0.00425	9.30139	0.11746	9.30139	0.06626	9.30139
0.01327	9.30822	0.00425	9.30822	0.11746	9.30822	0.06626	9.30822
0.01327	9.31506	0.00425	9.31506	0.11746	9.31506	0.06626	9.31506
0.01327	9.32189	0.00425	9.32189	0.11746	9.32189	0.06626	9.32189
0.01327	9.32873	0.00425	9.32873	0.11746	9.32873	0.06626	9.32873
0.01327	9.33556	0.00425	9.33556	0.11746	9.33556	0.06626	9.33556
0.01327	9.3424	0.00425	9.3424	0.10724	9.3424	0.06626	9.3424
0.01327	9.34923	0.00425	9.34923	0.10724	9.34923	0.06626	9.34923
0.01327	9.35606	0.00425	9.35606	0.10724	9.35606	0.06626	9.35606
0.01327	9.3629	0.00425	9.3629	0.10724	9.3629	0.06626	9.3629
0.01327	9.36973	0.00425	9.36973	0.10724	9.36973	0.06626	9.36973
0.01327	9.37657	0.00425	9.37657	0.10102	9.37657	0.06626	9.37657
0.01327	9.3834	0.00425	9.3834	0.10102	9.3834	0.06626	9.3834
0.01327	9.39023	0.00425	9.39023	0.10102	9.39023	0.06626	9.39023
0.01327	9.39707	0.00425	9.39707	0.10102	9.39707	0.06626	9.39707
0.01327	9.4039	0.00425	9.4039	0.10102	9.4039	0.06626	9.4039
0.01327	9.41074	0.00425	9.41074	0.10102	9.41074	0.06626	9.41074
0.01327	9.41757	0.00425	9.41757	0.10102	9.41757	0.06626	9.41757
0.01327	9.42441	0.00425	9.42441	0.10102	9.42441	0.06626	9.42441
0.01327	9.43124	0.00425	9.43124	0.10102	9.43124	0.06626	9.43124
0.01327	9.43807	0.00425	9.43807	0.10102	9.43807	0.06626	9.43807
0.01327	9.44491	0.00425	9.44491	0.10102	9.44491	0.06626	9.44491
0.01327	9.45174	0.00425	9.45174	0.10102	9.45174	0.06626	9.45174
0.01327	9.45858	0.00425	9.45858	0.10102	9.45858	0.06626	9.45858
0.01327	9.46541	0.00425	9.46541	0.10102	9.46541	0.06626	9.46541
0.01327	9.47225	0.00425	9.47225	0.10102	9.47225	0.06626	9.47225
0.01327	9.47908	0.00425	9.47908	0.10102	9.47908	0.06626	9.47908
0.01327	9.48591	0.00425	9.48591	0.10102	9.48591	0.06626	9.48591
0.01327	9.49275	0.00425	9.49275	0.10102	9.49275	0.06626	9.49275
0.01327	9.49958	0.00425	9.49958	0.10102	9.49958	0.06626	9.49958
0.01327	9.50642	0.00425	9.50642	0.10102	9.50642	0.06626	9.50642
0.01327	9.51325	0.00425	9.51325	0.10102	9.51325	0.06626	9.51325
0.01327	9.52009	0.00425	9.52009	0.10102	9.52009	0.06626	9.52009
0.01327	9.52692	0.00425	9.52692	0.10102	9.52692	0.06626	9.52692
0.01327	9.53375	0.00425	9.53375	0.10102	9.53375	0.06626	9.53375
0.01327	9.54059	0.00425	9.54059	0.10102	9.54059	0.06626	9.54059
0.01327	9.54742	0.00425	9.54742	0.10102	9.54742	0.06626	9.54742
0.01327	9.55426	0.00425	9.55426	0.10102	9.55426	0.06626	9.55426
0.01327	9.56109	0.00425	9.56109	0.10102	9.56109	0.06626	9.56109
0.01327	9.56792	0.00425	9.56792	0.10102	9.56792	0.06634	9.56792
0.01325	9.57476	0.00426	9.57476	0.10102	9.57476	0.06648	9.57476
0.0132	9.58159	0.00426	9.58159	0.10102	9.58159	0.06648	9.58159
0.01315	9.58843	0.00426	9.58843	0.10102	9.58843	0.06648	9.58843
0.01315	9.59526	0.00426	9.59526	0.10102	9.59526	0.06648	9.59526
0.01315	9.6021	0.00426	9.6021	0.10102	9.6021	0.06648	9.6021
0.01315	9.60893	0.00426	9.60893	0.10102	9.60893	0.06648	9.60893
0.01315	9.61576	0.00426	9.61576	0.10102	9.61576	0.06648	9.61576
0.01315	9.6226	0.00426	9.6226	0.10102	9.6226	0.06648	9.6226
0.01315	9.62943	0.00426	9.62943	0.10102	9.62943	0.06648	9.62943
0.01315	9.63627	0.00426	9.63627	0.10102	9.63627	0.06648	9.63627
0.01315	9.6431	0.00426	9.6431	0.10102	9.6431	0.06648	9.6431
0.01315	9.64994	0.00426	9.64994	0.10102	9.64994	0.06648	9.64994
0.01315	9.65677	0.00426	9.65677	0.10102	9.65677	0.06648	9.65677
0.01315	9.6636	0.00426	9.6636	0.10102	9.6636	0.06648	9.6636
0.01315	9.67044	0.00426	9.67044	0.10102	9.67044	0.06648	9.67044
0.01315	9.67727	0.00426	9.67727	0.10102	9.67727	0.06648	9.67727
0.01315	9.68411	0.00426	9.68411	0.10102	9.68411	0.06648	9.68411
0.01315	9.69094	0.00426	9.69094	0.10102	9.69094	0.06648	9.69094
0.01315	9.69778	0.00426	9.69778	0.10102	9.69778	0.06648	9.69778
0.01315	9.70461	0.00426	9.70461	0.10102	9.70461	0.06648	9.70461
0.01315	9.71144	0.00426	9.71144	0.10102	9.71144	0.06648	9.71144
0.01315	9.71828	0.00426	9.71828	0.10102	9.71828	0.06648	9.71828
0.01315	9.72511	0.00426	9.72511	0.10102	9.72511	0.06648	9.72511
0.01315	9.73195	0.00426	9.73195	0.10102	9.73195	0.06648	9.73195
0.01315	9.73878	0.00426	9.73878	0.10102	9.73878	0.06648	9.73878
0.01315	9.74561	0.00426	9.74561	0.10102	9.74561	0.06648	9.74561
0.01315	9.75245	0.00426	9.75245	0.10102	9.75245	0.06648	9.75245
0.01315	9.75928	0.00426	9.75928	0.10102	9.75928	0.06648	9.75928
0.01315	9.76612	0.00426	9.76612	0.10102	9.76612	0.06648	9.76612
0.01315	9.77295	0.00426	9.77295	0.10102	9.77295	0.06648	9.77295
0.01315	9.77979	0.00426	9.77979	0.10102	9.77979	0.06648	9.77979
0.01315	9.78662	0.00426	9.78662	0.10102	9.78662	0.06648	9.78662
0.01315	9.79345	0.00426	9.79345	0.10102	9.79345	0.06648	9.79345
0.01315	9.80029	0.00426	9.80029	0.10102	9.80029	0.06648	9.80029
0.01315	9.80712	0.00426	9.80712	0.10102	9.80712	0.06648	9.80712
0.01315	9.81396	0.00426	9.81396	0.10102	9.81396	0.06648	9.81396
0.01315	9.82079	0.00426	9.82079	0.10102	9.82079	0.06648	9.82079
0.01315	9.82763	0.00426	9.82763	0.10102	9.82763	0.06648	9.82763
0.01315	9.83446	0.00426	9.83446	0.0987	9.83446	0.06648	9.83446
0.01315	9.84129	0.00426	9.84129	0.0987	9.84129	0.06648	9.84129
0.01315	9.84813	0.00426	9.84813	0.0987	9.84813	0.06648	9.84813
0.01315	9.85496	0.00426	9.85496	0.0987	9.85496	0.06648	9.85496
0.01315	9.8618	0.00426	9.8618	0.0987	9.8618	0.06648	9.8618
0.01315	9.86863	0.00426	9.86863	0.09404	9.86863	0.06648	9.86863
0.01315	9.87547	0.00426	9.87547	0.09404	9.87547	0.06648	9.87547
0.01315	9.8823	0.00426	9.8823	0.09404	9.8823	0.06648	9.8823
0.01315	9.88913	0.00426	9.88913	0.09404	9.88913	0.06648	9.88913
0.01315	9.89597	0.00426	9.89597	0.09404	9.89597	0.06648	9.89597
0.01315	9.9028	0.00426	9.9028	0.08985	9.9028	0.06648	9.9028
0.01315	9.90964	0.00426	9.90964	0.08985	9.90964	0.06648	9.90964
0.01315	9.91647	0.00426	9.91647	0.08985	9.91647	0.06648	9.91647
0.01315	9.9233	0.00426	9.9233	0.08985	9.9233	0.06648	9.9233
0.01315	9.93014	0.00426	9.93014	0.08985	9.93014	0.06648	9.93014
0.01315	9.93697	0.00426	9.93697	0.08985	9.93697	0.06648	9.93697
0.01315	9.94381	0.00426	9.94381	0.08985	9.94381	0.06648	9.94381
0.01315	9.95064	0.00426	9.95064	0.08985	9.95064	0.06648	9.95064
0.01315	9.95748	0.00426	9.95748	0.08985	9.95748	0.06648	9.95748
0.01315	9.96431	0.00426	9.96431	0.08985	9.96431	0.06648	9.96431
0.01315	9.97114	0.00426	9.97114	0.08985	9.97114	0.06648	9.97114
0.01315	9.97798	0.00426	9.97798	0.08985	9.97798	0.06648	9.97798
0.01315	9.98481	0.00426	9.98481	0.08985	9.98481	0.06648	9.98481
0.01315	9.99165	0.00426	9.99165	0.08985	9.99165	0.06648	9.99165
0.01315	9.99848	0.00426	9.99848	0.08985	9.99848	0.06648	9.99848
0.01315	10.0053	0.00429	10.0053	0.08985	10.0053	0.06724	10.0053
0.01315	10.0122	0.00429	10.0122	0.08985	10.0122	0.06724	10.0122
0.01315	10.019	0.00429	10.019	0.08985	10.019	0.06724	10.019
0.01315	10.0258	0.00429	10.0258	0.08985	10.0258	0.06724	10.0258
0.01315	10.0327	0.00429	10.0327	0.08985	10.0327	0.06724	10.0327
0.01315	10.0395	0.00429	10.0395	0.08985	10.0395	0.06724	10.0395
0.01315	10.0463	0.00429	10.0463	0.08985	10.0463	0.06724	10.0463
0.01315	10.0532	0.00429	10.0532	0.08985	10.0532	0.06724	10.0532
0.01268	10.06	0.00429	10.06	0.08985	10.06	0.06724	10.06
0.01244	10.0668	0.00429	10.0668	0.08985	10.0668	0.06724	10.0668
0.01219	10.0737	0.00429	10.0737	0.08985	10.0737	0.06724	10.0737
0.01219	10.0805	0.00429	10.0805	0.08985	10.0805	0.06724	10.0805
0.01219	10.0873	0.00429	10.0873	0.08985	10.0873	0.06724	10.0873
0.01219	10.0942	0.00429	10.0942	0.08985	10.0942	0.06724	10.0942
0.01219	10.101	0.00429	10.101	0.08985	10.101	0.06724	10.101
0.01219	10.1078	0.00429	10.1078	0.08985	10.1078	0.06724	10.1078
0.01219	10.1147	0.00429	10.1147	0.08985	10.1147	0.06724	10.1147
0.01219	10.1215	0.00429	10.1215	0.08985	10.1215	0.06724	10.1215
0.01219	10.1283	0.00429	10.1283	0.08985	10.1283	0.06724	10.1283
0.01219	10.1352	0.00429	10.1352	0.08985	10.1352	0.06724	10.1352
0.01219	10.142	0.00429	10.142	0.08985	10.142	0.06724	10.142
0.01219	10.1488	0.00429	10.1488	0.08985	10.1488	0.06724	10.1488
0.01219	10.1557	0.00429	10.1557	0.08985	10.1557	0.06724	10.1557
0.01219	10.1625	0.00429	10.1625	0.08985	10.1625	0.06724	10.1625
0.01219	10.1693	0.00429	10.1693	0.08985	10.1693	0.06724	10.1693
0.01219	10.1762	0.00429	10.1762	0.08985	10.1762	0.06724	10.1762
0.01219	10.183	0.00429	10.183	0.08985	10.183	0.06724	10.183
0.01219	10.1898	0.00429	10.1898	0.08985	10.1898	0.06724	10.1898
0.01219	10.1967	0.00429	10.1967	0.08985	10.1967	0.06724	10.1967
0.01219	10.2035	0.00429	10.2035	0.08985	10.2035	0.06724	10.2035
0.01219	10.2103	0.00429	10.2103	0.08985	10.2103	0.06724	10.2103
0.01219	10.2172	0.00429	10.2172	0.08985	10.2172	0.06724	10.2172
0.01219	10.224	0.00429	10.224	0.08998	10.224	0.06724	10.224
0.01219	10.2309	0.00429	10.2309	0.08998	10.2309	0.06724	10.2309
0.01219	10.2377	0.00429	10.2377	0.08998	10.2377	0.06724	10.2377
0.01219	10.2445	0.00429	10.2445	0.08998	10.2445	0.06724	10.2445
0.01219	10.2514	0.00429	10.2514	0.08998	10.2514	0.06724	10.2514
0.01219	10.2582	0.00429	10.2582	0.08998	10.2582	0.06724	10.2582
0.01219	10.265	0.00429	10.265	0.08998	10.265	0.06724	10.265
0.01219	10.2719	0.00429	10.2719	0.08998	10.2719	0.06724	10.2719
0.01219	10.2787	0.00429	10.2787	0.08998	10.2787	0.06724	10.2787
0.01219	10.2855	0.00429	10.2855	0.08998	10.2855	0.06724	10.2855
0.01219	10.2924	0.00429	10.2924	0.08998	10.2924	0.06724	10.2924
0.01219	10.2992	0.00429	10.2992	0.08998	10.2992	0.06724	10.2992
0.01219	10.306	0.00429	10.306	0.08985	10.306	0.06724	10.306
0.01219	10.3129	0.00429	10.3129	0.08985	10.3129	0.06724	10.3129
0.01219	10.3197	0.00429	10.3197	0.08985	10.3197	0.06724	10.3197
0.01219	10.3265	0.00429	10.3265	0.08985	10.3265	0.06724	10.3265
0.01219	10.3334	0.00429	10.3334	0.08769	10.3334	0.06724	10.3334
0.01219	10.3402	0.00429	10.3402	0.08739	10.3402	0.06724	10.3402
0.01219	10.347	0.00429	10.347	0.08739	10.347	0.06724	10.347
0.01219	10.3539	0.00429	10.3539	0.08739	10.3539	0.06724	10.3539
0.01219	10.3607	0.00429	10.3607	0.08739	10.3607	0.06724	10.3607
0.01219	10.3675	0.00429	10.3675	0.08739	10.3675	0.06724	10.3675
0.01219	10.3744	0.00429	10.3744	0.08605	10.3744	0.06724	10.3744
0.01219	10.3812	0.00429	10.3812	0.08593	10.3812	0.06724	10.3812
0.01219	10.388	0.00429	10.388	0.08593	10.388	0.06724	10.388
0.01219	10.3949	0.00429	10.3949	0.08593	10.3949	0.06724	10.3949
0.01219	10.4017	0.00429	10.4017	0.08528	10.4017	0.06724	10.4017
0.01219	10.4085	0.00429	10.4085	0.08383	10.4085	0.06724	10.4085
0.01219	10.4154	0.00429	10.4154	0.08383	10.4154	0.06724	10.4154
0.01219	10.4222	0.00429	10.4222	0.08383	10.4222	0.06724	10.4222
0.01219	10.429	0.0043	10.429	0.08383	10.429	0.06725	10.429
0.01219	10.4359	0.0043	10.4359	0.08383	10.4359	0.06725	10.4359
0.01219	10.4427	0.0043	10.4427	0.08383	10.4427	0.06725	10.4427
0.01219	10.4495	0.0043	10.4495	0.08383	10.4495	0.06725	10.4495
0.01219	10.4564	0.0043	10.4564	0.08383	10.4564	0.06725	10.4564
0.01219	10.4632	0.0043	10.4632	0.08383	10.4632	0.06725	10.4632
0.01219	10.47	0.0043	10.47	0.08383	10.47	0.06725	10.47
0.01219	10.4769	0.0043	10.4769	0.08383	10.4769	0.06725	10.4769
0.01219	10.4837	0.0043	10.4837	0.08383	10.4837	0.06725	10.4837
0.01219	10.4906	0.0043	10.4906	0.08383	10.4906	0.06725	10.4906
0.01219	10.4974	0.0043	10.4974	0.08383	10.4974	0.06725	10.4974
0.01219	10.5042	0.0043	10.5042	0.08383	10.5042	0.06725	10.5042
0.01219	10.511	0.0043	10.511	0.08383	10.511	0.06725	10.511
0.01219	10.5179	0.0043	10.5179	0.08383	10.5179	0.06725	10.5179
0.01126	10.5247	0.0043	10.5247	0.08383	10.5247	0.06725	10.5247
0.01094	10.5315	0.0043	10.5315	0.08383	10.5315	0.06725	10.5315
0.01061	10.5384	0.00429	10.5384	0.08383	10.5384	0.06724	10.5384
0.01061	10.5452	0.00429	10.5452	0.08383	10.5452	0.06724	10.5452
0.01061	10.552	0.00429	10.552	0.08383	10.552	0.06724	10.552
0.01061	10.5589	0.00429	10.5589	0.08383	10.5589	0.06724	10.5589
0.01061	10.5657	0.00429	10.5657	0.08383	10.5657	0.06724	10.5657
0.01061	10.5726	0.00429	10.5726	0.08383	10.5726	0.06724	10.5726
0.01061	10.5794	0.00429	10.5794	0.08383	10.5794	0.06724	10.5794
0.01061	10.5862	0.00429	10.5862	0.08383	10.5862	0.06724	10.5862
0.01061	10.5931	0.00429	10.5931	0.08383	10.5931	0.06724	10.5931
0.01061	10.5999	0.00429	10.5999	0.08383	10.5999	0.06724	10.5999
0.01061	10.6067	0.00429	10.6067	0.08383	10.6067	0.06724	10.6067
0.01061	10.6136	0.00429	10.6136	0.08383	10.6136	0.06724	10.6136
0.01061	10.6204	0.00429	10.6204	0.08383	10.6204	0.06724	10.6204
0.01061	10.6272	0.00429	10.6272	0.08383	10.6272	0.06724	10.6272
0.01061	10.6341	0.00429	10.6341	0.08383	10.6341	0.06724	10.6341
0.01061	10.6409	0.00429	10.6409	0.08739	10.6409	0.06724	10.6409
0.01061	10.6477	0.00429	10.6477	0.08739	10.6477	0.06724	10.6477
0.01061	10.6546	0.00429	10.6546	0.08739	10.6546	0.06724	10.6546
0.01061	10.6614	0.00429	10.6614	0.08739	10.6614	0.06724	10.6614
0.01061	10.6682	0.00429	10.6682	0.08739	10.6682	0.06724	10.6682
0.01061	10.6751	0.00429	10.6751	0.08739	10.6751	0.06724	10.6751
0.01061	10.6819	0.00429	10.6819	0.08739	10.6819	0.06724	10.6819
0.01061	10.6887	0.00429	10.6887	0.08739	10.6887	0.06724	10.6887
0.01061	10.6956	0.00429	10.6956	0.08739	10.6956	0.06724	10.6956
0.01061	10.7024	0.00429	10.7024	0.08739	10.7024	0.06724	10.7024
0.01061	10.7092	0.00429	10.7092	0.08739	10.7092	0.06724	10.7092
0.01061	10.7161	0.00429	10.7161	0.08739	10.7161	0.06724	10.7161
0.01061	10.7229	0.00429	10.7229	0.08739	10.7229	0.06724	10.7229
0.01061	10.7297	0.00429	10.7297	0.08739	10.7297	0.06724	10.7297
0.01061	10.7366	0.00429	10.7366	0.08739	10.7366	0.06724	10.7366
0.01061	10.7434	0.00429	10.7434	0.08739	10.7434	0.06724	10.7434
0.01061	10.7502	0.00429	10.7502	0.08739	10.7502	0.06724	10.7502
0.01061	10.7571	0.00429	10.7571	0.08739	10.7571	0.06724	10.7571
0.01061	10.7639	0.00429	10.7639	0.08739	10.7639	0.06724	10.7639
0.01061	10.7707	0.00429	10.7707	0.08739	10.7707	0.06724	10.7707
0.01061	10.7776	0.00429	10.7776	0.08739	10.7776	0.06724	10.7776
0.01061	10.7844	0.00429	10.7844	0.08739	10.7844	0.06724	10.7844
0.01061	10.7912	0.00429	10.7912	0.08739	10.7912	0.06724	10.7912
0.01061	10.7981	0.00429	10.7981	0.08739	10.7981	0.06724	10.7981
0.01061	10.8049	0.00429	10.8049	0.08739	10.8049	0.06724	10.8049
0.01061	10.8117	0.00429	10.8117	0.08739	10.8117	0.06724	10.8117
0.01061	10.8186	0.00429	10.8186	0.08739	10.8186	0.06724	10.8186
0.01061	10.8254	0.00429	10.8254	0.08739	10.8254	0.06724	10.8254
0.01061	10.8323	0.00429	10.8323	0.08239	10.8323	0.06724	10.8323
0.01061	10.8391	0.0043	10.8391	0.08239	10.8391	0.06759	10.8391
0.01061	10.8459	0.0043	10.8459	0.08239	10.8459	0.06759	10.8459
0.01061	10.8528	0.0043	10.8528	0.08239	10.8528	0.06759	10.8528
0.01061	10.8596	0.0043	10.8596	0.08239	10.8596	0.06759	10.8596
0.01061	10.8664	0.0043	10.8664	0.08236	10.8664	0.06759	10.8664
0.01061	10.8733	0.0043	10.8733	0.08215	10.8733	0.06759	10.8733
0.01061	10.8801	0.0043	10.8801	0.08195	10.8801	0.06759	10.8801
0.01061	10.8869	0.0043	10.8869	0.08151	10.8869	0.06759	10.8869
0.01061	10.8938	0.0043	10.8938	0.0804	10.8938	0.06759	10.8938
0.01061	10.9006	0.0043	10.9006	0.0792	10.9006	0.06759	10.9006
0.01061	10.9074	0.0043	10.9074	0.0792	10.9074	0.06759	10.9074
0.01061	10.9143	0.0043	10.9143	0.0792	10.9143	0.06759	10.9143
0.01061	10.9211	0.0043	10.9211	0.0792	10.9211	0.06759	10.9211
0.01061	10.9279	0.0043	10.9279	0.0792	10.9279	0.06759	10.9279
0.01061	10.9348	0.0043	10.9348	0.0792	10.9348	0.06759	10.9348
0.01061	10.9416	0.0043	10.9416	0.0792	10.9416	0.06759	10.9416
0.01061	10.9484	0.0043	10.9484	0.0792	10.9484	0.06759	10.9484
0.01061	10.9553	0.0043	10.9553	0.0792	10.9553	0.06759	10.9553
0.01061	10.9621	0.0043	10.9621	0.0792	10.9621	0.06759	10.9621
0.01061	10.9689	0.0043	10.9689	0.0792	10.9689	0.06759	10.9689
0.00952	10.9758	0.0043	10.9758	0.0792	10.9758	0.06759	10.9758
0.00919	10.9826	0.0043	10.9826	0.0792	10.9826	0.06759	10.9826
0.00918	10.9894	0.00429	10.9894	0.0792	10.9894	0.06724	10.9894
0.00918	10.9963	0.00429	10.9963	0.0792	10.9963	0.06724	10.9963
0.00918	11.0031	0.00429	11.0031	0.0792	11.0031	0.06724	11.0031
0.00918	11.0099	0.00429	11.0099	0.0792	11.0099	0.06724	11.0099
0.00918	11.0168	0.00429	11.0168	0.0792	11.0168	0.06724	11.0168
0.00918	11.0236	0.00429	11.0236	0.0792	11.0236	0.06724	11.0236
0.00918	11.0305	0.00429	11.0305	0.0792	11.0305	0.06724	11.0305
0.00918	11.0373	0.00429	11.0373	0.0792	11.0373	0.06724	11.0373
0.00918	11.0441	0.00429	11.0441	0.08597	11.0441	0.06724	11.0441
0.00919	11.051	0.00429	11.051	0.08597	11.051	0.06724	11.051
0.00919	11.0578	0.00429	11.0578	0.08597	11.0578	0.06724	11.0578
0.00919	11.0646	0.00429	11.0646	0.08597	11.0646	0.06724	11.0646
0.00919	11.0715	0.00429	11.0715	0.08597	11.0715	0.06724	11.0715
0.00919	11.0783	0.00429	11.0783	0.08597	11.0783	0.06724	11.0783
0.00919	11.0851	0.00429	11.0851	0.08597	11.0851	0.06724	11.0851
0.00919	11.092	0.00429	11.092	0.08597	11.092	0.06724	11.092
0.00919	11.0988	0.00429	11.0988	0.08597	11.0988	0.06724	11.0988
0.00919	11.1056	0.00429	11.1056	0.08597	11.1056	0.06724	11.1056
0.00919	11.1125	0.00429	11.1125	0.08597	11.1125	0.06724	11.1125
0.00919	11.1193	0.00429	11.1193	0.08597	11.1193	0.06724	11.1193
0.00919	11.1261	0.00429	11.1261	0.08597	11.1261	0.06724	11.1261
0.00919	11.133	0.00429	11.133	0.08597	11.133	0.06724	11.133
0.00919	11.1398	0.00429	11.1398	0.08597	11.1398	0.06724	11.1398
0.00919	11.1466	0.00429	11.1466	0.08597	11.1466	0.06724	11.1466
0.00919	11.1535	0.00429	11.1535	0.08597	11.1535	0.06724	11.1535
0.00919	11.1603	0.00429	11.1603	0.08597	11.1603	0.06724	11.1603
0.00919	11.1671	0.00429	11.1671	0.08597	11.1671	0.06724	11.1671
0.00919	11.174	0.00429	11.174	0.08597	11.174	0.06724	11.174
0.00919	11.1808	0.00429	11.1808	0.08597	11.1808	0.06724	11.1808
0.00919	11.1876	0.00429	11.1876	0.08597	11.1876	0.06724	11.1876
0.00919	11.1945	0.00429	11.1945	0.08597	11.1945	0.06724	11.1945
0.00919	11.2013	0.00429	11.2013	0.08597	11.2013	0.06724	11.2013
0.00919	11.2081	0.00429	11.2081	0.08597	11.2081	0.06724	11.2081
0.00919	11.215	0.00429	11.215	0.08597	11.215	0.06724	11.215
0.00919	11.2218	0.00429	11.2218	0.08597	11.2218	0.06724	11.2218
0.00919	11.2286	0.00429	11.2286	0.08597	11.2286	0.06724	11.2286
0.00919	11.2355	0.00435	11.2355	0.08597	11.2355	0.06767	11.2355
0.00919	11.2423	0.00439	11.2423	0.08597	11.2423	0.06791	11.2423
0.00919	11.2492	0.00439	11.2492	0.08597	11.2492	0.06791	11.2492
0.00919	11.256	0.00439	11.256	0.08597	11.256	0.06791	11.256
0.00919	11.2628	0.00439	11.2628	0.08597	11.2628	0.06791	11.2628
0.00919	11.2697	0.00439	11.2697	0.08597	11.2697	0.06791	11.2697
0.00919	11.2765	0.00439	11.2765	0.08597	11.2765	0.06791	11.2765
0.00919	11.2833	0.00439	11.2833	0.08597	11.2833	0.06791	11.2833
0.00919	11.2902	0.00439	11.2902	0.08597	11.2902	0.06791	11.2902
0.00919	11.297	0.00439	11.297	0.08597	11.297	0.06791	11.297
0.00919	11.3038	0.00439	11.3038	0.08597	11.3038	0.06791	11.3038
0.00919	11.3107	0.00439	11.3107	0.08597	11.3107	0.06791	11.3107
0.00919	11.3175	0.00439	11.3175	0.08597	11.3175	0.06791	11.3175
0.00919	11.3243	0.00439	11.3243	0.08597	11.3243	0.06791	11.3243
0.00919	11.3312	0.00439	11.3312	0.08597	11.3312	0.06791	11.3312
0.00919	11.338	0.00439	11.338	0.08597	11.338	0.06791	11.338
0.00919	11.3448	0.00439	11.3448	0.08597	11.3448	0.06791	11.3448
0.00919	11.3517	0.00439	11.3517	0.08597	11.3517	0.06791	11.3517
0.00919	11.3585	0.00439	11.3585	0.08597	11.3585	0.06791	11.3585
0.00919	11.3653	0.00439	11.3653	0.08597	11.3653	0.06791	11.3653
0.00919	11.3722	0.00439	11.3722	0.08597	11.3722	0.06791	11.3722
0.00919	11.379	0.00439	11.379	0.08597	11.379	0.06791	11.379
0.00919	11.3858	0.00439	11.3858	0.08597	11.3858	0.06791	11.3858
0.00919	11.3927	0.00439	11.3927	0.08597	11.3927	0.06791	11.3927
0.00919	11.3995	0.00439	11.3995	0.08597	11.3995	0.06791	11.3995
0.00919	11.4063	0.00439	11.4063	0.08597	11.4063	0.06791	11.4063
0.00918	11.4132	0.00439	11.4132	0.08597	11.4132	0.06791	11.4132
0.0082	11.42	0.00439	11.42	0.08597	11.42	0.06791	11.42
0.0082	11.4268	0.00439	11.4268	0.08597	11.4268	0.06791	11.4268
0.0082	11.4337	0.00439	11.4337	0.08597	11.4337	0.06791	11.4337
0.0082	11.4405	0.00439	11.4405	0.08597	11.4405	0.06791	11.4405
0.0082	11.4473	0.00439	11.4473	0.08597	11.4473	0.06791	11.4473
0.0082	11.4542	0.00439	11.4542	0.08597	11.4542	0.06791	11.4542
0.0082	11.461	0.00439	11.461	0.08597	11.461	0.06791	11.461
0.0082	11.4678	0.00439	11.4678	0.08597	11.4678	0.06791	11.4678
0.00825	11.4747	0.00439	11.4747	0.08597	11.4747	0.06791	11.4747
0.00825	11.4815	0.00439	11.4815	0.08597	11.4815	0.06791	11.4815
0.00825	11.4883	0.00439	11.4883	0.08597	11.4883	0.06791	11.4883
0.00825	11.4952	0.00439	11.4952	0.08597	11.4952	0.06791	11.4952
0.00825	11.502	0.00439	11.502	0.08597	11.502	0.06791	11.502
0.00825	11.5089	0.00439	11.5089	0.08597	11.5089	0.06791	11.5089
0.00825	11.5157	0.00439	11.5157	0.08597	11.5157	0.06791	11.5157
0.00825	11.5225	0.00439	11.5225	0.08597	11.5225	0.06791	11.5225
0.00825	11.5294	0.00439	11.5294	0.08597	11.5294	0.06791	11.5294
0.00825	11.5362	0.00439	11.5362	0.08597	11.5362	0.06791	11.5362
0.00825	11.543	0.00439	11.543	0.08597	11.543	0.06791	11.543
0.00825	11.5498	0.00439	11.5498	0.08597	11.5498	0.06791	11.5498
0.00825	11.5567	0.00439	11.5567	0.08597	11.5567	0.06791	11.5567
0.00825	11.5635	0.00439	11.5635	0.08597	11.5635	0.06791	11.5635
0.00825	11.5703	0.00439	11.5703	0.08597	11.5703	0.06791	11.5703
0.00825	11.5772	0.00439	11.5772	0.08597	11.5772	0.06791	11.5772
0.00825	11.584	0.00439	11.584	0.08597	11.584	0.06791	11.584
0.00825	11.5909	0.00439	11.5909	0.08597	11.5909	0.06791	11.5909
0.00825	11.5977	0.00439	11.5977	0.08597	11.5977	0.06791	11.5977
0.00825	11.6045	0.00439	11.6045	0.08597	11.6045	0.06791	11.6045
0.00825	11.6114	0.00439	11.6114	0.08597	11.6114	0.06791	11.6114
0.00825	11.6182	0.00439	11.6182	0.08597	11.6182	0.06791	11.6182
0.00825	11.625	0.00439	11.625	0.08597	11.625	0.06791	11.625
0.00825	11.6319	0.0044	11.6319	0.08597	11.6319	0.06797	11.6319
0.00825	11.6387	0.0044	11.6387	0.07574	11.6387	0.06797	11.6387
0.0082	11.6455	0.0044	11.6455	0.07574	11.6455	0.06797	11.6455
0.0082	11.6524	0.0044	11.6524	0.07574	11.6524	0.06797	11.6524
0.0082	11.6592	0.0044	11.6592	0.07574	11.6592	0.06797	11.6592
0.0082	11.666	0.0044	11.666	0.07574	11.666	0.06797	11.666
0.0082	11.6729	0.0044	11.6729	0.07574	11.6729	0.06797	11.6729
0.0082	11.6797	0.0044	11.6797	0.07574	11.6797	0.06797	11.6797
0.0082	11.6865	0.0044	11.6865	0.07574	11.6865	0.06797	11.6865
0.0082	11.6934	0.0044	11.6934	0.07574	11.6934	0.06797	11.6934
0.0082	11.7002	0.0044	11.7002	0.07574	11.7002	0.06797	11.7002
0.0082	11.707	0.0044	11.707	0.07574	11.707	0.06797	11.707
0.0082	11.7139	0.0044	11.7139	0.07574	11.7139	0.06797	11.7139
0.0082	11.7207	0.0044	11.7207	0.07574	11.7207	0.06797	11.7207
0.0082	11.7275	0.0044	11.7275	0.07574	11.7275	0.06797	11.7275
0.0082	11.7344	0.0044	11.7344	0.07574	11.7344	0.06797	11.7344
0.0082	11.7412	0.0044	11.7412	0.07574	11.7412	0.06797	11.7412
0.0082	11.748	0.0044	11.748	0.07574	11.748	0.06797	11.748
0.0082	11.7549	0.0044	11.7549	0.07574	11.7549	0.06797	11.7549
0.0082	11.7617	0.0044	11.7617	0.07574	11.7617	0.06797	11.7617
0.0082	11.7685	0.0044	11.7685	0.07574	11.7685	0.06797	11.7685
0.0082	11.7754	0.0044	11.7754	0.07574	11.7754	0.06797	11.7754
0.0082	11.7822	0.0044	11.7822	0.07574	11.7822	0.06797	11.7822
0.0082	11.789	0.0044	11.789	0.07574	11.789	0.06797	11.789
0.0082	11.7959	0.0044	11.7959	0.07574	11.7959	0.06797	11.7959
0.0082	11.8027	0.0044	11.8027	0.07574	11.8027	0.06797	11.8027
0.0082	11.8095	0.0044	11.8095	0.0755	11.8095	0.06797	11.8095
0.0082	11.8164	0.0044	11.8164	0.07497	11.8164	0.06797	11.8164
0.0082	11.8232	0.0044	11.8232	0.07458	11.8232	0.06797	11.8232
0.0082	11.8301	0.0044	11.8301	0.08597	11.8301	0.06797	11.8301
0.0082	11.8369	0.0044	11.8369	0.08597	11.8369	0.06797	11.8369
0.00725	11.8437	0.0044	11.8437	0.08597	11.8437	0.06797	11.8437
0.00725	11.8506	0.0044	11.8506	0.08597	11.8506	0.06797	11.8506
0.00725	11.8574	0.0044	11.8574	0.08597	11.8574	0.06797	11.8574
0.00725	11.8642	0.0044	11.8642	0.08597	11.8642	0.06797	11.8642
0.00725	11.8711	0.0044	11.8711	0.08597	11.8711	0.06797	11.8711
0.00725	11.8779	0.0044	11.8779	0.08597	11.8779	0.06797	11.8779
0.00725	11.8847	0.0044	11.8847	0.08597	11.8847	0.06797	11.8847
0.00725	11.8916	0.0044	11.8916	0.08597	11.8916	0.06797	11.8916
0.00725	11.8984	0.0044	11.8984	0.08597	11.8984	0.06797	11.8984
0.00725	11.9052	0.0044	11.9052	0.08597	11.9052	0.06797	11.9052
0.00725	11.9121	0.0044	11.9121	0.08597	11.9121	0.06797	11.9121
0.00725	11.9189	0.0044	11.9189	0.08597	11.9189	0.06797	11.9189
0.00725	11.9257	0.0044	11.9257	0.08597	11.9257	0.06797	11.9257
0.00725	11.9326	0.0044	11.9326	0.08597	11.9326	0.06797	11.9326
0.00725	11.9394	0.0044	11.9394	0.08597	11.9394	0.06797	11.9394
0.00725	11.9462	0.0044	11.9462	0.08597	11.9462	0.06797	11.9462
0.00725	11.9531	0.0044	11.9531	0.08597	11.9531	0.06797	11.9531
0.00725	11.9599	0.0044	11.9599	0.08597	11.9599	0.06797	11.9599
0.00725	11.9667	0.0044	11.9667	0.08597	11.9667	0.06797	11.9667
0.00725	11.9736	0.0044	11.9736	0.08597	11.9736	0.06797	11.9736
0.00725	11.9804	0.0044	11.9804	0.08597	11.9804	0.06797	11.9804
0.00725	11.9872	0.0044	11.9872	0.08597	11.9872	0.06797	11.9872
0.00725	11.9941	0.0044	11.9941	0.08597	11.9941	0.06797	11.9941
0.00725	12.0009	0.0044	12.0009	0.08597	12.0009	0.06797	12.0009
0.00725	12.0077	0.00441	12.0077	0.08597	12.0077	0.06848	12.0077
0.00725	12.0146	0.00448	12.0146	0.08597	12.0146	0.06913	12.0146
0.00725	12.0214	0.00448	12.0214	0.08597	12.0214	0.06913	12.0214
0.00725	12.0282	0.00448	12.0282	0.08597	12.0282	0.06913	12.0282
0.00725	12.0351	0.00448	12.0351	0.08597	12.0351	0.06913	12.0351
0.00725	12.0419	0.00448	12.0419	0.08597	12.0419	0.06913	12.0419
0.00725	12.0488	0.00448	12.0488	0.08597	12.0488	0.06913	12.0488
0.00725	12.0556	0.00448	12.0556	0.07458	12.0556	0.06913	12.0556
0.00725	12.0624	0.00448	12.0624	0.07458	12.0624	0.06913	12.0624
0.00725	12.0693	0.00448	12.0693	0.07458	12.0693	0.06913	12.0693
0.00725	12.0761	0.00448	12.0761	0.07458	12.0761	0.06913	12.0761
0.00725	12.0829	0.00448	12.0829	0.07458	12.0829	0.06913	12.0829
0.00725	12.0898	0.00448	12.0898	0.07458	12.0898	0.06913	12.0898
0.00725	12.0966	0.00448	12.0966	0.07458	12.0966	0.06913	12.0966
0.00725	12.1034	0.00448	12.1034	0.07458	12.1034	0.06913	12.1034
0.00725	12.1103	0.00448	12.1103	0.07458	12.1103	0.06913	12.1103
0.00725	12.1171	0.00448	12.1171	0.07458	12.1171	0.06913	12.1171
0.00725	12.1239	0.00448	12.1239	0.07458	12.1239	0.06913	12.1239
0.00725	12.1308	0.00448	12.1308	0.07458	12.1308	0.06913	12.1308
0.00725	12.1376	0.00448	12.1376	0.07458	12.1376	0.06913	12.1376
0.00725	12.1444	0.00448	12.1444	0.07458	12.1444	0.06913	12.1444
0.00725	12.1513	0.00448	12.1513	0.07458	12.1513	0.06913	12.1513
0.00725	12.1581	0.00448	12.1581	0.07458	12.1581	0.06913	12.1581
0.00725	12.1649	0.00448	12.1649	0.07458	12.1649	0.06913	12.1649
0.00725	12.1718	0.00448	12.1718	0.07458	12.1718	0.06913	12.1718
0.00725	12.1786	0.00448	12.1786	0.07458	12.1786	0.06913	12.1786
0.00725	12.1854	0.00448	12.1854	0.07458	12.1854	0.06913	12.1854
0.00725	12.1923	0.00448	12.1923	0.07458	12.1923	0.06913	12.1923
0.00725	12.1991	0.00448	12.1991	0.07458	12.1991	0.06913	12.1991
0.00725	12.2059	0.00448	12.2059	0.07458	12.2059	0.06913	12.2059
0.00725	12.2128	0.00448	12.2128	0.07458	12.2128	0.06913	12.2128
0.00725	12.2196	0.00448	12.2196	0.07458	12.2196	0.06913	12.2196
0.00725	12.2264	0.00448	12.2264	0.07458	12.2264	0.06913	12.2264
0.00725	12.2333	0.00448	12.2333	0.07458	12.2333	0.06913	12.2333
0.00725	12.2401	0.00448	12.2401	0.07458	12.2401	0.06913	12.2401
0.00725	12.2469	0.00448	12.2469	0.07458	12.2469	0.06913	12.2469
0.00725	12.2538	0.00448	12.2538	0.07458	12.2538	0.06913	12.2538
0.00725	12.2606	0.00448	12.2606	0.07458	12.2606	0.06913	12.2606
0.00725	12.2675	0.00448	12.2675	0.07458	12.2675	0.06913	12.2675
0.00725	12.2743	0.00448	12.2743	0.07458	12.2743	0.06913	12.2743
0.00725	12.2811	0.00448	12.2811	0.07458	12.2811	0.06913	12.2811
0.00725	12.288	0.00448	12.288	0.07458	12.288	0.06913	12.288
0.00725	12.2948	0.00448	12.2948	0.07458	12.2948	0.06913	12.2948
0.00725	12.3016	0.00448	12.3016	0.07458	12.3016	0.06913	12.3016
0.00725	12.3085	0.00448	12.3085	0.07458	12.3085	0.06913	12.3085
0.00725	12.3153	0.00448	12.3153	0.07458	12.3153	0.06913	12.3153
0.00725	12.3221	0.00448	12.3221	0.07458	12.3221	0.06913	12.3221
0.00725	12.329	0.00448	12.329	0.07458	12.329	0.06913	12.329
0.00725	12.3358	0.00448	12.3358	0.07458	12.3358	0.06913	12.3358
0.00725	12.3426	0.00448	12.3426	0.07458	12.3426	0.06913	12.3426
0.00725	12.3495	0.00448	12.3495	0.07458	12.3495	0.06913	12.3495
0.00725	12.3563	0.00448	12.3563	0.07458	12.3563	0.06913	12.3563
0.00725	12.3631	0.00448	12.3631	0.07458	12.3631	0.06913	12.3631
0.00725	12.37	0.00448	12.37	0.07458	12.37	0.06913	12.37
0.00725	12.3768	0.00448	12.3768	0.07458	12.3768	0.06913	12.3768
0.00725	12.3836	0.00448	12.3836	0.07458	12.3836	0.06913	12.3836
0.00725	12.3905	0.00448	12.3905	0.07458	12.3905	0.06913	12.3905
0.00725	12.3973	0.00448	12.3973	0.07458	12.3973	0.06913	12.3973
0.00725	12.4041	0.00448	12.4041	0.07458	12.4041	0.06913	12.4041
0.00725	12.411	0.00448	12.411	0.07458	12.411	0.06913	12.411
0.00725	12.4178	0.00448	12.4178	0.07458	12.4178	0.06913	12.4178
0.00725	12.4246	0.00448	12.4246	0.07458	12.4246	0.06913	12.4246
0.00725	12.4315	0.00448	12.4315	0.07458	12.4315	0.06913	12.4315
0.00725	12.4383	0.00448	12.4383	0.07458	12.4383	0.06913	12.4383
0.00725	12.4451	0.00448	12.4451	0.07458	12.4451	0.06913	12.4451
0.00725	12.452	0.00448	12.452	0.07458	12.452	0.06913	12.452
0.00725	12.4588	0.00448	12.4588	0.07293	12.4588	0.06913	12.4588
0.00697	12.4656	0.00448	12.4656	0.07293	12.4656	0.06913	12.4656
0.00697	12.4725	0.00448	12.4725	0.07293	12.4725	0.06913	12.4725
0.00697	12.4793	0.00448	12.4793	0.07293	12.4793	0.06913	12.4793
0.00697	12.4861	0.00448	12.4861	0.07175	12.4861	0.06913	12.4861
0.00697	12.493	0.00448	12.493	0.07175	12.493	0.06913	12.493
0.00697	12.4998	0.00448	12.4998	0.07175	12.4998	0.06913	12.4998
0.00697	12.5066	0.00448	12.5066	0.07175	12.5066	0.06913	12.5066
0.00697	12.5135	0.00448	12.5135	0.07175	12.5135	0.06913	12.5135
0.00697	12.5203	0.00448	12.5203	0.07175	12.5203	0.06913	12.5203
0.00697	12.5272	0.00448	12.5272	0.07175	12.5272	0.06913	12.5272
0.00697	12.534	0.00448	12.534	0.07175	12.534	0.06913	12.534
0.00697	12.5408	0.00448	12.5408	0.07175	12.5408	0.06913	12.5408
0.00697	12.5477	0.00448	12.5477	0.07175	12.5477	0.06913	12.5477
0.00697	12.5545	0.00448	12.5545	0.07175	12.5545	0.06913	12.5545
0.00697	12.5613	0.00448	12.5613	0.07175	12.5613	0.06913	12.5613
0.00697	12.5681	0.00448	12.5681	0.07175	12.5681	0.06913	12.5681
0.00697	12.575	0.00448	12.575	0.07175	12.575	0.06913	12.575
0.00697	12.5818	0.00448	12.5818	0.07175	12.5818	0.06913	12.5818
0.00697	12.5887	0.00448	12.5887	0.07175	12.5887	0.06913	12.5887
0.00697	12.5955	0.00448	12.5955	0.07175	12.5955	0.06913	12.5955
0.00697	12.6023	0.00448	12.6023	0.07175	12.6023	0.06913	12.6023
0.00697	12.6092	0.00448	12.6092	0.07175	12.6092	0.06913	12.6092
0.00697	12.616	0.00448	12.616	0.07175	12.616	0.06913	12.616
0.00697	12.6228	0.00448	12.6228	0.07175	12.6228	0.06913	12.6228
0.00697	12.6297	0.00448	12.6297	0.07175	12.6297	0.06913	12.6297
0.00697	12.6365	0.00448	12.6365	0.07175	12.6365	0.06913	12.6365
0.00697	12.6433	0.00448	12.6433	0.07175	12.6433	0.06913	12.6433
0.00697	12.6502	0.00448	12.6502	0.07175	12.6502	0.06913	12.6502
0.00697	12.657	0.00444	12.657	0.07175	12.657	0.06893	12.657
0.00697	12.6638	0.00444	12.6638	0.07175	12.6638	0.06893	12.6638
0.00697	12.6707	0.00444	12.6707	0.07175	12.6707	0.06893	12.6707
0.00697	12.6775	0.00444	12.6775	0.07175	12.6775	0.06893	12.6775
0.00697	12.6843	0.00444	12.6843	0.07175	12.6843	0.06893	12.6843
0.00697	12.6912	0.00444	12.6912	0.07175	12.6912	0.06893	12.6912
0.00697	12.698	0.00444	12.698	0.07175	12.698	0.06893	12.698
0.00697	12.7048	0.00444	12.7048	0.07175	12.7048	0.06893	12.7048
0.00697	12.7117	0.00444	12.7117	0.07175	12.7117	0.06893	12.7117
0.00697	12.7185	0.00444	12.7185	0.07175	12.7185	0.06893	12.7185
0.00697	12.7253	0.00444	12.7253	0.07175	12.7253	0.06893	12.7253
0.00697	12.7322	0.00444	12.7322	0.07175	12.7322	0.06893	12.7322
0.00697	12.739	0.00444	12.739	0.07175	12.739	0.06893	12.739
0.00697	12.7458	0.00444	12.7458	0.07175	12.7458	0.06909	12.7458
0.00697	12.7527	0.00444	12.7527	0.07175	12.7527	0.06909	12.7527
0.00697	12.7595	0.00444	12.7595	0.07175	12.7595	0.06909	12.7595
0.00697	12.7663	0.00444	12.7663	0.07175	12.7663	0.06909	12.7663
0.00697	12.7732	0.00444	12.7732	0.07175	12.7732	0.06909	12.7732
0.00697	12.78	0.00444	12.78	0.07175	12.78	0.06909	12.78
0.00697	12.7868	0.00444	12.7868	0.07175	12.7868	0.06909	12.7868
0.00697	12.7937	0.00444	12.7937	0.07175	12.7937	0.06909	12.7937
0.00697	12.8005	0.00444	12.8005	0.07175	12.8005	0.06909	12.8005
0.00697	12.8073	0.00444	12.8073	0.07175	12.8073	0.06909	12.8073
0.00697	12.8142	0.00444	12.8142	0.07175	12.8142	0.06909	12.8142
0.00697	12.821	0.00444	12.821	0.07175	12.821	0.06909	12.821
0.00697	12.8278	0.00444	12.8278	0.07175	12.8278	0.06909	12.8278
0.00697	12.8347	0.00444	12.8347	0.07175	12.8347	0.06909	12.8347
0.00697	12.8415	0.00444	12.8415	0.07175	12.8415	0.06909	12.8415
0.00697	12.8484	0.00444	12.8484	0.07175	12.8484	0.06909	12.8484
0.00697	12.8552	0.00444	12.8552	0.07175	12.8552	0.06909	12.8552
0.00697	12.862	0.00444	12.862	0.07099	12.862	0.06909	12.862
0.00697	12.8689	0.00444	12.8689	0.07099	12.8689	0.06909	12.8689
0.00697	12.8757	0.00444	12.8757	0.07081	12.8757	0.06909	12.8757
0.00687	12.8825	0.00444	12.8825	0.06994	12.8825	0.06909	12.8825
0.00685	12.8894	0.00444	12.8894	0.06994	12.8894	0.06909	12.8894
0.00685	12.8962	0.00444	12.8962	0.06994	12.8962	0.06909	12.8962
0.00685	12.903	0.00444	12.903	0.06994	12.903	0.06909	12.903
0.00685	12.9099	0.00444	12.9099	0.06994	12.9099	0.06909	12.9099
0.00685	12.9167	0.00444	12.9167	0.06994	12.9167	0.06909	12.9167
0.00685	12.9235	0.00444	12.9235	0.06994	12.9235	0.06909	12.9235
0.00685	12.9304	0.00444	12.9304	0.06994	12.9304	0.06909	12.9304
0.00687	12.9372	0.00444	12.9372	0.06994	12.9372	0.06909	12.9372
0.00687	12.944	0.00444	12.944	0.06994	12.944	0.06909	12.944
0.00687	12.9509	0.00444	12.9509	0.06994	12.9509	0.06909	12.9509
0.00687	12.9577	0.00444	12.9577	0.06994	12.9577	0.06909	12.9577
0.00687	12.9645	0.00444	12.9645	0.06994	12.9645	0.06909	12.9645
0.00687	12.9714	0.00444	12.9714	0.06994	12.9714	0.06909	12.9714
0.00687	12.9782	0.00444	12.9782	0.06994	12.9782	0.06909	12.9782
0.00687	12.985	0.00444	12.985	0.06994	12.985	0.06909	12.985
0.00687	12.9919	0.00444	12.9919	0.06994	12.9919	0.06909	12.9919
0.00687	12.9987	0.00444	12.9987	0.06994	12.9987	0.06909	12.9987
0.00687	13.0055	0.00444	13.0055	0.06994	13.0055	0.06909	13.0055
0.00687	13.0124	0.00444	13.0124	0.06994	13.0124	0.06909	13.0124
0.00687	13.0192	0.00444	13.0192	0.06994	13.0192	0.06909	13.0192
0.00687	13.026	0.00444	13.026	0.06994	13.026	0.06909	13.026
0.00687	13.0329	0.00444	13.0329	0.06994	13.0329	0.06909	13.0329
0.00687	13.0397	0.00444	13.0397	0.06994	13.0397	0.06909	13.0397
0.00687	13.0465	0.00444	13.0465	0.06994	13.0465	0.06893	13.0465
0.00687	13.0534	0.00444	13.0534	0.06994	13.0534	0.06893	13.0534
0.00687	13.0602	0.00444	13.0602	0.06994	13.0602	0.06893	13.0602
0.00687	13.0671	0.00444	13.0671	0.06994	13.0671	0.06893	13.0671
0.00687	13.0739	0.00444	13.0739	0.06994	13.0739	0.06893	13.0739
0.00687	13.0807	0.00444	13.0807	0.06994	13.0807	0.06893	13.0807
0.00687	13.0876	0.00444	13.0876	0.06994	13.0876	0.06893	13.0876
0.00689	13.0944	0.00444	13.0944	0.06994	13.0944	0.06893	13.0944
0.00697	13.1012	0.00444	13.1012	0.06994	13.1012	0.06907	13.1012
0.00697	13.1081	0.00444	13.1081	0.06994	13.1081	0.06907	13.1081
0.00697	13.1149	0.00444	13.1149	0.06994	13.1149	0.06907	13.1149
0.00697	13.1217	0.00444	13.1217	0.06994	13.1217	0.06907	13.1217
0.00697	13.1286	0.00444	13.1286	0.06994	13.1286	0.06907	13.1286
0.00697	13.1354	0.00444	13.1354	0.06994	13.1354	0.06907	13.1354
0.00697	13.1422	0.00444	13.1422	0.06994	13.1422	0.06907	13.1422
0.00697	13.1491	0.00444	13.1491	0.06994	13.1491	0.06907	13.1491
0.00697	13.1559	0.00444	13.1559	0.06994	13.1559	0.06907	13.1559
0.00697	13.1627	0.00444	13.1627	0.06994	13.1627	0.06907	13.1627
0.00697	13.1696	0.00444	13.1696	0.06994	13.1696	0.06907	13.1696
0.00697	13.1764	0.00444	13.1764	0.06994	13.1764	0.06907	13.1764
0.00697	13.1832	0.00444	13.1832	0.06994	13.1832	0.06907	13.1832
0.00697	13.1901	0.00444	13.1901	0.06994	13.1901	0.06907	13.1901
0.00697	13.1969	0.00444	13.1969	0.06994	13.1969	0.06907	13.1969
0.00697	13.2037	0.00444	13.2037	0.06994	13.2037	0.06907	13.2037
0.00697	13.2106	0.00444	13.2106	0.06994	13.2106	0.06907	13.2106
0.00697	13.2174	0.00444	13.2174	0.06994	13.2174	0.06907	13.2174
0.00697	13.2242	0.00444	13.2242	0.06994	13.2242	0.06907	13.2242
0.00697	13.2311	0.00444	13.2311	0.06994	13.2311	0.06907	13.2311
0.00697	13.2379	0.00444	13.2379	0.06994	13.2379	0.06907	13.2379
0.00697	13.2447	0.00444	13.2447	0.06931	13.2447	0.06907	13.2447
0.00697	13.2516	0.00444	13.2516	0.06931	13.2516	0.06907	13.2516
0.00697	13.2584	0.00444	13.2584	0.06931	13.2584	0.06907	13.2584
0.00697	13.2652	0.00444	13.2652	0.06931	13.2652	0.06907	13.2652
0.00697	13.2721	0.00444	13.2721	0.06931	13.2721	0.06907	13.2721
0.00697	13.2789	0.00444	13.2789	0.06931	13.2789	0.06907	13.2789
0.00697	13.2858	0.00444	13.2858	0.06994	13.2858	0.06907	13.2858
0.00697	13.2926	0.00444	13.2926	0.06994	13.2926	0.06907	13.2926
0.00689	13.2994	0.00444	13.2994	0.06994	13.2994	0.06907	13.2994
0.00689	13.3063	0.00444	13.3063	0.06994	13.3063	0.06907	13.3063
0.00689	13.3131	0.00444	13.3131	0.06994	13.3131	0.06907	13.3131
0.00689	13.3199	0.00444	13.3199	0.06994	13.3199	0.06907	13.3199
0.00689	13.3268	0.00444	13.3268	0.06994	13.3268	0.06907	13.3268
0.00689	13.3336	0.00444	13.3336	0.06994	13.3336	0.06907	13.3336
0.00689	13.3404	0.00444	13.3404	0.06994	13.3404	0.06907	13.3404
0.00689	13.3473	0.00444	13.3473	0.06994	13.3473	0.06907	13.3473
0.00689	13.3541	0.00444	13.3541	0.06994	13.3541	0.06907	13.3541
0.00689	13.3609	0.00444	13.3609	0.06994	13.3609	0.06907	13.3609
0.00689	13.3678	0.00444	13.3678	0.06994	13.3678	0.06907	13.3678
0.00689	13.3746	0.00444	13.3746	0.06994	13.3746	0.06907	13.3746
0.00689	13.3814	0.00444	13.3814	0.06994	13.3814	0.06907	13.3814
0.00689	13.3883	0.00444	13.3883	0.06994	13.3883	0.06907	13.3883
0.00689	13.3951	0.00444	13.3951	0.06994	13.3951	0.06907	13.3951
0.00689	13.4019	0.00444	13.4019	0.06994	13.4019	0.06907	13.4019
0.00689	13.4088	0.00444	13.4088	0.06994	13.4088	0.06907	13.4088
0.00689	13.4156	0.00444	13.4156	0.06994	13.4156	0.06907	13.4156
0.00689	13.4224	0.00444	13.4224	0.06994	13.4224	0.06907	13.4224
0.00689	13.4293	0.00443	13.4293	0.06994	13.4293	0.06893	13.4293
0.00689	13.4361	0.00443	13.4361	0.06994	13.4361	0.06893	13.4361
0.00689	13.4429	0.00443	13.4429	0.06994	13.4429	0.06893	13.4429
0.00694	13.4498	0.00443	13.4498	0.06994	13.4498	0.06895	13.4498
0.00697	13.4566	0.00444	13.4566	0.06994	13.4566	0.06907	13.4566
0.00697	13.4634	0.00444	13.4634	0.06994	13.4634	0.06907	13.4634
0.00697	13.4703	0.00444	13.4703	0.06994	13.4703	0.06907	13.4703
0.00697	13.4771	0.00444	13.4771	0.06994	13.4771	0.06907	13.4771
0.00697	13.4839	0.00444	13.4839	0.06994	13.4839	0.06907	13.4839
0.00697	13.4908	0.00444	13.4908	0.06994	13.4908	0.06907	13.4908
0.00697	13.4976	0.00444	13.4976	0.06994	13.4976	0.06907	13.4976
0.00697	13.5044	0.00444	13.5044	0.06994	13.5044	0.06907	13.5044
0.00697	13.5113	0.00444	13.5113	0.06994	13.5113	0.06907	13.5113
0.00697	13.5181	0.00444	13.5181	0.06994	13.5181	0.06907	13.5181
0.00697	13.5249	0.00444	13.5249	0.06994	13.5249	0.06907	13.5249
0.00697	13.5318	0.00444	13.5318	0.06994	13.5318	0.06907	13.5318
0.00697	13.5386	0.00444	13.5386	0.06994	13.5386	0.06907	13.5386
0.00697	13.5455	0.00444	13.5455	0.06994	13.5455	0.06907	13.5455
0.00697	13.5523	0.00444	13.5523	0.06994	13.5523	0.06907	13.5523
0.00697	13.5591	0.00444	13.5591	0.06994	13.5591	0.06907	13.5591
0.00697	13.566	0.00444	13.566	0.06994	13.566	0.06907	13.566
0.00697	13.5728	0.00444	13.5728	0.06994	13.5728	0.06907	13.5728
0.00697	13.5796	0.00444	13.5796	0.06994	13.5796	0.06907	13.5796
0.00697	13.5864	0.00444	13.5864	0.06994	13.5864	0.06907	13.5864
0.00697	13.5933	0.00444	13.5933	0.06994	13.5933	0.06907	13.5933
0.00697	13.6001	0.00444	13.6001	0.06994	13.6001	0.06907	13.6001
0.00697	13.607	0.00444	13.607	0.06994	13.607	0.06907	13.607
0.00697	13.6138	0.00444	13.6138	0.06994	13.6138	0.06907	13.6138
0.00697	13.6206	0.00444	13.6206	0.06931	13.6206	0.06907	13.6206
0.00697	13.6275	0.00444	13.6275	0.06931	13.6275	0.06907	13.6275
0.00697	13.6343	0.00444	13.6343	0.06931	13.6343	0.06907	13.6343
0.00697	13.6411	0.00444	13.6411	0.06993	13.6411	0.06907	13.6411
0.00697	13.648	0.00444	13.648	0.06931	13.648	0.06907	13.648
0.00697	13.6548	0.00444	13.6548	0.06931	13.6548	0.06907	13.6548
[truncated: 24,340 more rows]
