# Supplementary material for: A plasmonic refractive index sensor with an ultrabroad dynamic sensing range
Source: Sci Rep. 2019 Mar 26;9:5134. doi: 10.1038/s41598-019-41353-4 (PMC6435793; doi:10.1038/s41598-019-41353-4)
Supplement: Supplementary file 3 — The datasheet of Fig4c. [file 41598_2019_41353_MOESM3_ESM.xlsx]

## Sheet: 工作表1
Smoothed X 2	Smoothed Y 2	Smoothed X1	Smoothed Y1	Smoothed X1	Smoothed Y1	Smoothed X 2	Smoothed Y 2
	TMAUwaveguide_n=1		TMAU_ring_surface_n=1		TMAUwaveguide_n=2p21		TMAU_ring_surface_n=2p21
180	0.46183	180	5.13831e-05	180	0.13564	180	0.000136787
179.993	0.46503	179.993	9.33349e-05	179.993	0.14165	179.993	0.000233659
179.985	0.46711	179.986	0.000286818	179.985	0.14615	179.986	0.00126
179.978	0.46821	179.98	0.00118	179.978	0.14901	179.98	0.00708
179.971	0.46849	179.973	0.00118	179.971	0.15026	179.973	0.00708
179.964	0.46849	179.966	0.00118	179.964	0.15032	179.966	0.00708
179.956	0.46849	179.959	0.00118	179.956	0.15032	179.959	0.00708
179.949	0.46849	179.952	0.00118	179.949	0.15032	179.952	0.00708
179.942	0.46849	179.945	0.00118	179.942	0.15032	179.945	0.00708
179.934	0.46849	179.938	0.00118	179.934	0.15032	179.938	0.00708
179.927	0.46849	179.932	0.00118	179.927	0.15032	179.932	0.00708
179.92	0.46849	179.925	0.00118	179.92	0.15032	179.925	0.00708
179.913	0.46849	179.918	0.00118	179.913	0.15032	179.918	0.00708
179.905	0.5409	179.911	0.00118	179.905	0.15032	179.911	0.00708
179.898	0.54511	179.904	0.00118	179.898	0.15032	179.904	0.00708
179.891	0.54814	179.897	0.00118	179.891	0.15338	179.897	0.00708
179.883	0.55008	179.891	0.0013	179.883	0.15713	179.891	0.00714
179.876	0.5511	179.884	0.0013	179.876	0.15921	179.884	0.00714
179.869	0.55136	179.877	0.0013	179.869	0.15972	179.877	0.00714
179.862	0.55136	179.87	0.0013	179.862	0.15972	179.87	0.00714
179.854	0.55136	179.863	0.0013	179.854	0.15972	179.863	0.00714
179.847	0.55136	179.856	0.0013	179.847	0.15972	179.856	0.00714
179.84	0.55136	179.85	0.0013	179.84	0.15972	179.85	0.00714
179.832	0.55136	179.843	0.0013	179.832	0.15972	179.843	0.00714
179.825	0.55136	179.836	0.0013	179.825	0.15972	179.836	0.00714
179.818	0.55136	179.829	0.0013	179.818	0.15972	179.829	0.00714
179.811	0.55136	179.822	0.0013	179.811	0.15972	179.822	0.00714
179.803	0.55136	179.815	0.0013	179.803	0.15972	179.815	0.00714
179.796	0.55136	179.809	0.0013	179.796	0.15972	179.809	0.00714
179.789	0.55136	179.802	0.0013	179.789	0.15972	179.802	0.00714
179.781	0.55136	179.795	0.0013	179.781	0.15972	179.795	0.00714
179.774	0.55136	179.788	0.0013	179.774	0.15972	179.788	0.00714
179.767	0.55136	179.781	0.0013	179.767	0.15972	179.781	0.00714
179.76	0.61417	179.774	0.0013	179.76	0.15972	179.774	0.00714
179.752	0.61874	179.768	0.0013	179.752	0.15972	179.768	0.00714
179.745	0.62213	179.761	0.0013	179.745	0.16098	179.761	0.00714
179.738	0.62442	179.754	0.00143	179.738	0.16472	179.754	0.00717
179.731	0.62576	179.747	0.00143	179.731	0.16677	179.747	0.00717
179.723	0.62632	179.74	0.00143	179.723	0.16726	179.74	0.00717
179.716	0.62635	179.733	0.00143	179.716	0.16726	179.733	0.00717
179.709	0.62635	179.727	0.00143	179.709	0.16726	179.727	0.00717
179.701	0.62635	179.72	0.00143	179.701	0.16726	179.72	0.00717
179.694	0.62635	179.713	0.00143	179.694	0.16726	179.713	0.00717
179.687	0.62635	179.706	0.00143	179.687	0.16726	179.706	0.00717
179.68	0.62635	179.699	0.00143	179.68	0.16726	179.699	0.00717
179.672	0.62635	179.692	0.00143	179.672	0.16726	179.692	0.00717
179.665	0.62635	179.686	0.00143	179.665	0.16726	179.686	0.00717
179.658	0.62635	179.679	0.00143	179.658	0.16726	179.679	0.00717
179.65	0.62635	179.672	0.00143	179.65	0.16726	179.672	0.00717
179.643	0.62635	179.665	0.00143	179.643	0.16726	179.665	0.00717
179.636	0.62632	179.658	0.00142	179.636	0.1672	179.658	0.00714
179.629	0.62632	179.651	0.00142	179.629	0.1672	179.651	0.00714
179.621	0.62632	179.645	0.00142	179.621	0.1672	179.645	0.00714
179.614	0.62632	179.638	0.00142	179.614	0.1672	179.638	0.00714
179.607	0.62632	179.631	0.00142	179.607	0.1672	179.631	0.00714
179.599	0.62632	179.624	0.00142	179.599	0.1672	179.624	0.00714
179.592	0.62632	179.617	0.00142	179.592	0.1672	179.617	0.00714
179.585	0.62635	179.61	0.00142	179.585	0.1672	179.61	0.00714
179.578	0.67297	179.604	0.00142	179.578	0.1672	179.604	0.00714
179.57	0.67844	179.597	0.00142	179.57	0.1672	179.597	0.00714
179.563	0.68269	179.59	0.00143	179.563	0.1672	179.59	0.00717
179.556	0.6858	179.583	0.00157	179.556	0.16865	179.583	0.00717
179.548	0.68788	179.576	0.00157	179.548	0.17145	179.576	0.00717
179.541	0.68909	179.569	0.00157	179.541	0.17263	179.569	0.00717
179.534	0.68909	179.563	0.00157	179.534	0.17263	179.563	0.00717
179.527	0.68909	179.556	0.00157	179.527	0.17263	179.556	0.00717
179.519	0.68909	179.549	0.00157	179.519	0.17263	179.549	0.00717
179.512	0.68909	179.542	0.00157	179.512	0.17263	179.542	0.00717
179.505	0.68909	179.535	0.00157	179.505	0.17263	179.535	0.00717
179.497	0.68909	179.528	0.00157	179.497	0.17263	179.528	0.00717
179.49	0.68909	179.522	0.00157	179.49	0.17263	179.522	0.00717
179.483	0.68909	179.515	0.00157	179.483	0.17263	179.515	0.00717
179.476	0.68909	179.508	0.00157	179.476	0.17263	179.508	0.00717
179.468	0.68909	179.501	0.00157	179.468	0.17263	179.501	0.00717
179.461	0.68909	179.494	0.00157	179.461	0.17263	179.494	0.00717
179.454	0.68909	179.487	0.00157	179.454	0.17263	179.487	0.00717
179.446	0.68909	179.481	0.00157	179.446	0.17263	179.481	0.00717
179.439	0.68909	179.474	0.00157	179.439	0.17263	179.474	0.00717
179.432	0.68909	179.467	0.00157	179.432	0.17263	179.467	0.00717
179.425	0.68909	179.46	0.00157	179.425	0.17263	179.46	0.00717
179.417	0.68909	179.453	0.00157	179.417	0.17263	179.453	0.00717
179.41	0.68909	179.446	0.00157	179.41	0.17263	179.446	0.00717
179.403	0.68909	179.44	0.00157	179.403	0.17263	179.44	0.00717
179.395	0.68909	179.433	0.00157	179.395	0.17263	179.433	0.00717
179.388	0.68909	179.426	0.00157	179.388	0.17263	179.426	0.00717
179.381	0.68909	179.419	0.00157	179.381	0.17263	179.419	0.00717
179.374	0.71298	179.412	0.00157	179.374	0.17263	179.412	0.00717
179.366	0.71981	179.405	0.00157	179.366	0.17263	179.405	0.00717
179.359	0.72544	179.399	0.00157	179.359	0.17263	179.399	0.00717
179.352	0.72987	179.392	0.00158	179.352	0.17263	179.392	0.00717
179.344	0.73319	179.385	0.00175	179.344	0.17267	179.385	0.00717
179.337	0.73549	179.378	0.00175	179.337	0.17467	179.378	0.00717
179.33	0.73631	179.371	0.00175	179.33	0.1754	179.371	0.00717
179.323	0.73631	179.364	0.00175	179.323	0.1754	179.364	0.00717
179.315	0.73631	179.358	0.00175	179.315	0.1754	179.358	0.00717
179.308	0.73631	179.351	0.00175	179.308	0.1754	179.351	0.00717
179.301	0.73631	179.344	0.00175	179.301	0.1754	179.344	0.00717
179.293	0.73631	179.337	0.00175	179.293	0.1754	179.337	0.00717
179.286	0.73631	179.33	0.00175	179.286	0.1754	179.33	0.00717
179.279	0.73631	179.323	0.00175	179.279	0.1754	179.323	0.00717
179.272	0.73549	179.317	0.00172	179.272	0.17467	179.317	0.00714
179.264	0.73549	179.31	0.00172	179.264	0.17467	179.31	0.00714
179.257	0.73549	179.303	0.00172	179.257	0.17467	179.303	0.00714
179.25	0.73549	179.296	0.00172	179.25	0.17467	179.296	0.00714
179.242	0.73549	179.289	0.00172	179.242	0.17467	179.289	0.00714
179.235	0.73549	179.282	0.00172	179.235	0.17467	179.282	0.00714
179.228	0.73549	179.276	0.00172	179.228	0.17467	179.276	0.00714
179.221	0.73549	179.269	0.00172	179.221	0.17467	179.269	0.00714
179.213	0.73549	179.262	0.00172	179.213	0.17467	179.262	0.00714
179.206	0.73549	179.255	0.00172	179.206	0.17467	179.255	0.00714
179.199	0.73549	179.248	0.00172	179.199	0.17467	179.248	0.00714
179.191	0.73549	179.241	0.00172	179.191	0.17467	179.241	0.00714
179.184	0.73549	179.235	0.00172	179.184	0.17467	179.235	0.00714
179.177	0.73549	179.228	0.00172	179.177	0.17467	179.228	0.00714
179.17	0.73549	179.221	0.00172	179.17	0.17467	179.221	0.00714
179.162	0.73549	179.214	0.00172	179.162	0.17467	179.214	0.00714
179.155	0.73549	179.207	0.00172	179.155	0.17467	179.207	0.00714
179.148	0.73549	179.2	0.00172	179.148	0.17467	179.2	0.00714
179.141	0.73549	179.194	0.00172	179.141	0.17467	179.194	0.00714
179.133	0.73549	179.187	0.00172	179.133	0.17467	179.187	0.00714
179.126	0.73549	179.18	0.00172	179.126	0.17467	179.18	0.00717
179.119	0.73549	179.173	0.00172	179.119	0.17467	179.173	0.00725
179.111	0.73549	179.166	0.00172	179.111	0.17467	179.166	0.00744
179.104	0.73549	179.159	0.00172	179.104	0.17467	179.159	0.00792
179.097	0.73549	179.153	0.00172	179.097	0.17467	179.153	0.00835
179.09	0.73549	179.146	0.00172	179.09	0.17467	179.146	0.00872
179.082	0.73549	179.139	0.00172	179.082	0.17467	179.139	0.00905
179.075	0.73549	179.132	0.00172	179.075	0.17467	179.132	0.00905
179.068	0.73549	179.125	0.00172	179.068	0.17467	179.125	0.00905
179.06	0.73549	179.118	0.00172	179.06	0.17467	179.118	0.00905
179.053	0.73549	179.112	0.00172	179.053	0.17467	179.112	0.00905
179.046	0.73549	179.105	0.00172	179.046	0.17467	179.105	0.00905
179.039	0.73549	179.098	0.00172	179.039	0.17467	179.098	0.00905
179.031	0.73631	179.091	0.00172	179.031	0.17467	179.091	0.00905
179.024	0.73692	179.084	0.00175	179.024	0.17467	179.084	0.00905
179.017	0.73884	179.077	0.00176	179.017	0.17467	179.077	0.00912
179.009	0.74266	179.071	0.0018	179.009	0.17467	179.071	0.00946
179.002	0.74621	179.064	0.0018	179.002	0.17467	179.064	0.00946
178.995	0.74947	179.057	0.0018	178.995	0.17467	179.057	0.00946
178.988	0.75245	179.05	0.0018	178.988	0.17467	179.05	0.00946
178.98	0.75514	179.043	0.0018	178.98	0.17467	179.043	0.00946
178.973	0.75754	179.036	0.00182	178.973	0.17467	179.036	0.00946
178.966	0.75966	179.03	0.00197	178.966	0.17467	179.03	0.00946
178.958	0.7615	179.023	0.00197	178.958	0.17467	179.023	0.00946
178.951	0.76309	179.016	0.00197	178.951	0.1754	179.016	0.00946
178.944	0.76443	179.009	0.00197	178.944	0.17548	179.009	0.00946
178.937	0.76443	179.002	0.00197	178.937	0.17548	179.002	0.00946
178.929	0.76443	178.995	0.00197	178.929	0.17548	178.995	0.00946
178.922	0.76443	178.989	0.00197	178.922	0.17548	178.989	0.00946
178.915	0.76443	178.982	0.00197	178.915	0.17548	178.982	0.00946
178.907	0.76443	178.975	0.00197	178.907	0.17548	178.975	0.00946
178.9	0.76443	178.968	0.00197	178.9	0.17548	178.968	0.00946
178.893	0.76443	178.961	0.00197	178.893	0.17548	178.961	0.00946
178.886	0.76443	178.954	0.00197	178.886	0.17548	178.954	0.00946
178.878	0.76443	178.948	0.00197	178.878	0.17548	178.948	0.00946
178.871	0.76443	178.941	0.00197	178.871	0.17548	178.941	0.00946
178.864	0.76443	178.934	0.00197	178.864	0.17548	178.934	0.00946
178.856	0.76443	178.927	0.00197	178.856	0.17548	178.927	0.00946
178.849	0.76443	178.92	0.00197	178.849	0.17548	178.92	0.00946
178.842	0.76443	178.913	0.00197	178.842	0.17548	178.913	0.00946
178.835	0.76443	178.907	0.00197	178.835	0.17548	178.907	0.00946
178.827	0.76443	178.9	0.00197	178.827	0.17548	178.9	0.00946
178.82	0.76443	178.893	0.00197	178.82	0.17548	178.893	0.00946
178.813	0.76443	178.886	0.00197	178.813	0.17548	178.886	0.00946
178.805	0.76443	178.879	0.00197	178.805	0.17548	178.879	0.00946
178.798	0.76443	178.872	0.00197	178.798	0.17548	178.872	0.00946
178.791	0.76443	178.866	0.00197	178.791	0.17548	178.866	0.00946
178.784	0.76443	178.859	0.00197	178.784	0.17548	178.859	0.00946
178.776	0.76443	178.852	0.00197	178.776	0.17548	178.852	0.00946
178.769	0.76443	178.845	0.00197	178.769	0.17548	178.845	0.00946
178.762	0.76443	178.838	0.00197	178.762	0.17548	178.838	0.00946
178.754	0.76443	178.831	0.00197	178.754	0.17548	178.831	0.00946
178.747	0.76443	178.825	0.00197	178.747	0.17548	178.825	0.00946
178.74	0.76443	178.818	0.00197	178.74	0.17548	178.818	0.00946
178.733	0.76443	178.811	0.00197	178.733	0.17548	178.811	0.00946
178.725	0.76443	178.804	0.00197	178.725	0.17548	178.804	0.00946
178.718	0.76443	178.797	0.00197	178.718	0.17548	178.797	0.00946
178.711	0.76443	178.79	0.00197	178.711	0.17548	178.79	0.00946
178.703	0.76443	178.784	0.00197	178.703	0.17548	178.784	0.00946
178.696	0.76443	178.777	0.00197	178.696	0.17548	178.777	0.00946
178.689	0.76443	178.77	0.00197	178.689	0.17548	178.77	0.00946
178.682	0.76443	178.763	0.00197	178.682	0.17548	178.763	0.00946
178.674	0.76443	178.756	0.00197	178.674	0.17548	178.756	0.00946
178.667	0.76443	178.749	0.00197	178.667	0.17548	178.749	0.00946
178.66	0.76443	178.743	0.00197	178.66	0.17548	178.743	0.00946
178.652	0.76443	178.736	0.00197	178.652	0.17548	178.736	0.00946
178.645	0.76443	178.729	0.00197	178.645	0.17548	178.729	0.00981
178.638	0.76443	178.722	0.00197	178.638	0.17548	178.722	0.01023
178.631	0.76443	178.715	0.00197	178.631	0.17548	178.715	0.01031
178.623	0.76443	178.708	0.00197	178.623	0.17548	178.708	0.01098
178.616	0.76443	178.702	0.00197	178.616	0.17548	178.702	0.01104
178.609	0.76443	178.695	0.00197	178.609	0.17548	178.695	0.01199
178.601	0.76443	178.688	0.00197	178.601	0.17548	178.688	0.01307
178.594	0.76443	178.681	0.00197	178.594	0.17548	178.681	0.01423
178.587	0.76443	178.674	0.00197	178.587	0.17548	178.674	0.01542
178.58	0.76443	178.667	0.00197	178.58	0.17548	178.667	0.01661
178.572	0.76443	178.66	0.00198	178.572	0.17548	178.66	0.01775
178.565	0.76443	178.654	0.002	178.565	0.17548	178.654	0.01873
178.558	0.76443	178.647	0.00214	178.558	0.17548	178.647	0.01955
178.55	0.76443	178.64	0.0022	178.55	0.17548	178.64	0.0203
178.543	0.76443	178.633	0.00229	178.543	0.17548	178.633	0.0203
178.536	0.76443	178.626	0.00244	178.536	0.17548	178.626	0.0203
178.529	0.76443	178.619	0.00262	178.529	0.17548	178.619	0.0203
178.521	0.76443	178.613	0.00277	178.521	0.17548	178.613	0.0203
178.514	0.76443	178.606	0.00295	178.514	0.17548	178.606	0.0203
178.507	0.76443	178.599	0.00315	178.507	0.17548	178.599	0.0203
178.5	0.76443	178.592	0.00335	178.5	0.17548	178.592	0.0203
178.492	0.76443	178.585	0.00356	178.492	0.17548	178.585	0.0203
178.485	0.76443	178.578	0.00377	178.485	0.17548	178.578	0.02102
178.478	0.76443	178.572	0.00377	178.478	0.17548	178.572	0.02269
178.47	0.76554	178.565	0.00377	178.47	0.17548	178.565	0.02269
178.463	0.76594	178.558	0.00377	178.463	0.17548	178.558	0.02269
178.456	0.76643	178.551	0.00377	178.456	0.17548	178.551	0.02269
178.449	0.76832	178.544	0.00377	178.449	0.17548	178.544	0.02269
178.441	0.77043	178.537	0.00377	178.441	0.17548	178.537	0.02269
178.434	0.77229	178.531	0.00377	178.434	0.17548	178.531	0.02269
178.427	0.77389	178.524	0.00377	178.427	0.17548	178.524	0.02269
178.419	0.77389	178.517	0.00377	178.419	0.17548	178.517	0.02269
178.412	0.77389	178.51	0.00377	178.412	0.17548	178.51	0.02269
178.405	0.77389	178.503	0.00377	178.405	0.17548	178.503	0.02269
178.398	0.77389	178.496	0.00377	178.398	0.17548	178.496	0.02269
178.39	0.77389	178.49	0.00377	178.39	0.17548	178.49	0.02269
178.383	0.77389	178.483	0.00377	178.383	0.17548	178.483	0.02269
178.376	0.77389	178.476	0.00377	178.376	0.17548	178.476	0.02269
178.368	0.77389	178.469	0.00377	178.368	0.17548	178.469	0.02269
178.361	0.77389	178.462	0.00377	178.361	0.17548	178.462	0.02269
178.354	0.77389	178.455	0.00377	178.354	0.17548	178.455	0.02269
178.347	0.77389	178.449	0.00377	178.347	0.17548	178.449	0.02269
178.339	0.77389	178.442	0.00377	178.339	0.17548	178.442	0.02269
178.332	0.77389	178.435	0.00377	178.332	0.17548	178.435	0.02269
178.325	0.77389	178.428	0.00377	178.325	0.17548	178.428	0.02269
178.317	0.77389	178.421	0.00377	178.317	0.17548	178.421	0.02269
178.31	0.77389	178.414	0.00377	178.31	0.17548	178.414	0.02269
178.303	0.77389	178.408	0.00377	178.303	0.17548	178.408	0.02269
178.296	0.77389	178.401	0.00377	178.296	0.17548	178.401	0.02269
178.288	0.77389	178.394	0.00377	178.288	0.17548	178.394	0.02269
178.281	0.77389	178.387	0.00377	178.281	0.17548	178.387	0.02269
178.274	0.77389	178.38	0.00377	178.274	0.17548	178.38	0.02269
178.266	0.77389	178.373	0.00377	178.266	0.17548	178.373	0.02269
178.259	0.77389	178.367	0.00377	178.259	0.17548	178.367	0.02269
178.252	0.77389	178.36	0.00377	178.252	0.17548	178.36	0.02269
178.245	0.77389	178.353	0.00377	178.245	0.17548	178.353	0.02269
178.237	0.77389	178.346	0.00377	178.237	0.17548	178.346	0.02269
178.23	0.77389	178.339	0.00377	178.23	0.17548	178.339	0.02269
178.223	0.77389	178.332	0.00377	178.223	0.17548	178.332	0.02269
178.215	0.77389	178.326	0.00377	178.215	0.17548	178.326	0.02269
178.208	0.77389	178.319	0.00377	178.208	0.17548	178.319	0.02269
178.201	0.77389	178.312	0.00377	178.201	0.17548	178.312	0.02269
178.194	0.77389	178.305	0.00377	178.194	0.17548	178.305	0.02269
178.186	0.77389	178.298	0.00377	178.186	0.17548	178.298	0.02269
178.179	0.77389	178.291	0.00377	178.179	0.17548	178.291	0.02269
178.172	0.77389	178.285	0.00377	178.172	0.17548	178.285	0.02269
178.164	0.77389	178.278	0.00377	178.164	0.17548	178.278	0.02269
178.157	0.77389	178.271	0.00377	178.157	0.17548	178.271	0.02269
178.15	0.77389	178.264	0.00377	178.15	0.17548	178.264	0.02269
178.143	0.77389	178.257	0.00377	178.143	0.17548	178.257	0.02269
178.135	0.77389	178.25	0.00377	178.135	0.17548	178.25	0.02269
178.128	0.77389	178.244	0.00377	178.128	0.17548	178.244	0.02269
178.121	0.77389	178.237	0.00377	178.121	0.17548	178.237	0.02269
178.113	0.77389	178.23	0.00377	178.113	0.17548	178.23	0.02269
178.106	0.77389	178.223	0.00377	178.106	0.17548	178.223	0.02269
178.099	0.77389	178.216	0.00377	178.099	0.17548	178.216	0.02269
178.092	0.77389	178.209	0.00377	178.092	0.17548	178.209	0.02269
178.084	0.77389	178.203	0.00377	178.084	0.17548	178.203	0.02269
178.077	0.77389	178.196	0.00377	178.077	0.17548	178.196	0.02269
178.07	0.77389	178.189	0.00377	178.07	0.17548	178.189	0.02269
178.062	0.77389	178.182	0.00377	178.062	0.17548	178.182	0.02269
178.055	0.77389	178.175	0.00377	178.055	0.17548	178.175	0.02369
178.048	0.77389	178.168	0.00377	178.048	0.17548	178.168	0.0241
178.041	0.77389	178.162	0.00377	178.041	0.17548	178.162	0.02461
178.033	0.77389	178.155	0.00377	178.033	0.17548	178.155	0.02632
178.026	0.77389	178.148	0.00377	178.026	0.17548	178.148	0.02883
178.019	0.77389	178.141	0.00377	178.019	0.17548	178.141	0.03149
178.011	0.77389	178.134	0.00385	178.011	0.17548	178.134	0.03424
178.004	0.77389	178.127	0.00399	178.004	0.17548	178.127	0.03703
177.997	0.77389	178.121	0.00413	177.997	0.17548	178.121	0.03979
177.99	0.77389	178.114	0.00442	177.99	0.17548	178.114	0.04209
177.982	0.77389	178.107	0.00472	177.982	0.17548	178.107	0.04367
177.975	0.77389	178.1	0.00504	177.975	0.17548	178.1	0.0438
177.968	0.77389	178.093	0.00526	177.968	0.17548	178.093	0.0438
177.961	0.77389	178.086	0.00539	177.961	0.17548	178.086	0.0438
177.953	0.77389	178.08	0.00588	177.953	0.17548	178.08	0.0438
177.946	0.77389	178.073	0.0061	177.946	0.17548	178.073	0.0438
177.939	0.77389	178.066	0.00648	177.939	0.17548	178.066	0.0438
177.931	0.77389	178.059	0.00691	177.931	0.17548	178.059	0.0438
177.924	0.77389	178.052	0.00735	177.924	0.17548	178.052	0.0438
177.917	0.77389	178.045	0.00781	177.917	0.17548	178.045	0.04438
177.91	0.77389	178.039	0.00829	177.91	0.17444	178.039	0.04438
177.902	0.77389	178.032	0.00829	177.902	0.17444	178.032	0.04438
177.895	0.77389	178.025	0.00829	177.895	0.17444	178.025	0.04438
177.888	0.77389	178.018	0.00829	177.888	0.17444	178.018	0.04438
177.88	0.77389	178.011	0.00829	177.88	0.17444	178.011	0.04438
177.873	0.77389	178.004	0.00829	177.873	0.17444	178.004	0.04438
177.866	0.77389	177.998	0.00829	177.866	0.17444	177.998	0.04438
177.859	0.77389	177.991	0.00829	177.859	0.17444	177.991	0.04438
177.851	0.77389	177.984	0.00829	177.851	0.17444	177.984	0.04438
177.844	0.77389	177.977	0.00829	177.844	0.17444	177.977	0.04438
177.837	0.77389	177.97	0.00829	177.837	0.17444	177.97	0.04438
177.829	0.77389	177.963	0.00829	177.829	0.17444	177.963	0.04438
177.822	0.77389	177.957	0.00829	177.822	0.17444	177.957	0.04438
177.815	0.77389	177.95	0.00829	177.815	0.17444	177.95	0.04438
177.808	0.77389	177.943	0.00829	177.808	0.17444	177.943	0.04438
177.8	0.77389	177.936	0.00829	177.8	0.17444	177.936	0.04438
177.793	0.77389	177.929	0.00829	177.793	0.17444	177.929	0.04438
177.786	0.77389	177.922	0.00829	177.786	0.17444	177.922	0.04438
177.778	0.77389	177.916	0.00829	177.778	0.17444	177.916	0.04438
177.771	0.77389	177.909	0.00829	177.771	0.17444	177.909	0.04438
177.764	0.77389	177.902	0.00829	177.764	0.17444	177.902	0.04438
177.757	0.77389	177.895	0.00829	177.757	0.17444	177.895	0.04438
177.749	0.77389	177.888	0.00829	177.749	0.17444	177.888	0.04438
177.742	0.77389	177.881	0.00829	177.742	0.17444	177.881	0.04438
177.735	0.77389	177.875	0.00829	177.735	0.17444	177.875	0.04438
177.727	0.77389	177.868	0.00829	177.727	0.17444	177.868	0.04438
177.72	0.77389	177.861	0.00829	177.72	0.17444	177.861	0.04438
177.713	0.77389	177.854	0.00829	177.713	0.17444	177.854	0.04438
177.706	0.77389	177.847	0.00829	177.706	0.17444	177.847	0.04438
177.698	0.77389	177.84	0.00829	177.698	0.17444	177.84	0.04438
177.691	0.77389	177.834	0.00829	177.691	0.17444	177.834	0.04438
177.684	0.77389	177.827	0.00829	177.684	0.17444	177.827	0.04438
177.676	0.77389	177.82	0.00829	177.676	0.17444	177.82	0.04438
177.669	0.77389	177.813	0.00829	177.669	0.17444	177.813	0.04438
177.662	0.77389	177.806	0.00829	177.662	0.17444	177.806	0.04438
177.655	0.77389	177.799	0.00829	177.655	0.17444	177.799	0.04438
177.647	0.77389	177.793	0.00829	177.647	0.17444	177.793	0.04438
177.64	0.77389	177.786	0.00829	177.64	0.17444	177.786	0.04438
177.633	0.77389	177.779	0.00829	177.633	0.17444	177.779	0.04438
177.625	0.77389	177.772	0.00829	177.625	0.17444	177.772	0.04438
177.618	0.77389	177.765	0.00829	177.618	0.17444	177.765	0.04438
177.611	0.77389	177.758	0.00829	177.611	0.17444	177.758	0.04438
177.604	0.77389	177.752	0.00829	177.604	0.17444	177.752	0.04438
177.596	0.77389	177.745	0.00829	177.596	0.17444	177.745	0.04438
177.589	0.77389	177.738	0.00829	177.589	0.17444	177.738	0.04438
177.582	0.77389	177.731	0.00829	177.582	0.17444	177.731	0.04438
177.574	0.77389	177.724	0.00829	177.574	0.17444	177.724	0.04438
177.567	0.77389	177.717	0.00829	177.567	0.17444	177.717	0.04438
177.56	0.77389	177.711	0.00829	177.56	0.17444	177.711	0.04438
177.553	0.77389	177.704	0.00829	177.553	0.17444	177.704	0.04438
177.545	0.77389	177.697	0.00829	177.545	0.17444	177.697	0.04438
177.538	0.77389	177.69	0.00829	177.538	0.17444	177.69	0.04438
177.531	0.77389	177.683	0.00829	177.531	0.17444	177.683	0.04438
177.523	0.77389	177.676	0.00829	177.523	0.17444	177.676	0.04438
177.516	0.77389	177.67	0.00829	177.516	0.17444	177.67	0.04438
177.509	0.77389	177.663	0.00829	177.509	0.17444	177.663	0.04438
177.502	0.77389	177.656	0.00829	177.502	0.17444	177.656	0.04438
177.494	0.77389	177.649	0.00829	177.494	0.17444	177.649	0.04438
177.487	0.77389	177.642	0.00829	177.487	0.17444	177.642	0.04438
177.48	0.77389	177.635	0.00829	177.48	0.17444	177.635	0.04438
177.472	0.77389	177.629	0.00829	177.472	0.17444	177.629	0.04438
177.465	0.77389	177.622	0.00829	177.465	0.17444	177.622	0.04438
177.458	0.77389	177.615	0.00829	177.458	0.17444	177.615	0.04937
177.451	0.77389	177.608	0.00829	177.451	0.17385	177.608	0.05095
177.443	0.77389	177.601	0.00829	177.443	0.17288	177.601	0.05095
177.436	0.77389	177.594	0.00829	177.436	0.17155	177.594	0.05198
177.429	0.77389	177.588	0.00829	177.429	0.17155	177.588	0.05405
177.422	0.77389	177.581	0.00829	177.422	0.17155	177.581	0.05763
177.414	0.77389	177.574	0.00829	177.414	0.17155	177.574	0.05934
177.407	0.77389	177.567	0.00829	177.407	0.17155	177.567	0.0636
177.4	0.77389	177.56	0.00829	177.4	0.17155	177.56	0.0697
177.392	0.77389	177.553	0.00852	177.392	0.17155	177.553	0.07597
177.385	0.77389	177.547	0.00874	177.385	0.17155	177.547	0.08246
177.378	0.77389	177.54	0.00878	177.378	0.17155	177.54	0.08894
177.371	0.77389	177.533	0.00886	177.371	0.17155	177.533	0.08894
177.363	0.77389	177.526	0.00899	177.363	0.17155	177.526	0.08968
177.356	0.77389	177.519	0.00908	177.356	0.17155	177.519	0.08968
177.349	0.77389	177.512	0.00915	177.349	0.17155	177.512	0.08968
177.341	0.77389	177.506	0.0092	177.341	0.17155	177.506	0.08968
177.334	0.77389	177.499	0.00951	177.334	0.17155	177.499	0.08968
177.327	0.77389	177.492	0.00961	177.327	0.17155	177.492	0.08968
177.32	0.77389	177.485	0.00978	177.32	0.17155	177.485	0.08968
177.312	0.77389	177.478	0.00993	177.312	0.17155	177.478	0.08968
177.305	0.77389	177.471	0.01007	177.305	0.17155	177.471	0.08968
177.298	0.77389	177.464	0.0101	177.298	0.17155	177.464	0.08968
177.29	0.77389	177.458	0.0101	177.29	0.17155	177.458	0.08968
177.283	0.77389	177.451	0.0101	177.283	0.17155	177.451	0.08968
177.276	0.77389	177.444	0.0101	177.276	0.17155	177.444	0.08968
177.269	0.77389	177.437	0.0101	177.269	0.17155	177.437	0.08968
177.261	0.77389	177.43	0.0101	177.261	0.17155	177.43	0.08968
177.254	0.77389	177.423	0.0101	177.254	0.17155	177.423	0.08968
177.247	0.77389	177.417	0.0101	177.247	0.17155	177.417	0.08968
177.239	0.77389	177.41	0.0101	177.239	0.17155	177.41	0.08968
177.232	0.77389	177.403	0.0101	177.232	0.17155	177.403	0.08968
177.225	0.77389	177.396	0.0101	177.225	0.17155	177.396	0.08968
177.218	0.77389	177.389	0.0101	177.218	0.17155	177.389	0.08968
177.21	0.77389	177.382	0.0101	177.21	0.17155	177.382	0.08968
177.203	0.77389	177.376	0.0101	177.203	0.17155	177.376	0.08968
177.196	0.77389	177.369	0.0101	177.196	0.17155	177.369	0.08968
177.188	0.77389	177.362	0.0101	177.188	0.17155	177.362	0.08968
177.181	0.77389	177.355	0.0101	177.181	0.17155	177.355	0.08968
177.174	0.77389	177.348	0.0101	177.174	0.17155	177.348	0.08968
177.167	0.77389	177.341	0.0101	177.167	0.17155	177.341	0.08968
177.159	0.77389	177.335	0.0101	177.159	0.17155	177.335	0.08968
177.152	0.77389	177.328	0.0101	177.152	0.17155	177.328	0.08968
177.145	0.77389	177.321	0.0101	177.145	0.17155	177.321	0.08968
177.137	0.77389	177.314	0.0101	177.137	0.17155	177.314	0.08968
177.13	0.77389	177.307	0.0101	177.13	0.17155	177.307	0.08968
177.123	0.77389	177.3	0.0101	177.123	0.17155	177.3	0.08968
177.116	0.77389	177.294	0.0101	177.116	0.17155	177.294	0.08968
177.108	0.77389	177.287	0.0101	177.108	0.17155	177.287	0.08968
177.101	0.77389	177.28	0.0101	177.101	0.17155	177.28	0.08968
177.094	0.77389	177.273	0.0101	177.094	0.17155	177.273	0.08968
177.086	0.77389	177.266	0.0101	177.086	0.17155	177.266	0.08968
177.079	0.77389	177.259	0.0101	177.079	0.17155	177.259	0.08968
177.072	0.77389	177.253	0.0101	177.072	0.17155	177.253	0.08968
177.065	0.77389	177.246	0.0101	177.065	0.17155	177.246	0.08968
177.057	0.77389	177.239	0.0101	177.057	0.17155	177.239	0.08968
177.05	0.77389	177.232	0.0101	177.05	0.17155	177.232	0.08968
177.043	0.77389	177.225	0.0101	177.043	0.17155	177.225	0.08968
177.035	0.77389	177.218	0.0101	177.035	0.17155	177.218	0.08968
177.028	0.77389	177.212	0.0101	177.028	0.17155	177.212	0.08968
177.021	0.77389	177.205	0.0101	177.021	0.17155	177.205	0.08968
177.014	0.77389	177.198	0.0101	177.014	0.17155	177.198	0.08968
177.006	0.77389	177.191	0.0101	177.006	0.17155	177.191	0.08968
176.999	0.77389	177.184	0.0101	176.999	0.17155	177.184	0.08968
176.992	0.77389	177.177	0.0101	176.992	0.17155	177.177	0.08968
176.984	0.77389	177.171	0.0101	176.984	0.17155	177.171	0.08968
176.977	0.77389	177.164	0.0101	176.977	0.17155	177.164	0.08968
176.97	0.77389	177.157	0.0101	176.97	0.17155	177.157	0.08968
176.963	0.77389	177.15	0.0101	176.963	0.17155	177.15	0.08968
176.955	0.77389	177.143	0.0101	176.955	0.17155	177.143	0.08968
176.948	0.77389	177.136	0.0101	176.948	0.17155	177.136	0.08968
176.941	0.77389	177.13	0.0101	176.941	0.17155	177.13	0.08968
176.933	0.76635	177.123	0.0101	176.933	0.16893	177.123	0.08968
176.926	0.76498	177.116	0.0101	176.926	0.16769	177.116	0.08968
176.919	0.76339	177.109	0.0101	176.919	0.1661	177.109	0.08968
176.912	0.76339	177.102	0.0101	176.912	0.1661	177.102	0.08968
176.904	0.76339	177.095	0.0101	176.904	0.1661	177.095	0.08968
176.897	0.76339	177.089	0.0101	176.897	0.1661	177.089	0.08968
176.89	0.76339	177.082	0.0101	176.89	0.1661	177.082	0.08968
176.882	0.76339	177.075	0.0101	176.882	0.1661	177.075	0.08968
176.875	0.76339	177.068	0.0101	176.875	0.1661	177.068	0.08968
176.868	0.76339	177.061	0.0101	176.868	0.1661	177.061	0.08968
176.861	0.76339	177.054	0.0101	176.861	0.1661	177.054	0.08968
176.853	0.76339	177.048	0.0101	176.853	0.1661	177.048	0.08968
176.846	0.76339	177.041	0.0101	176.846	0.1661	177.041	0.08968
176.839	0.76339	177.034	0.0101	176.839	0.1661	177.034	0.08968
176.832	0.76339	177.027	0.0101	176.832	0.1661	177.027	0.08968
176.824	0.76339	177.02	0.0101	176.824	0.1661	177.02	0.08968
176.817	0.76339	177.013	0.0101	176.817	0.1661	177.013	0.08968
176.81	0.76339	177.007	0.01017	176.81	0.1661	177.007	0.08968
176.802	0.76339	177	0.01017	176.802	0.1661	177	0.08968
176.795	0.76339	176.993	0.01018	176.795	0.1661	176.993	0.09091
176.788	0.76339	176.986	0.01018	176.788	0.1661	176.986	0.09217
176.781	0.76339	176.979	0.01021	176.781	0.1661	176.979	0.09217
176.773	0.76339	176.972	0.01021	176.773	0.1661	176.972	0.09217
176.766	0.76339	176.966	0.01021	176.766	0.1661	176.966	0.09217
176.759	0.76339	176.959	0.01021	176.759	0.1661	176.959	0.09217
176.751	0.76339	176.952	0.01021	176.751	0.1661	176.952	0.09217
176.744	0.76339	176.945	0.01021	176.744	0.1661	176.945	0.09217
176.737	0.76339	176.938	0.01021	176.737	0.1661	176.938	0.09217
176.73	0.76339	176.931	0.01021	176.73	0.1661	176.931	0.09217
176.722	0.76339	176.925	0.01021	176.722	0.1661	176.925	0.09217
176.715	0.76339	176.918	0.01021	176.715	0.1661	176.918	0.09217
176.708	0.76339	176.911	0.01021	176.708	0.1661	176.911	0.09217
176.7	0.76339	176.904	0.01021	176.7	0.1661	176.904	0.09217
176.693	0.76339	176.897	0.01021	176.693	0.1661	176.897	0.09217
176.686	0.76339	176.89	0.01021	176.686	0.1661	176.89	0.09217
176.679	0.76339	176.884	0.01021	176.679	0.1661	176.884	0.09217
176.671	0.76339	176.877	0.01021	176.671	0.1661	176.877	0.09217
176.664	0.76339	176.87	0.01021	176.664	0.1661	176.87	0.09217
176.657	0.76339	176.863	0.01021	176.657	0.1661	176.863	0.09217
176.649	0.76339	176.856	0.01021	176.649	0.1661	176.856	0.09217
176.642	0.76339	176.849	0.01021	176.642	0.1661	176.849	0.09217
176.635	0.76339	176.843	0.01029	176.635	0.1661	176.843	0.09217
176.628	0.76339	176.836	0.01029	176.628	0.1661	176.836	0.09217
176.62	0.76339	176.829	0.01029	176.62	0.1661	176.829	0.09217
176.613	0.76339	176.822	0.01029	176.613	0.1661	176.822	0.09217
176.606	0.76339	176.815	0.01029	176.606	0.1661	176.815	0.09217
176.598	0.76339	176.808	0.01029	176.598	0.1661	176.808	0.09217
176.591	0.76339	176.802	0.01029	176.591	0.1661	176.802	0.09217
176.584	0.76339	176.795	0.01029	176.584	0.1661	176.795	0.09217
176.577	0.76339	176.788	0.01029	176.577	0.1661	176.788	0.09217
176.569	0.76339	176.781	0.01029	176.569	0.1661	176.781	0.09217
176.562	0.76339	176.774	0.01029	176.562	0.1661	176.774	0.09217
176.555	0.76339	176.767	0.01029	176.555	0.1661	176.767	0.09217
176.547	0.76339	176.761	0.01029	176.547	0.1661	176.761	0.09217
176.54	0.76339	176.754	0.01029	176.54	0.1661	176.754	0.09217
176.533	0.76339	176.747	0.01029	176.533	0.1661	176.747	0.09217
176.526	0.76339	176.74	0.01029	176.526	0.1661	176.74	0.09217
176.518	0.76339	176.733	0.01029	176.518	0.1661	176.733	0.09217
176.511	0.76339	176.726	0.01029	176.511	0.1661	176.726	0.09217
176.504	0.76339	176.72	0.01029	176.504	0.1661	176.72	0.09217
176.496	0.76339	176.713	0.01029	176.496	0.1661	176.713	0.09217
176.489	0.76339	176.706	0.01029	176.489	0.1661	176.706	0.09217
176.482	0.76339	176.699	0.01029	176.482	0.1661	176.699	0.09217
176.475	0.76339	176.692	0.01029	176.475	0.1661	176.692	0.09217
176.467	0.76339	176.685	0.01029	176.467	0.1661	176.685	0.09217
176.46	0.76339	176.679	0.01029	176.46	0.1661	176.679	0.09217
176.453	0.76339	176.672	0.01029	176.453	0.1661	176.672	0.09217
176.445	0.76339	176.665	0.01029	176.445	0.1661	176.665	0.09217
176.438	0.76339	176.658	0.01029	176.438	0.1661	176.658	0.09217
176.431	0.76339	176.651	0.01029	176.431	0.1661	176.651	0.09217
176.424	0.76339	176.644	0.01029	176.424	0.1661	176.644	0.09217
176.416	0.76339	176.638	0.01029	176.416	0.1661	176.638	0.09217
176.409	0.76339	176.631	0.01029	176.409	0.1661	176.631	0.09217
176.402	0.76339	176.624	0.01029	176.402	0.1661	176.624	0.09217
176.394	0.76339	176.617	0.01029	176.394	0.1661	176.617	0.09217
176.387	0.76339	176.61	0.01029	176.387	0.1661	176.61	0.09217
176.38	0.76339	176.603	0.01029	176.38	0.1661	176.603	0.09217
176.373	0.73674	176.597	0.01029	176.373	0.16156	176.597	0.09217
176.365	0.73521	176.59	0.01029	176.365	0.16008	176.59	0.09217
176.358	0.73346	176.583	0.01029	176.358	0.15829	176.583	0.09217
176.351	0.73346	176.576	0.01029	176.351	0.15829	176.576	0.09217
176.343	0.73346	176.569	0.01029	176.343	0.15829	176.569	0.09217
176.336	0.73346	176.562	0.01029	176.336	0.15829	176.562	0.09217
176.329	0.73346	176.556	0.01029	176.329	0.15829	176.556	0.09217
176.322	0.73346	176.549	0.01029	176.322	0.15829	176.549	0.09217
176.314	0.73346	176.542	0.01029	176.314	0.15829	176.542	0.09217
176.307	0.73346	176.535	0.01029	176.307	0.15829	176.535	0.09217
176.3	0.73346	176.528	0.01029	176.3	0.15829	176.528	0.09217
176.292	0.73346	176.521	0.01029	176.292	0.15829	176.521	0.09217
176.285	0.73346	176.515	0.01029	176.285	0.15829	176.515	0.09217
176.278	0.73346	176.508	0.01029	176.278	0.15829	176.508	0.09217
176.271	0.73346	176.501	0.01029	176.271	0.15829	176.501	0.09217
176.263	0.73346	176.494	0.01029	176.263	0.15829	176.494	0.09217
176.256	0.73346	176.487	0.01029	176.256	0.15829	176.487	0.09217
176.249	0.73346	176.48	0.01029	176.249	0.15829	176.48	0.09217
176.242	0.73346	176.474	0.01029	176.242	0.15829	176.474	0.09217
176.234	0.73346	176.467	0.01029	176.234	0.15829	176.467	0.09217
176.227	0.73346	176.46	0.01029	176.227	0.15829	176.46	0.09217
176.22	0.73346	176.453	0.01029	176.22	0.15829	176.453	0.09217
176.212	0.73346	176.446	0.01029	176.212	0.15829	176.446	0.09217
176.205	0.73346	176.439	0.01029	176.205	0.15829	176.439	0.09217
176.198	0.73346	176.433	0.01029	176.198	0.15829	176.433	0.09217
176.191	0.73346	176.426	0.01033	176.191	0.15829	176.426	0.09217
176.183	0.73346	176.419	0.01042	176.183	0.15829	176.419	0.09217
176.176	0.73346	176.412	0.01138	176.176	0.15829	176.412	0.09217
176.169	0.73346	176.405	0.01138	176.169	0.15829	176.405	0.12081
176.161	0.73346	176.398	0.01138	176.161	0.15829	176.398	0.12081
176.154	0.73346	176.392	0.01138	176.154	0.15829	176.392	0.12081
176.147	0.73346	176.385	0.01138	176.147	0.15829	176.385	0.12081
176.14	0.73346	176.378	0.01138	176.14	0.15829	176.378	0.12081
176.132	0.73346	176.371	0.01138	176.132	0.15829	176.371	0.12081
176.125	0.73346	176.364	0.01138	176.125	0.15829	176.364	0.12081
176.118	0.73346	176.357	0.01138	176.118	0.15829	176.357	0.12081
176.11	0.73346	176.351	0.01138	176.11	0.15829	176.351	0.12081
176.103	0.73346	176.344	0.01138	176.103	0.15829	176.344	0.12081
176.096	0.73346	176.337	0.01138	176.096	0.15829	176.337	0.12081
176.089	0.73346	176.33	0.01138	176.089	0.15829	176.33	0.12081
176.081	0.73346	176.323	0.01142	176.081	0.15829	176.323	0.12081
176.074	0.73346	176.316	0.01142	176.074	0.15829	176.316	0.12081
176.067	0.73346	176.31	0.01142	176.067	0.15829	176.31	0.12081
176.059	0.73346	176.303	0.01142	176.059	0.15829	176.303	0.12081
176.052	0.73346	176.296	0.01142	176.052	0.15829	176.296	0.12081
176.045	0.73346	176.289	0.01142	176.045	0.15829	176.289	0.12081
176.038	0.73346	176.282	0.01142	176.038	0.15829	176.282	0.12081
176.03	0.73346	176.275	0.01142	176.03	0.15829	176.275	0.12081
176.023	0.73346	176.269	0.01142	176.023	0.15829	176.269	0.12081
176.016	0.73346	176.262	0.01142	176.016	0.15829	176.262	0.12081
176.008	0.73346	176.255	0.01142	176.008	0.15829	176.255	0.12081
176.001	0.73346	176.248	0.01142	176.001	0.15829	176.248	0.12081
175.994	0.73346	176.241	0.01142	175.994	0.15829	176.241	0.12081
175.987	0.73346	176.234	0.01142	175.987	0.15829	176.234	0.12081
175.979	0.73346	176.227	0.01142	175.979	0.15829	176.227	0.12081
175.972	0.73346	176.221	0.01142	175.972	0.15829	176.221	0.12081
175.965	0.73346	176.214	0.01142	175.965	0.15829	176.214	0.12081
175.957	0.73346	176.207	0.01142	175.957	0.15829	176.207	0.12081
175.95	0.73346	176.2	0.01142	175.95	0.15829	176.2	0.12081
175.943	0.73346	176.193	0.01142	175.943	0.15829	176.193	0.12081
175.936	0.73346	176.186	0.01142	175.936	0.15829	176.186	0.12081
175.928	0.73346	176.18	0.01142	175.928	0.15829	176.18	0.12081
175.921	0.73346	176.173	0.01142	175.921	0.15829	176.173	0.12081
175.914	0.73346	176.166	0.01142	175.914	0.15829	176.166	0.12081
175.906	0.73346	176.159	0.01142	175.906	0.15829	176.159	0.12081
175.899	0.73346	176.152	0.01142	175.899	0.15829	176.152	0.12081
175.892	0.73346	176.145	0.01142	175.892	0.15829	176.145	0.12081
175.885	0.73346	176.139	0.01142	175.885	0.15829	176.139	0.12081
175.877	0.73346	176.132	0.01142	175.877	0.15829	176.132	0.12081
175.87	0.73346	176.125	0.01142	175.87	0.15829	176.125	0.12081
175.863	0.73346	176.118	0.01142	175.863	0.15829	176.118	0.12081
175.855	0.73346	176.111	0.01142	175.855	0.15829	176.111	0.09217
175.848	0.73346	176.104	0.01142	175.848	0.15829	176.104	0.09217
175.841	0.73346	176.098	0.01142	175.841	0.15829	176.098	0.09217
175.834	0.73346	176.091	0.01142	175.834	0.15829	176.091	0.09217
175.826	0.73346	176.084	0.01142	175.826	0.15829	176.084	0.09217
175.819	0.73346	176.077	0.01142	175.819	0.15829	176.077	0.09217
175.812	0.73346	176.07	0.01142	175.812	0.15829	176.07	0.09217
175.804	0.73346	176.063	0.01142	175.804	0.15829	176.063	0.09217
175.797	0.73346	176.057	0.01142	175.797	0.15829	176.057	0.09217
175.79	0.73346	176.05	0.01142	175.79	0.15829	176.05	0.09217
175.783	0.73346	176.043	0.01142	175.783	0.15829	176.043	0.09217
175.775	0.73346	176.036	0.01142	175.775	0.15829	176.036	0.09217
175.768	0.70535	176.029	0.01142	175.768	0.15198	176.029	0.09217
175.761	0.70513	176.022	0.01142	175.761	0.15031	176.022	0.09217
175.753	0.70497	176.016	0.01142	175.753	0.14836	176.016	0.09217
175.746	0.70497	176.009	0.01142	175.746	0.14836	176.009	0.09217
175.739	0.70497	176.002	0.01142	175.739	0.14836	176.002	0.09217
175.732	0.70497	175.995	0.01142	175.732	0.14836	175.995	0.09217
175.724	0.70497	175.988	0.01142	175.724	0.14836	175.988	0.09217
175.717	0.70497	175.981	0.01142	175.717	0.14836	175.981	0.09217
175.71	0.70497	175.975	0.01142	175.71	0.14836	175.975	0.09217
175.702	0.70497	175.968	0.01142	175.702	0.14836	175.968	0.09217
175.695	0.70497	175.961	0.01142	175.695	0.14836	175.961	0.09217
175.688	0.70497	175.954	0.01142	175.688	0.14836	175.954	0.09217
175.681	0.70497	175.947	0.01142	175.681	0.14836	175.947	0.09217
175.673	0.70497	175.94	0.01142	175.673	0.14836	175.94	0.09217
175.666	0.70497	175.934	0.01142	175.666	0.14836	175.934	0.09217
175.659	0.70497	175.927	0.01142	175.659	0.14836	175.927	0.09217
175.652	0.70497	175.92	0.01142	175.652	0.14836	175.92	0.09217
175.644	0.70497	175.913	0.01142	175.644	0.14836	175.913	0.09217
175.637	0.70497	175.906	0.01142	175.637	0.14836	175.906	0.09217
175.63	0.70497	175.899	0.01142	175.63	0.14836	175.899	0.09217
175.622	0.70497	175.893	0.01142	175.622	0.14836	175.893	0.09217
175.615	0.70497	175.886	0.01142	175.615	0.14836	175.886	0.09217
175.608	0.70497	175.879	0.01142	175.608	0.14836	175.879	0.09217
175.601	0.70497	175.872	0.01142	175.601	0.14836	175.872	0.09217
175.593	0.70497	175.865	0.01142	175.593	0.14836	175.865	0.09217
175.586	0.70497	175.858	0.01142	175.586	0.14836	175.858	0.09217
175.579	0.70497	175.852	0.01142	175.579	0.14836	175.852	0.09217
175.571	0.70497	175.845	0.01142	175.571	0.14836	175.845	0.09217
175.564	0.70497	175.838	0.01142	175.564	0.14836	175.838	0.09217
175.557	0.70497	175.831	0.01142	175.557	0.14836	175.831	0.09217
175.55	0.70497	175.824	0.01142	175.55	0.14836	175.824	0.09217
175.542	0.70497	175.817	0.01142	175.542	0.14836	175.817	0.09217
175.535	0.70497	175.811	0.01142	175.535	0.14836	175.811	0.09217
175.528	0.70497	175.804	0.01142	175.528	0.14836	175.804	0.09217
175.52	0.70497	175.797	0.01142	175.52	0.14836	175.797	0.09217
175.513	0.70497	175.79	0.01145	175.513	0.14836	175.79	0.09217
175.506	0.70497	175.783	0.01171	175.506	0.14836	175.783	0.099
175.499	0.70497	175.776	0.01294	175.499	0.14836	175.776	0.10299
175.491	0.70497	175.77	0.01294	175.491	0.14836	175.77	0.12081
175.484	0.70497	175.763	0.01306	175.484	0.14836	175.763	0.12081
175.477	0.70497	175.756	0.01306	175.477	0.14836	175.756	0.12081
175.469	0.70497	175.749	0.01306	175.469	0.14836	175.749	0.12081
175.462	0.70497	175.742	0.01306	175.462	0.14836	175.742	0.12081
175.455	0.70497	175.735	0.01306	175.455	0.14836	175.735	0.12081
175.448	0.70497	175.729	0.01306	175.448	0.14836	175.729	0.12081
175.44	0.70497	175.722	0.01306	175.44	0.14836	175.722	0.12081
175.433	0.70497	175.715	0.01306	175.433	0.14836	175.715	0.12081
175.426	0.70497	175.708	0.01306	175.426	0.14836	175.708	0.12081
175.418	0.70497	175.701	0.01306	175.418	0.14836	175.701	0.12081
175.411	0.70497	175.694	0.01306	175.411	0.14836	175.694	0.12081
175.404	0.70497	175.688	0.01306	175.404	0.14836	175.688	0.12081
175.397	0.70398	175.681	0.01306	175.397	0.14836	175.681	0.12081
175.389	0.70239	175.674	0.01306	175.389	0.14836	175.674	0.12081
175.382	0.7002	175.667	0.01306	175.382	0.14836	175.667	0.12081
175.375	0.69745	175.66	0.01306	175.375	0.14836	175.66	0.12081
175.367	0.69416	175.653	0.01306	175.367	0.14836	175.653	0.12081
175.36	0.69038	175.647	0.01306	175.36	0.14836	175.647	0.12081
175.353	0.68911	175.64	0.01306	175.353	0.14836	175.64	0.12081
175.346	0.68748	175.633	0.01306	175.346	0.14836	175.633	0.12081
175.338	0.6867	175.626	0.01306	175.338	0.14836	175.626	0.12081
175.331	0.6867	175.619	0.01306	175.331	0.14836	175.619	0.12081
175.324	0.6867	175.612	0.01306	175.324	0.14836	175.612	0.12081
175.316	0.6867	175.606	0.01306	175.316	0.14836	175.606	0.12081
175.309	0.6867	175.599	0.01306	175.309	0.14836	175.599	0.12081
175.302	0.6867	175.592	0.01306	175.302	0.14836	175.592	0.12081
175.295	0.6867	175.585	0.01306	175.295	0.14836	175.585	0.12081
175.287	0.6867	175.578	0.01306	175.287	0.14836	175.578	0.10299
175.28	0.6867	175.571	0.01306	175.28	0.14836	175.571	0.10299
175.273	0.6867	175.565	0.01294	175.273	0.14836	175.565	0.10299
175.265	0.6867	175.558	0.01294	175.265	0.14836	175.558	0.10299
175.258	0.6867	175.551	0.01294	175.258	0.14836	175.551	0.10299
175.251	0.6867	175.544	0.01294	175.251	0.14836	175.544	0.10299
175.244	0.6867	175.537	0.01294	175.244	0.14836	175.537	0.10299
175.236	0.6867	175.53	0.01294	175.236	0.14836	175.53	0.10299
175.229	0.6867	175.524	0.01294	175.229	0.14836	175.524	0.10299
175.222	0.6867	175.517	0.01294	175.222	0.14836	175.517	0.10299
175.214	0.6867	175.51	0.01294	175.214	0.14836	175.51	0.10299
175.207	0.6867	175.503	0.01294	175.207	0.14836	175.503	0.10299
175.2	0.6867	175.496	0.01294	175.2	0.14836	175.496	0.10299
175.193	0.6867	175.489	0.01294	175.193	0.14836	175.489	0.10299
175.185	0.6867	175.483	0.01294	175.185	0.14836	175.483	0.10299
175.178	0.6867	175.476	0.01294	175.178	0.14836	175.476	0.10299
175.171	0.6867	175.469	0.01294	175.171	0.14836	175.469	0.10299
175.163	0.6867	175.462	0.01294	175.163	0.14836	175.462	0.10299
175.156	0.6867	175.455	0.01294	175.156	0.14836	175.455	0.10299
175.149	0.6867	175.448	0.01294	175.149	0.14836	175.448	0.10299
175.142	0.6867	175.442	0.01294	175.142	0.14836	175.442	0.10299
175.134	0.6867	175.435	0.01294	175.134	0.14836	175.435	0.10299
175.127	0.6867	175.428	0.01294	175.127	0.14051	175.428	0.10299
175.12	0.68651	175.421	0.01294	175.12	0.1387	175.421	0.10299
175.113	0.68641	175.414	0.01294	175.113	0.13664	175.414	0.10299
175.105	0.68641	175.407	0.01294	175.105	0.13664	175.407	0.10299
175.098	0.68641	175.401	0.01294	175.098	0.13664	175.401	0.10299
175.091	0.68641	175.394	0.01294	175.091	0.13664	175.394	0.10299
175.083	0.68641	175.387	0.01294	175.083	0.13664	175.387	0.10299
175.076	0.68641	175.38	0.01294	175.076	0.13664	175.38	0.10299
175.069	0.68641	175.373	0.01294	175.069	0.13664	175.373	0.10299
175.062	0.68641	175.366	0.01294	175.062	0.13664	175.366	0.10299
175.054	0.68641	175.36	0.01294	175.054	0.13664	175.36	0.10299
175.047	0.68651	175.353	0.01294	175.047	0.13664	175.353	0.10299
175.04	0.68661	175.346	0.01294	175.04	0.13664	175.346	0.10299
175.032	0.6867	175.339	0.01294	175.032	0.13664	175.339	0.10299
175.025	0.69091	175.332	0.01294	175.025	0.13664	175.332	0.10299
175.018	0.6942	175.325	0.01294	175.018	0.13664	175.325	0.10299
175.011	0.6965	175.319	0.01294	175.011	0.13664	175.319	0.10299
175.003	0.69785	175.312	0.01294	175.003	0.13664	175.312	0.10299
174.996	0.69785	175.305	0.01294	174.996	0.13664	175.305	0.10299
174.989	0.69785	175.298	0.01294	174.989	0.13664	175.298	0.10299
174.981	0.69785	175.291	0.01294	174.981	0.13664	175.291	0.10299
174.974	0.69785	175.284	0.01294	174.974	0.13664	175.284	0.10299
174.967	0.69785	175.278	0.01294	174.967	0.13664	175.278	0.10299
174.96	0.69785	175.271	0.01294	174.96	0.13664	175.271	0.10299
174.952	0.69785	175.264	0.01294	174.952	0.13664	175.264	0.10299
174.945	0.69785	175.257	0.01294	174.945	0.13664	175.257	0.10299
174.938	0.69785	175.25	0.01294	174.938	0.13664	175.25	0.10299
174.93	0.69785	175.243	0.01294	174.93	0.13664	175.243	0.10299
174.923	0.69785	175.237	0.01294	174.923	0.13664	175.237	0.10299
174.916	0.69785	175.23	0.01294	174.916	0.13664	175.23	0.10299
174.909	0.69785	175.223	0.01294	174.909	0.13664	175.223	0.10299
174.901	0.69785	175.216	0.01294	174.901	0.13664	175.216	0.10299
174.894	0.69785	175.209	0.01294	174.894	0.13664	175.209	0.10299
174.887	0.69785	175.202	0.01294	174.887	0.13664	175.202	0.10299
174.879	0.69785	175.196	0.01294	174.879	0.13664	175.196	0.10299
174.872	0.69785	175.189	0.01294	174.872	0.13664	175.189	0.10299
174.865	0.69785	175.182	0.01294	174.865	0.13664	175.182	0.10299
174.858	0.69785	175.175	0.01294	174.858	0.13664	175.175	0.10299
174.85	0.69785	175.168	0.01294	174.85	0.13664	175.168	0.10299
174.843	0.69785	175.161	0.01294	174.843	0.13664	175.161	0.10299
174.836	0.69785	175.155	0.01294	174.836	0.13664	175.155	0.10299
174.828	0.69785	175.148	0.01294	174.828	0.13664	175.148	0.10299
174.821	0.69785	175.141	0.01294	174.821	0.13664	175.141	0.10299
174.814	0.69785	175.134	0.01294	174.814	0.13664	175.134	0.10299
174.807	0.69785	175.127	0.01294	174.807	0.13664	175.127	0.10299
174.799	0.69785	175.12	0.01294	174.799	0.13664	175.12	0.10299
174.792	0.69785	175.114	0.01294	174.792	0.13664	175.114	0.10299
174.785	0.69785	175.107	0.013	174.785	0.13664	175.107	0.12081
174.777	0.69785	175.1	0.01306	174.777	0.13664	175.1	0.12081
174.77	0.69785	175.093	0.01306	174.77	0.13664	175.093	0.12081
174.763	0.69785	175.086	0.01306	174.763	0.13664	175.086	0.12081
174.756	0.69785	175.079	0.01306	174.756	0.13664	175.079	0.12081
174.748	0.69785	175.073	0.01306	174.748	0.13664	175.073	0.12081
174.741	0.69785	175.066	0.01306	174.741	0.13664	175.066	0.12081
174.734	0.69785	175.059	0.01306	174.734	0.13664	175.059	0.12081
174.726	0.69785	175.052	0.01306	174.726	0.13664	175.052	0.12081
174.719	0.69785	175.045	0.0131	174.719	0.13664	175.045	0.12081
174.712	0.69785	175.038	0.0131	174.712	0.13664	175.038	0.12081
174.705	0.69785	175.032	0.0131	174.705	0.13664	175.032	0.12081
174.697	0.69785	175.025	0.0131	174.697	0.13664	175.025	0.12081
174.69	0.69785	175.018	0.0131	174.69	0.13664	175.018	0.12081
174.683	0.69785	175.011	0.0131	174.683	0.13664	175.011	0.12081
174.675	0.69785	175.004	0.0131	174.675	0.13664	175.004	0.12081
174.668	0.69785	174.997	0.0131	174.668	0.13664	174.997	0.12081
174.661	0.69785	174.991	0.0131	174.661	0.13664	174.991	0.10299
174.654	0.69785	174.984	0.0131	174.654	0.13664	174.984	0.10299
174.646	0.69785	174.977	0.0131	174.646	0.13664	174.977	0.10299
174.639	0.69785	174.97	0.0131	174.639	0.13664	174.97	0.10299
174.632	0.69785	174.963	0.0131	174.632	0.13664	174.963	0.10299
174.624	0.69785	174.956	0.0131	174.624	0.13664	174.956	0.10299
174.617	0.69785	174.95	0.0131	174.617	0.13664	174.95	0.10299
174.61	0.69785	174.943	0.0131	174.61	0.13664	174.943	0.10299
174.603	0.69785	174.936	0.0131	174.603	0.13664	174.936	0.10299
174.595	0.69785	174.929	0.0131	174.595	0.13664	174.929	0.10299
174.588	0.69785	174.922	0.0131	174.588	0.13664	174.922	0.10299
174.581	0.69785	174.915	0.0131	174.581	0.13664	174.915	0.10299
174.573	0.69785	174.909	0.0131	174.573	0.13664	174.909	0.10299
174.566	0.69785	174.902	0.0131	174.566	0.13664	174.902	0.10299
174.559	0.69785	174.895	0.0131	174.559	0.13664	174.895	0.10299
174.552	0.69785	174.888	0.0131	174.552	0.13664	174.888	0.10299
174.544	0.69785	174.881	0.0131	174.544	0.13664	174.881	0.10299
174.537	0.69785	174.874	0.0131	174.537	0.13664	174.874	0.10299
174.53	0.69785	174.867	0.0131	174.53	0.13664	174.867	0.10299
174.523	0.69785	174.861	0.0131	174.523	0.13664	174.861	0.10299
174.515	0.69785	174.854	0.0131	174.515	0.13664	174.854	0.10299
174.508	0.69785	174.847	0.0131	174.508	0.13664	174.847	0.10299
174.501	0.69785	174.84	0.0131	174.501	0.13664	174.84	0.10299
174.493	0.69785	174.833	0.0131	174.493	0.13664	174.833	0.10299
174.486	0.69785	174.826	0.0131	174.486	0.13664	174.826	0.10299
174.479	0.69785	174.82	0.0131	174.479	0.13664	174.82	0.10299
174.472	0.69785	174.813	0.0131	174.472	0.1373	174.813	0.10299
174.464	0.69785	174.806	0.0131	174.464	0.1387	174.806	0.10299
174.457	0.69785	174.799	0.0131	174.457	0.13918	174.799	0.10299
174.45	0.69785	174.792	0.0131	174.45	0.1404	174.792	0.10299
174.442	0.69785	174.785	0.0131	174.442	0.14051	174.785	0.10299
174.435	0.69785	174.779	0.0131	174.435	0.1404	174.779	0.10299
174.428	0.69785	174.772	0.0131	174.428	0.1404	174.772	0.10299
174.421	0.69785	174.765	0.0131	174.421	0.1404	174.765	0.10299
174.413	0.69785	174.758	0.0131	174.413	0.1404	174.758	0.10299
174.406	0.69785	174.751	0.0131	174.406	0.1404	174.751	0.10299
174.399	0.69785	174.744	0.0131	174.399	0.1404	174.744	0.10299
174.391	0.69785	174.738	0.0131	174.391	0.1404	174.738	0.10299
174.384	0.69785	174.731	0.0131	174.384	0.1404	174.731	0.10299
174.377	0.69785	174.724	0.0131	174.377	0.1404	174.724	0.10299
174.37	0.69785	174.717	0.0131	174.37	0.1404	174.717	0.10299
174.362	0.69785	174.71	0.0131	174.362	0.1404	174.71	0.10299
174.355	0.69785	174.703	0.0131	174.355	0.1404	174.703	0.10299
174.348	0.69785	174.697	0.0131	174.348	0.1404	174.697	0.10299
174.34	0.69785	174.69	0.0131	174.34	0.1404	174.69	0.10299
174.333	0.69785	174.683	0.0131	174.333	0.1404	174.683	0.10299
174.326	0.69785	174.676	0.0131	174.326	0.1404	174.676	0.10299
174.319	0.69785	174.669	0.0131	174.319	0.1404	174.669	0.10299
174.311	0.69785	174.662	0.0131	174.311	0.1404	174.662	0.10299
174.304	0.69785	174.656	0.0131	174.304	0.1404	174.656	0.10299
174.297	0.69786	174.649	0.0131	174.297	0.1404	174.649	0.10299
174.289	0.69828	174.642	0.0131	174.289	0.1404	174.642	0.10299
174.282	0.70263	174.635	0.0131	174.282	0.1404	174.635	0.10299
174.275	0.7078	174.628	0.0131	174.275	0.1404	174.628	0.10299
174.268	0.71192	174.621	0.0131	174.268	0.1404	174.621	0.10299
174.26	0.71497	174.615	0.0131	174.26	0.1404	174.615	0.10299
174.253	0.71696	174.608	0.0131	174.253	0.1404	174.608	0.10299
174.246	0.71696	174.601	0.0131	174.246	0.1404	174.601	0.10299
174.238	0.71696	174.594	0.0131	174.238	0.1404	174.594	0.10299
174.231	0.71696	174.587	0.0131	174.231	0.1404	174.587	0.10299
174.224	0.71696	174.58	0.0131	174.224	0.1404	174.58	0.10299
174.217	0.71696	174.574	0.0131	174.217	0.1404	174.574	0.10299
174.209	0.71696	174.567	0.0131	174.209	0.1404	174.567	0.10299
174.202	0.71696	174.56	0.0131	174.202	0.1404	174.56	0.10299
174.195	0.71696	174.553	0.0131	174.195	0.1404	174.553	0.10299
174.187	0.71696	174.546	0.0131	174.187	0.1404	174.546	0.10299
174.18	0.71696	174.539	0.0131	174.18	0.1404	174.539	0.10299
174.173	0.71696	174.533	0.0131	174.173	0.1404	174.533	0.10299
174.166	0.71696	174.526	0.0131	174.166	0.1404	174.526	0.10299
174.158	0.71696	174.519	0.0131	174.158	0.1404	174.519	0.10299
174.151	0.71696	174.512	0.0131	174.151	0.1404	174.512	0.10299
174.144	0.71696	174.505	0.0131	174.144	0.1404	174.505	0.10299
174.136	0.71696	174.498	0.0131	174.136	0.1404	174.498	0.10299
174.129	0.71696	174.492	0.0131	174.129	0.1404	174.492	0.10299
174.122	0.71696	174.485	0.0131	174.122	0.1404	174.485	0.10299
174.115	0.71696	174.478	0.0131	174.115	0.1404	174.478	0.10299
174.107	0.71696	174.471	0.0131	174.107	0.1404	174.471	0.10299
174.1	0.71696	174.464	0.0131	174.1	0.1404	174.464	0.10299
174.093	0.71696	174.457	0.0131	174.093	0.1404	174.457	0.10299
174.085	0.71696	174.451	0.0131	174.085	0.1404	174.451	0.10299
174.078	0.71696	174.444	0.0131	174.078	0.1404	174.444	0.10299
174.071	0.71696	174.437	0.0131	174.071	0.1404	174.437	0.10299
174.064	0.71696	174.43	0.0131	174.064	0.1404	174.43	0.10299
174.056	0.71696	174.423	0.0131	174.056	0.1404	174.423	0.10299
174.049	0.71696	174.416	0.0131	174.049	0.1404	174.416	0.10299
174.042	0.71696	174.41	0.0131	174.042	0.1404	174.41	0.10299
174.034	0.71696	174.403	0.0131	174.034	0.1404	174.403	0.10797
174.027	0.71696	174.396	0.0131	174.027	0.1404	174.396	0.10797
174.02	0.71696	174.389	0.0131	174.02	0.1404	174.389	0.10797
174.013	0.71696	174.382	0.0131	174.013	0.1404	174.382	0.10797
174.005	0.71696	174.375	0.0131	174.005	0.1404	174.375	0.10797
173.998	0.71696	174.369	0.0131	173.998	0.1404	174.369	0.10797
173.991	0.71696	174.362	0.0131	173.991	0.1404	174.362	0.10797
173.983	0.71696	174.355	0.0131	173.983	0.1404	174.355	0.10246
173.976	0.71696	174.348	0.013	173.976	0.1404	174.348	0.10246
173.969	0.71696	174.341	0.013	173.969	0.1404	174.341	0.10246
173.962	0.71696	174.334	0.013	173.962	0.1404	174.334	0.10246
173.954	0.71696	174.328	0.013	173.954	0.1404	174.328	0.10246
173.947	0.71696	174.321	0.013	173.947	0.1404	174.321	0.10246
173.94	0.71696	174.314	0.013	173.94	0.1404	174.314	0.10246
173.933	0.71696	174.307	0.013	173.933	0.1404	174.307	0.10246
173.925	0.71696	174.3	0.013	173.925	0.1404	174.3	0.10246
173.918	0.71696	174.293	0.013	173.918	0.1404	174.293	0.10246
173.911	0.71696	174.287	0.013	173.911	0.1404	174.287	0.10246
173.903	0.71696	174.28	0.013	173.903	0.1404	174.28	0.10246
173.896	0.71696	174.273	0.013	173.896	0.1404	174.273	0.10246
173.889	0.71696	174.266	0.013	173.889	0.1404	174.266	0.10246
173.882	0.71696	174.259	0.013	173.882	0.1404	174.259	0.10246
173.874	0.71696	174.252	0.013	173.874	0.1404	174.252	0.10246
173.867	0.71696	174.246	0.013	173.867	0.1404	174.246	0.10246
173.86	0.71696	174.239	0.013	173.86	0.1404	174.239	0.10246
173.852	0.71696	174.232	0.013	173.852	0.1404	174.232	0.10246
173.845	0.71696	174.225	0.013	173.845	0.1404	174.225	0.10246
173.838	0.71696	174.218	0.013	173.838	0.1404	174.218	0.10246
173.831	0.71696	174.211	0.013	173.831	0.1404	174.211	0.10246
173.823	0.71696	174.205	0.013	173.823	0.1404	174.205	0.10246
173.816	0.71696	174.198	0.013	173.816	0.1404	174.198	0.10246
173.809	0.71696	174.191	0.013	173.809	0.1404	174.191	0.10246
173.801	0.71696	174.184	0.013	173.801	0.1404	174.184	0.10246
173.794	0.71696	174.177	0.013	173.794	0.1404	174.177	0.10246
173.787	0.71696	174.17	0.013	173.787	0.1404	174.17	0.10246
173.78	0.71696	174.164	0.013	173.78	0.1404	174.164	0.10246
173.772	0.71696	174.157	0.013	173.772	0.1404	174.157	0.10246
173.765	0.71696	174.15	0.013	173.765	0.14078	174.15	0.10246
173.758	0.71696	174.143	0.013	173.758	0.14093	174.143	0.10246
173.75	0.71696	174.136	0.013	173.75	0.14182	174.136	0.10246
173.743	0.71696	174.129	0.013	173.743	0.1442	174.129	0.10246
173.736	0.71696	174.123	0.013	173.736	0.14591	174.123	0.10246
173.729	0.71696	174.116	0.013	173.729	0.14661	174.116	0.10246
173.721	0.71696	174.109	0.013	173.721	0.14661	174.109	0.10246
173.714	0.71696	174.102	0.013	173.714	0.14661	174.102	0.10246
173.707	0.71696	174.095	0.013	173.707	0.14661	174.095	0.10246
173.699	0.71696	174.088	0.013	173.699	0.14661	174.088	0.10246
173.692	0.71696	174.082	0.013	173.692	0.14661	174.082	0.10246
173.685	0.71696	174.075	0.013	173.685	0.14661	174.075	0.10246
173.678	0.71696	174.068	0.013	173.678	0.14661	174.068	0.10246
173.67	0.71696	174.061	0.013	173.67	0.14661	174.061	0.10246
173.663	0.71696	174.054	0.013	173.663	0.14661	174.054	0.10246
173.656	0.71696	174.047	0.013	173.656	0.14661	174.047	0.10246
173.648	0.71696	174.041	0.013	173.648	0.14661	174.041	0.10246
173.641	0.71696	174.034	0.013	173.641	0.14661	174.034	0.10246
173.634	0.71696	174.027	0.013	173.634	0.14661	174.027	0.10246
173.627	0.71696	174.02	0.013	173.627	0.14661	174.02	0.10246
173.619	0.71696	174.013	0.013	173.619	0.14661	174.013	0.10246
173.612	0.71696	174.006	0.013	173.612	0.14661	174.006	0.10246
173.605	0.71782	174	0.013	173.605	0.14661	174	0.10246
173.597	0.71791	173.993	0.013	173.597	0.14661	173.993	0.10246
173.59	0.71835	173.986	0.013	173.59	0.14661	173.986	0.10246
173.583	0.72318	173.979	0.013	173.583	0.14661	173.979	0.10246
173.576	0.727	173.972	0.013	173.576	0.14661	173.972	0.10246
173.568	0.72977	173.965	0.013	173.568	0.14661	173.965	0.10246
173.561	0.73149	173.959	0.013	173.561	0.14661	173.959	0.10246
173.554	0.73149	173.952	0.013	173.554	0.14661	173.952	0.10246
173.546	0.73149	173.945	0.013	173.546	0.14661	173.945	0.10246
173.539	0.73149	173.938	0.013	173.539	0.14661	173.938	0.10246
173.532	0.73149	173.931	0.013	173.532	0.14661	173.931	0.10246
173.525	0.73149	173.924	0.013	173.525	0.14661	173.924	0.10246
173.517	0.73149	173.918	0.013	173.517	0.14661	173.918	0.10246
173.51	0.73149	173.911	0.013	173.51	0.14661	173.911	0.10246
173.503	0.73149	173.904	0.013	173.503	0.14661	173.904	0.10246
173.495	0.73149	173.897	0.013	173.495	0.14661	173.897	0.10246
173.488	0.73149	173.89	0.013	173.488	0.14661	173.89	0.10246
173.481	0.73149	173.883	0.013	173.481	0.14661	173.883	0.10246
173.474	0.73149	173.877	0.013	173.474	0.14661	173.877	0.10246
173.466	0.73149	173.87	0.013	173.466	0.14661	173.87	0.10246
173.459	0.73149	173.863	0.013	173.459	0.14661	173.863	0.10246
173.452	0.73149	173.856	0.013	173.452	0.14661	173.856	0.10246
173.444	0.73149	173.849	0.013	173.444	0.14661	173.849	0.10246
173.437	0.73149	173.842	0.013	173.437	0.14661	173.842	0.10246
173.43	0.73149	173.836	0.013	173.43	0.14661	173.836	0.10246
173.423	0.73149	173.829	0.013	173.423	0.14661	173.829	0.10246
173.415	0.73149	173.822	0.013	173.415	0.14661	173.822	0.10246
173.408	0.73149	173.815	0.013	173.408	0.14661	173.815	0.10246
173.401	0.73149	173.808	0.013	173.401	0.14661	173.808	0.10246
173.393	0.73149	173.801	0.013	173.393	0.14661	173.801	0.10246
173.386	0.73149	173.795	0.013	173.386	0.14661	173.795	0.10246
173.379	0.73149	173.788	0.013	173.379	0.14661	173.788	0.10246
173.372	0.73149	173.781	0.013	173.372	0.14661	173.781	0.10246
173.364	0.73149	173.774	0.013	173.364	0.14661	173.774	0.10246
173.357	0.73149	173.767	0.013	173.357	0.14661	173.767	0.10246
173.35	0.73149	173.76	0.013	173.35	0.14661	173.76	0.10246
173.343	0.73149	173.754	0.013	173.343	0.14661	173.754	0.10797
173.335	0.73149	173.747	0.013	173.335	0.14661	173.747	0.10797
173.328	0.73149	173.74	0.013	173.328	0.14661	173.74	0.10797
173.321	0.73149	173.733	0.013	173.321	0.14661	173.733	0.10797
173.313	0.73149	173.726	0.013	173.313	0.14661	173.726	0.10797
173.306	0.73149	173.719	0.013	173.306	0.14661	173.719	0.10797
173.299	0.73149	173.713	0.013	173.299	0.14661	173.713	0.10797
173.292	0.73149	173.706	0.013	173.292	0.14661	173.706	0.10797
173.284	0.73149	173.699	0.013	173.284	0.14661	173.699	0.10797
173.277	0.73149	173.692	0.01299	173.277	0.14661	173.692	0.10246
173.27	0.73149	173.685	0.01298	173.27	0.14661	173.685	0.10246
173.262	0.73149	173.678	0.01298	173.262	0.14661	173.678	0.10246
173.255	0.73149	173.672	0.01297	173.255	0.14661	173.672	0.10246
173.248	0.73149	173.665	0.01295	173.248	0.14661	173.665	0.10246
173.241	0.73149	173.658	0.01292	173.241	0.14661	173.658	0.10246
173.233	0.73149	173.651	0.01291	173.233	0.14661	173.651	0.10246
173.226	0.73149	173.644	0.01291	173.226	0.14661	173.644	0.10246
173.219	0.73149	173.637	0.01291	173.219	0.14661	173.637	0.10246
173.211	0.73149	173.631	0.0129	173.211	0.14661	173.631	0.10246
173.204	0.73149	173.624	0.0129	173.204	0.14661	173.624	0.10246
173.197	0.73149	173.617	0.0129	173.197	0.14661	173.617	0.10246
173.19	0.73149	173.61	0.0129	173.19	0.14661	173.61	0.10246
173.182	0.73149	173.603	0.0129	173.182	0.14661	173.603	0.10246
173.175	0.73149	173.596	0.0129	173.175	0.14661	173.596	0.10246
173.168	0.73149	173.589	0.0129	173.168	0.14661	173.589	0.10246
173.16	0.73149	173.583	0.0129	173.16	0.14661	173.583	0.10246
173.153	0.73149	173.576	0.0129	173.153	0.14661	173.576	0.10246
173.146	0.73149	173.569	0.0129	173.146	0.14661	173.569	0.10246
173.139	0.73149	173.562	0.0129	173.139	0.14661	173.562	0.10246
173.131	0.73149	173.555	0.0129	173.131	0.14661	173.555	0.10246
173.124	0.73149	173.548	0.0129	173.124	0.14661	173.548	0.10246
173.117	0.73149	173.542	0.0129	173.117	0.14661	173.542	0.10246
173.109	0.73149	173.535	0.0129	173.109	0.1469	173.535	0.10246
173.102	0.73149	173.528	0.0129	173.102	0.14706	173.528	0.10246
173.095	0.73149	173.521	0.0129	173.095	0.14713	173.521	0.10246
173.088	0.73149	173.514	0.0129	173.088	0.14932	173.514	0.10246
173.08	0.73149	173.507	0.0129	173.08	0.15084	173.507	0.10246
173.073	0.73149	173.501	0.0129	173.073	0.15084	173.501	0.10246
173.066	0.73149	173.494	0.0129	173.066	0.15084	173.494	0.10246
173.058	0.73149	173.487	0.0129	173.058	0.15084	173.487	0.10246
173.051	0.73149	173.48	0.0129	173.051	0.15084	173.48	0.10246
173.044	0.73149	173.473	0.0129	173.044	0.15084	173.473	0.10246
173.037	0.73149	173.466	0.0129	173.037	0.15084	173.466	0.10246
173.029	0.73149	173.46	0.0129	173.029	0.15084	173.46	0.10246
173.022	0.73149	173.453	0.0129	173.022	0.15084	173.453	0.10246
173.015	0.73149	173.446	0.0129	173.015	0.15084	173.446	0.10246
173.007	0.73149	173.439	0.0129	173.007	0.15084	173.439	0.10246
173	0.73149	173.432	0.0129	173	0.15084	173.432	0.10246
172.993	0.73149	173.425	0.0129	172.993	0.15084	173.425	0.10246
172.986	0.73149	173.419	0.0129	172.986	0.15084	173.419	0.10246
172.978	0.73149	173.412	0.0129	172.978	0.15084	173.412	0.10246
172.971	0.73149	173.405	0.0129	172.971	0.15084	173.405	0.10246
172.964	0.7317	173.398	0.0129	172.964	0.15084	173.398	0.10246
172.956	0.73212	173.391	0.0129	172.956	0.15084	173.391	0.10246
172.949	0.73317	173.384	0.0129	172.949	0.15084	173.384	0.10246
172.942	0.73641	173.378	0.0129	172.942	0.15084	173.378	0.10246
172.935	0.73867	173.371	0.0129	172.935	0.15084	173.371	0.10246
172.927	0.73934	173.364	0.0129	172.927	0.15084	173.364	0.10246
172.92	0.73934	173.357	0.0129	172.92	0.15084	173.357	0.10246
172.913	0.73934	173.35	0.0129	172.913	0.15084	173.35	0.10246
172.905	0.73934	173.343	0.0129	172.905	0.15084	173.343	0.10246
172.898	0.73934	173.337	0.0129	172.898	0.15084	173.337	0.10246
172.891	0.73934	173.33	0.0129	172.891	0.15084	173.33	0.10246
172.884	0.73934	173.323	0.0129	172.884	0.15084	173.323	0.10246
172.876	0.73934	173.316	0.0129	172.876	0.15084	173.316	0.10246
172.869	0.73934	173.309	0.0129	172.869	0.15084	173.309	0.10246
172.862	0.73934	173.302	0.0129	172.862	0.15084	173.302	0.10246
172.854	0.73934	173.296	0.0129	172.854	0.15084	173.296	0.10246
172.847	0.73934	173.289	0.0129	172.847	0.15084	173.289	0.10246
172.84	0.73934	173.282	0.0129	172.84	0.15084	173.282	0.10246
172.833	0.73934	173.275	0.0129	172.833	0.15084	173.275	0.10246
172.825	0.73934	173.268	0.0129	172.825	0.15084	173.268	0.10246
172.818	0.73934	173.261	0.0129	172.818	0.15084	173.261	0.10246
172.811	0.73934	173.255	0.0129	172.811	0.15084	173.255	0.10246
172.804	0.73934	173.248	0.0129	172.804	0.15084	173.248	0.10246
172.796	0.73934	173.241	0.0129	172.796	0.15084	173.241	0.10246
172.789	0.73934	173.234	0.0129	172.789	0.15084	173.234	0.10246
172.782	0.73934	173.227	0.0129	172.782	0.15084	173.227	0.10246
172.774	0.73934	173.22	0.0129	172.774	0.15084	173.22	0.10246
172.767	0.73934	173.214	0.0129	172.767	0.15084	173.214	0.10246
172.76	0.73934	173.207	0.0129	172.76	0.15084	173.207	0.10246
172.753	0.73934	173.2	0.0129	172.753	0.15084	173.2	0.10246
172.745	0.73934	173.193	0.0129	172.745	0.15084	173.193	0.10246
172.738	0.73934	173.186	0.0129	172.738	0.15084	173.186	0.10246
172.731	0.73934	173.179	0.0129	172.731	0.15084	173.179	0.10246
172.723	0.73934	173.173	0.0129	172.723	0.15084	173.173	0.10246
172.716	0.73934	173.166	0.0129	172.716	0.15084	173.166	0.10246
172.709	0.73934	173.159	0.0129	172.709	0.15084	173.159	0.10246
172.702	0.73934	173.152	0.0129	172.702	0.15084	173.152	0.10246
172.694	0.73934	173.145	0.0129	172.694	0.15084	173.145	0.10246
172.687	0.73934	173.138	0.0129	172.687	0.15084	173.138	0.10246
172.68	0.73934	173.132	0.0129	172.68	0.15084	173.132	0.10246
172.672	0.73934	173.125	0.0129	172.672	0.15084	173.125	0.10246
172.665	0.73934	173.118	0.0129	172.665	0.15084	173.118	0.10246
172.658	0.73934	173.111	0.0129	172.658	0.15084	173.111	0.10246
172.651	0.73934	173.104	0.0129	172.651	0.15084	173.104	0.10246
172.643	0.73934	173.097	0.0129	172.643	0.15084	173.097	0.10246
172.636	0.73934	173.091	0.0129	172.636	0.15084	173.091	0.10246
172.629	0.73934	173.084	0.0129	172.629	0.15084	173.084	0.10246
172.621	0.73934	173.077	0.0129	172.621	0.15084	173.077	0.10246
172.614	0.73934	173.07	0.0129	172.614	0.15084	173.07	0.10246
172.607	0.73934	173.063	0.0129	172.607	0.15084	173.063	0.10246
172.6	0.73934	173.056	0.0129	172.6	0.15084	173.056	0.10246
172.592	0.73934	173.05	0.0129	172.592	0.15084	173.05	0.10246
172.585	0.73934	173.043	0.0129	172.585	0.15084	173.043	0.10246
172.578	0.73934	173.036	0.0129	172.578	0.15084	173.036	0.10246
172.57	0.73934	173.029	0.0129	172.57	0.15084	173.029	0.10246
172.563	0.73934	173.022	0.0129	172.563	0.15084	173.022	0.10246
172.556	0.73934	173.015	0.0129	172.556	0.15084	173.015	0.10246
172.549	0.73934	173.009	0.01291	172.549	0.15084	173.009	0.10246
172.541	0.73934	173.002	0.01292	172.541	0.15084	173.002	0.10246
172.534	0.73934	172.995	0.01292	172.534	0.15084	172.995	0.10246
172.527	0.73934	172.988	0.01292	172.527	0.15084	172.988	0.1022
172.519	0.73934	172.981	0.01292	172.519	0.15084	172.981	0.10035
172.512	0.73934	172.974	0.01292	172.512	0.15084	172.974	0.10035
172.505	0.73934	172.968	0.01292	172.505	0.15084	172.968	0.10035
172.498	0.73934	172.961	0.01292	172.498	0.15154	172.961	0.10035
172.49	0.73934	172.954	0.01292	172.49	0.15159	172.954	0.10035
172.483	0.73934	172.947	0.01292	172.483	0.15251	172.947	0.10035
172.476	0.73934	172.94	0.01292	172.476	0.15385	172.94	0.09438
172.468	0.73934	172.933	0.01292	172.468	0.15385	172.933	0.09321
172.461	0.73934	172.927	0.01292	172.461	0.15385	172.927	0.09321
172.454	0.73934	172.92	0.01292	172.454	0.15385	172.92	0.09321
172.447	0.73934	172.913	0.01292	172.447	0.15385	172.913	0.09321
172.439	0.73934	172.906	0.01292	172.439	0.15385	172.906	0.09321
172.432	0.73934	172.899	0.01292	172.432	0.15385	172.899	0.09321
172.425	0.73934	172.892	0.01292	172.425	0.15385	172.892	0.09321
172.417	0.73934	172.886	0.01292	172.417	0.15385	172.886	0.09321
172.41	0.73934	172.879	0.01292	172.41	0.15385	172.879	0.09321
172.403	0.73934	172.872	0.01292	172.403	0.15385	172.872	0.09321
172.396	0.73934	172.865	0.01292	172.396	0.15385	172.865	0.09321
172.388	0.73934	172.858	0.01292	172.388	0.15385	172.858	0.09321
172.381	0.73934	172.851	0.01292	172.381	0.15385	172.851	0.09321
172.374	0.73993	172.845	0.01292	172.374	0.15385	172.845	0.09321
172.366	0.74015	172.838	0.01292	172.366	0.15385	172.838	0.09321
172.359	0.74102	172.831	0.01292	172.359	0.15385	172.831	0.09321
172.352	0.74241	172.824	0.01292	172.352	0.15385	172.824	0.09321
172.345	0.74241	172.817	0.01292	172.345	0.15385	172.817	0.09321
172.337	0.74241	172.81	0.01292	172.337	0.15385	172.81	0.09321
172.33	0.74241	172.804	0.01292	172.33	0.15385	172.804	0.09321
172.323	0.74241	172.797	0.01292	172.323	0.15385	172.797	0.09321
172.315	0.74241	172.79	0.01292	172.315	0.15385	172.79	0.09321
172.308	0.74241	172.783	0.01292	172.308	0.15385	172.783	0.09321
172.301	0.74241	172.776	0.01292	172.301	0.15385	172.776	0.09321
172.294	0.74241	172.769	0.01292	172.294	0.15385	172.769	0.09321
172.286	0.74241	172.763	0.01292	172.286	0.15385	172.763	0.09321
172.279	0.74241	172.756	0.01292	172.279	0.15385	172.756	0.09321
172.272	0.74241	172.749	0.01292	172.272	0.15385	172.749	0.09321
172.264	0.74241	172.742	0.01292	172.264	0.15385	172.742	0.09321
172.257	0.74241	172.735	0.01292	172.257	0.15385	172.735	0.09321
172.25	0.74241	172.728	0.01292	172.25	0.15385	172.728	0.09321
172.243	0.74241	172.722	0.01292	172.243	0.15385	172.722	0.09321
172.235	0.74241	172.715	0.01292	172.235	0.15385	172.715	0.09321
172.228	0.74241	172.708	0.01292	172.228	0.15385	172.708	0.09321
172.221	0.74241	172.701	0.01292	172.221	0.15385	172.701	0.09321
172.214	0.74241	172.694	0.01292	172.214	0.15385	172.694	0.09321
172.206	0.74241	172.687	0.01292	172.206	0.15385	172.687	0.09321
172.199	0.74241	172.681	0.01292	172.199	0.15385	172.681	0.09321
172.192	0.74241	172.674	0.01292	172.192	0.15385	172.674	0.09321
172.184	0.74241	172.667	0.01292	172.184	0.15385	172.667	0.09321
172.177	0.74241	172.66	0.01292	172.177	0.15385	172.66	0.09321
172.17	0.74241	172.653	0.01292	172.17	0.15385	172.653	0.09321
172.163	0.74241	172.646	0.01292	172.163	0.15385	172.646	0.09321
172.155	0.74241	172.64	0.01292	172.155	0.15385	172.64	0.09321
172.148	0.74241	172.633	0.01292	172.148	0.15385	172.633	0.09321
172.141	0.74241	172.626	0.01292	172.141	0.15385	172.626	0.09321
172.133	0.74241	172.619	0.01292	172.133	0.15385	172.619	0.09321
172.126	0.74241	172.612	0.01292	172.126	0.15385	172.612	0.09321
172.119	0.74241	172.605	0.01292	172.119	0.15385	172.605	0.09321
172.112	0.74241	172.599	0.01292	172.112	0.15385	172.599	0.10035
172.104	0.74241	172.592	0.01292	172.104	0.15385	172.592	0.10035
172.097	0.74241	172.585	0.01292	172.097	0.15385	172.585	0.10035
172.09	0.74241	172.578	0.01292	172.09	0.15385	172.578	0.10035
172.082	0.74241	172.571	0.01292	172.082	0.15385	172.571	0.10035
172.075	0.74241	172.564	0.01292	172.075	0.15385	172.564	0.10035
172.068	0.74241	172.558	0.01292	172.068	0.15385	172.558	0.10035
172.061	0.74241	172.551	0.01292	172.061	0.15385	172.551	0.10035
172.053	0.74241	172.544	0.01292	172.053	0.15385	172.544	0.10035
172.046	0.74241	172.537	0.01292	172.046	0.15385	172.537	0.10035
172.039	0.74241	172.53	0.01292	172.039	0.15385	172.53	0.10035
172.031	0.74241	172.523	0.01292	172.031	0.15385	172.523	0.10035
172.024	0.74241	172.517	0.01292	172.024	0.15385	172.517	0.10035
172.017	0.74241	172.51	0.01292	172.017	0.15385	172.51	0.10035
172.01	0.74241	172.503	0.01292	172.01	0.15385	172.503	0.10035
172.002	0.74241	172.496	0.01292	172.002	0.15385	172.496	0.10035
171.995	0.74241	172.489	0.01292	171.995	0.15385	172.489	0.10035
171.988	0.74241	172.482	0.01292	171.988	0.15385	172.482	0.10035
171.98	0.74241	172.476	0.01292	171.98	0.15385	172.476	0.10035
171.973	0.74241	172.469	0.01292	171.973	0.15385	172.469	0.10035
171.966	0.74241	172.462	0.01292	171.966	0.15385	172.462	0.10035
171.959	0.74241	172.455	0.01292	171.959	0.15385	172.455	0.10035
171.951	0.74241	172.448	0.01292	171.951	0.15385	172.448	0.10035
171.944	0.74241	172.441	0.01292	171.944	0.15385	172.441	0.10035
171.937	0.74241	172.435	0.01292	171.937	0.15385	172.435	0.10035
171.929	0.74241	172.428	0.01293	171.929	0.15385	172.428	0.10035
171.922	0.74241	172.421	0.01294	171.922	0.15385	172.421	0.10035
171.915	0.74241	172.414	0.01295	171.915	0.15403	172.414	0.10035
171.908	0.74241	172.407	0.01301	171.908	0.15436	172.407	0.10035
171.9	0.74241	172.4	0.01304	171.9	0.15454	172.4	0.10035
171.893	0.74241	172.393	0.01304	171.893	0.15454	172.393	0.10035
171.886	0.74241	172.387	0.01304	171.886	0.15454	172.387	0.10035
171.878	0.74241	172.38	0.01304	171.878	0.15454	172.38	0.10035
171.871	0.74241	172.373	0.01304	171.871	0.15454	172.373	0.10035
171.864	0.74241	172.366	0.01304	171.864	0.15454	172.366	0.10035
171.857	0.74241	172.359	0.01304	171.857	0.15454	172.359	0.10035
171.849	0.74241	172.352	0.01304	171.849	0.15454	172.352	0.10035
171.842	0.74241	172.346	0.01304	171.842	0.15454	172.346	0.10035
171.835	0.74241	172.339	0.01304	171.835	0.15454	172.339	0.09321
171.827	0.74241	172.332	0.01304	171.827	0.15454	172.332	0.09321
171.82	0.74241	172.325	0.01304	171.82	0.15454	172.325	0.09321
171.813	0.74241	172.318	0.01304	171.813	0.15454	172.318	0.09321
171.806	0.74241	172.311	0.01304	171.806	0.15454	172.311	0.09321
171.798	0.74241	172.305	0.01304	171.798	0.15454	172.305	0.09321
171.791	0.74241	172.298	0.01304	171.791	0.15454	172.298	0.09262
171.784	0.74241	172.291	0.01304	171.784	0.15454	172.291	0.09262
171.776	0.74241	172.284	0.01304	171.776	0.15454	172.284	0.09262
171.769	0.74241	172.277	0.01304	171.769	0.15454	172.277	0.09262
171.762	0.74241	172.27	0.01304	171.762	0.15454	172.27	0.09262
171.755	0.74241	172.264	0.01304	171.755	0.15454	172.264	0.09262
171.747	0.74241	172.257	0.01304	171.747	0.15454	172.257	0.09262
171.74	0.74241	172.25	0.01304	171.74	0.15454	172.25	0.09151
171.733	0.74241	172.243	0.01304	171.733	0.15454	172.243	0.09151
171.725	0.74241	172.236	0.01304	171.725	0.15454	172.236	0.09151
171.718	0.74241	172.229	0.01304	171.718	0.15454	172.229	0.09151
171.711	0.74241	172.223	0.01304	171.711	0.15454	172.223	0.09151
171.704	0.74241	172.216	0.01304	171.704	0.15454	172.216	0.09151
171.696	0.74241	172.209	0.01304	171.696	0.15454	172.209	0.09151
171.689	0.74241	172.202	0.01304	171.689	0.15454	172.202	0.09151
171.682	0.74241	172.195	0.01304	171.682	0.15454	172.195	0.09151
171.674	0.74241	172.188	0.01304	171.674	0.15454	172.188	0.09151
171.667	0.74241	172.182	0.01304	171.667	0.15454	172.182	0.09151
171.66	0.74241	172.175	0.01304	171.66	0.15454	172.175	0.09151
171.653	0.74241	172.168	0.01304	171.653	0.15454	172.168	0.09151
171.645	0.74241	172.161	0.01304	171.645	0.15454	172.161	0.09151
171.638	0.74241	172.154	0.01304	171.638	0.15454	172.154	0.09151
171.631	0.74241	172.147	0.01304	171.631	0.15454	172.147	0.09151
171.624	0.74241	172.141	0.01304	171.624	0.15454	172.141	0.09151
171.616	0.74241	172.134	0.01304	171.616	0.15454	172.134	0.09151
171.609	0.74241	172.127	0.01304	171.609	0.15454	172.127	0.09151
171.602	0.74241	172.12	0.01304	171.602	0.15454	172.12	0.09151
171.594	0.74241	172.113	0.01304	171.594	0.15454	172.113	0.09151
171.587	0.74241	172.106	0.01304	171.587	0.15454	172.106	0.09151
171.58	0.74241	172.1	0.01304	171.58	0.15454	172.1	0.09151
171.573	0.74241	172.093	0.01304	171.573	0.15454	172.093	0.09151
171.565	0.74241	172.086	0.01304	171.565	0.15454	172.086	0.09151
171.558	0.74241	172.079	0.01304	171.558	0.15454	172.079	0.09292
171.551	0.74241	172.072	0.01304	171.551	0.15454	172.072	0.10035
171.543	0.74241	172.065	0.01304	171.543	0.15454	172.065	0.10035
171.536	0.74241	172.059	0.01304	171.536	0.15454	172.059	0.10035
171.529	0.74241	172.052	0.01304	171.529	0.15454	172.052	0.10035
171.522	0.74241	172.045	0.01304	171.522	0.15454	172.045	0.10035
171.514	0.74241	172.038	0.01304	171.514	0.15454	172.038	0.11746
171.507	0.74241	172.031	0.01304	171.507	0.15454	172.031	0.11746
171.5	0.74241	172.024	0.01304	171.5	0.15454	172.024	0.11746
171.492	0.74241	172.018	0.01304	171.492	0.15454	172.018	0.11746
171.485	0.74241	172.011	0.01304	171.485	0.15454	172.011	0.11746
171.478	0.74241	172.004	0.01304	171.478	0.15454	172.004	0.11746
171.471	0.74241	171.997	0.01304	171.471	0.15454	171.997	0.11746
171.463	0.74241	171.99	0.01304	171.463	0.15454	171.99	0.11746
171.456	0.74241	171.983	0.01304	171.456	0.15454	171.983	0.11746
171.449	0.74241	171.977	0.01304	171.449	0.15454	171.977	0.11746
171.441	0.74241	171.97	0.01304	171.441	0.15454	171.97	0.11746
171.434	0.74241	171.963	0.01304	171.434	0.15454	171.963	0.11746
171.427	0.74241	171.956	0.01304	171.427	0.15454	171.956	0.11746
171.42	0.74241	171.949	0.01304	171.42	0.15454	171.949	0.11746
171.412	0.74241	171.942	0.01304	171.412	0.15454	171.942	0.11746
171.405	0.74241	171.936	0.01304	171.405	0.15454	171.936	0.11746
171.398	0.74241	171.929	0.01304	171.398	0.15454	171.929	0.11746
171.39	0.74241	171.922	0.01304	171.39	0.15454	171.922	0.11746
171.383	0.74241	171.915	0.01304	171.383	0.15454	171.915	0.11746
171.376	0.74241	171.908	0.01304	171.376	0.15454	171.908	0.11746
171.369	0.74241	171.901	0.01304	171.369	0.15454	171.901	0.11746
171.361	0.74241	171.895	0.01304	171.361	0.15454	171.895	0.11746
171.354	0.74241	171.888	0.01304	171.354	0.15454	171.888	0.11746
171.347	0.74241	171.881	0.01304	171.347	0.15454	171.881	0.11746
171.339	0.74241	171.874	0.01304	171.339	0.15454	171.874	0.11746
171.332	0.74241	171.867	0.01305	171.332	0.15454	171.867	0.11746
171.325	0.74241	171.86	0.01306	171.325	0.15454	171.86	0.11746
171.318	0.74241	171.854	0.01313	171.318	0.15454	171.854	0.11746
171.31	0.74241	171.847	0.01319	171.31	0.15454	171.847	0.11746
171.303	0.74241	171.84	0.01324	171.303	0.15454	171.84	0.11746
171.296	0.74241	171.833	0.01325	171.296	0.15454	171.833	0.11746
171.288	0.74241	171.826	0.01325	171.288	0.15454	171.826	0.11746
171.281	0.74241	171.819	0.01325	171.281	0.15454	171.819	0.11746
171.274	0.74241	171.813	0.01325	171.274	0.15454	171.813	0.11746
171.267	0.74241	171.806	0.01325	171.267	0.15454	171.806	0.11746
171.259	0.74241	171.799	0.01325	171.259	0.15454	171.799	0.11746
171.252	0.74241	171.792	0.01325	171.252	0.15454	171.792	0.11746
171.245	0.74241	171.785	0.01325	171.245	0.15454	171.785	0.11746
171.237	0.74241	171.778	0.01325	171.237	0.15454	171.778	0.11746
171.23	0.74241	171.772	0.01325	171.23	0.15454	171.772	0.11746
171.223	0.74241	171.765	0.01325	171.223	0.15454	171.765	0.11746
171.216	0.74241	171.758	0.01325	171.216	0.15454	171.758	0.11746
171.208	0.74241	171.751	0.01325	171.208	0.15454	171.751	0.11746
171.201	0.74241	171.744	0.01325	171.201	0.15454	171.744	0.11746
171.194	0.74241	171.737	0.01325	171.194	0.15454	171.737	0.11746
171.186	0.74241	171.731	0.01325	171.186	0.15454	171.731	0.11746
171.179	0.74241	171.724	0.01325	171.179	0.15454	171.724	0.11746
171.172	0.74241	171.717	0.01325	171.172	0.15454	171.717	0.11746
171.165	0.74241	171.71	0.01325	171.165	0.15454	171.71	0.11746
171.157	0.74241	171.703	0.01325	171.157	0.15454	171.703	0.11746
171.15	0.74241	171.696	0.01325	171.15	0.15454	171.696	0.11746
171.143	0.74241	171.69	0.01325	171.143	0.15454	171.69	0.11746
171.135	0.74241	171.683	0.01325	171.135	0.15454	171.683	0.11746
171.128	0.74241	171.676	0.01325	171.128	0.15454	171.676	0.11746
171.121	0.74241	171.669	0.01325	171.121	0.15454	171.669	0.11746
171.114	0.74241	171.662	0.01325	171.114	0.15454	171.662	0.11746
171.106	0.74241	171.655	0.01325	171.106	0.15454	171.655	0.11746
171.099	0.74241	171.649	0.01325	171.099	0.15454	171.649	0.11746
171.092	0.74241	171.642	0.01325	171.092	0.15454	171.642	0.11746
171.084	0.74241	171.635	0.01325	171.084	0.15454	171.635	0.11746
171.077	0.74241	171.628	0.01325	171.077	0.15454	171.628	0.11746
171.07	0.74241	171.621	0.01325	171.07	0.15454	171.621	0.11746
171.063	0.74241	171.614	0.01325	171.063	0.15454	171.614	0.11746
171.055	0.74241	171.608	0.01325	171.055	0.15454	171.608	0.11746
171.048	0.74241	171.601	0.01325	171.048	0.15454	171.601	0.11746
171.041	0.74241	171.594	0.01325	171.041	0.15454	171.594	0.11746
171.034	0.74241	171.587	0.01325	171.034	0.15454	171.587	0.11746
171.026	0.74241	171.58	0.01325	171.026	0.15454	171.58	0.13922
171.019	0.74241	171.573	0.01325	171.019	0.15454	171.573	0.13922
171.012	0.74241	171.567	0.01325	171.012	0.15454	171.567	0.13922
171.004	0.74241	171.56	0.01325	171.004	0.15454	171.56	0.13922
170.997	0.74241	171.553	0.01325	170.997	0.15454	171.553	0.13922
170.99	0.74241	171.546	0.01325	170.99	0.15454	171.546	0.13922
170.983	0.74241	171.539	0.01325	170.983	0.15454	171.539	0.13922
170.975	0.74241	171.532	0.01325	170.975	0.15454	171.532	0.13922
170.968	0.74241	171.526	0.01325	170.968	0.15454	171.526	0.13922
170.961	0.74241	171.519	0.01325	170.961	0.15454	171.519	0.13922
170.953	0.74241	171.512	0.01325	170.953	0.15454	171.512	0.13922
170.946	0.74241	171.505	0.01325	170.946	0.15454	171.505	0.13922
170.939	0.74241	171.498	0.01325	170.939	0.15454	171.498	0.13922
170.932	0.74241	171.491	0.01325	170.932	0.15454	171.491	0.13922
170.924	0.74241	171.485	0.01325	170.924	0.15454	171.485	0.13922
170.917	0.74241	171.478	0.01325	170.917	0.15454	171.478	0.13922
170.91	0.74241	171.471	0.01325	170.91	0.15454	171.471	0.13922
170.902	0.74241	171.464	0.01325	170.902	0.15454	171.464	0.13922
170.895	0.74241	171.457	0.01325	170.895	0.15454	171.457	0.13922
170.888	0.74241	171.45	0.01325	170.888	0.15454	171.45	0.13922
170.881	0.74241	171.444	0.01325	170.881	0.15454	171.444	0.13922
170.873	0.74241	171.437	0.01325	170.873	0.15454	171.437	0.13922
170.866	0.74241	171.43	0.01325	170.866	0.15454	171.43	0.13922
170.859	0.74223	171.423	0.01325	170.859	0.15454	171.423	0.13922
170.851	0.74207	171.416	0.01325	170.851	0.15454	171.416	0.13922
170.844	0.74156	171.409	0.01325	170.844	0.15454	171.409	0.13922
170.837	0.74156	171.403	0.01325	170.837	0.15454	171.403	0.13922
170.83	0.74156	171.396	0.01325	170.83	0.15454	171.396	0.13922
170.822	0.74156	171.389	0.01325	170.822	0.15454	171.389	0.13922
170.815	0.74207	171.382	0.01325	170.815	0.15454	171.382	0.13922
170.808	0.74223	171.375	0.01325	170.808	0.15454	171.375	0.13922
170.8	0.74225	171.368	0.01325	170.8	0.15454	171.368	0.13922
170.793	0.74225	171.362	0.01325	170.793	0.15454	171.362	0.13922
170.786	0.74225	171.355	0.01325	170.786	0.15454	171.355	0.13922
170.779	0.74225	171.348	0.01327	170.779	0.15454	171.348	0.13922
170.771	0.74225	171.341	0.01327	170.771	0.15454	171.341	0.13922
170.764	0.74225	171.334	0.01327	170.764	0.15454	171.334	0.13922
170.757	0.74225	171.327	0.01327	170.757	0.15454	171.327	0.13922
170.749	0.74225	171.321	0.01327	170.749	0.15454	171.321	0.13922
170.742	0.74225	171.314	0.01327	170.742	0.15454	171.314	0.13922
170.735	0.74225	171.307	0.01327	170.735	0.15454	171.307	0.13922
170.728	0.74225	171.3	0.01327	170.728	0.15454	171.3	0.13922
170.72	0.74225	171.293	0.01327	170.72	0.15454	171.293	0.13922
170.713	0.74225	171.286	0.01327	170.713	0.15454	171.286	0.13922
170.706	0.74225	171.28	0.01327	170.706	0.15454	171.28	0.13922
170.698	0.74225	171.273	0.01327	170.698	0.15454	171.273	0.13922
170.691	0.74225	171.266	0.01327	170.691	0.15454	171.266	0.13922
170.684	0.74225	171.259	0.01327	170.684	0.15454	171.259	0.13922
170.677	0.74225	171.252	0.01327	170.677	0.15454	171.252	0.13922
170.669	0.74225	171.245	0.01327	170.669	0.15454	171.245	0.13922
170.662	0.74225	171.239	0.01327	170.662	0.15454	171.239	0.13922
170.655	0.74225	171.232	0.01327	170.655	0.15454	171.232	0.13922
170.647	0.74225	171.225	0.01327	170.647	0.15454	171.225	0.13922
170.64	0.74225	171.218	0.01327	170.64	0.15454	171.218	0.13922
170.633	0.74225	171.211	0.01327	170.633	0.15454	171.211	0.13922
170.626	0.74225	171.204	0.01327	170.626	0.15454	171.204	0.13922
170.618	0.74225	171.198	0.01327	170.618	0.15454	171.198	0.13922
170.611	0.74225	171.191	0.01327	170.611	0.15454	171.191	0.13922
170.604	0.74225	171.184	0.01327	170.604	0.15454	171.184	0.11746
170.596	0.74225	171.177	0.01327	170.596	0.15454	171.177	0.11746
170.589	0.74225	171.17	0.01327	170.589	0.15454	171.17	0.11746
170.582	0.74225	171.163	0.01327	170.582	0.15454	171.163	0.11746
170.575	0.74225	171.156	0.01327	170.575	0.15454	171.156	0.11746
170.567	0.74225	171.15	0.01327	170.567	0.15454	171.15	0.11746
170.56	0.74225	171.143	0.01327	170.56	0.15454	171.143	0.11746
170.553	0.74225	171.136	0.01327	170.553	0.15454	171.136	0.11746
170.545	0.74225	171.129	0.01327	170.545	0.15454	171.129	0.11746
170.538	0.74225	171.122	0.01327	170.538	0.15454	171.122	0.11746
170.531	0.74225	171.115	0.01327	170.531	0.15454	171.115	0.11746
170.524	0.74225	171.109	0.01327	170.524	0.15454	171.109	0.11746
170.516	0.74225	171.102	0.01327	170.516	0.15454	171.102	0.11746
170.509	0.74225	171.095	0.01327	170.509	0.15454	171.095	0.11746
170.502	0.74225	171.088	0.01327	170.502	0.15454	171.088	0.11746
170.494	0.74225	171.081	0.01327	170.494	0.15454	171.081	0.11746
170.487	0.74225	171.074	0.01327	170.487	0.15454	171.074	0.11746
170.48	0.74225	171.068	0.01327	170.48	0.15454	171.068	0.11746
170.473	0.74225	171.061	0.01327	170.473	0.15454	171.061	0.11746
170.465	0.74225	171.054	0.01327	170.465	0.15454	171.054	0.11746
170.458	0.74225	171.047	0.01327	170.458	0.15454	171.047	0.11746
170.451	0.74225	171.04	0.01327	170.451	0.15454	171.04	0.11746
170.444	0.74225	171.033	0.01327	170.444	0.15454	171.033	0.11746
170.436	0.74225	171.027	0.01327	170.436	0.15454	171.027	0.11746
170.429	0.74225	171.02	0.01327	170.429	0.15454	171.02	0.11746
170.422	0.74225	171.013	0.01327	170.422	0.15454	171.013	0.11746
170.414	0.74225	171.006	0.01327	170.414	0.15454	171.006	0.11746
170.407	0.74225	170.999	0.01327	170.407	0.15391	170.999	0.11746
170.4	0.74225	170.992	0.01327	170.4	0.15385	170.992	0.11746
170.393	0.74225	170.986	0.01327	170.393	0.15308	170.986	0.11746
170.385	0.74225	170.979	0.01327	170.385	0.15308	170.979	0.11746
170.378	0.74225	170.972	0.01327	170.378	0.15308	170.972	0.11746
170.371	0.74225	170.965	0.01327	170.371	0.15308	170.965	0.11746
170.363	0.74225	170.958	0.01327	170.363	0.15308	170.958	0.11746
170.356	0.74225	170.951	0.01327	170.356	0.15308	170.951	0.11746
170.349	0.74225	170.945	0.01327	170.349	0.15308	170.945	0.11746
170.342	0.74268	170.938	0.01327	170.342	0.15308	170.938	0.11746
170.334	0.74291	170.931	0.01327	170.334	0.15308	170.931	0.11746
170.327	0.74439	170.924	0.01327	170.327	0.15308	170.924	0.11746
170.32	0.74444	170.917	0.01327	170.32	0.15308	170.917	0.11746
170.312	0.74444	170.91	0.01327	170.312	0.15308	170.91	0.11746
170.305	0.74444	170.904	0.01327	170.305	0.15308	170.904	0.11746
170.298	0.74444	170.897	0.01327	170.298	0.15308	170.897	0.11746
170.291	0.74444	170.89	0.01327	170.291	0.15308	170.89	0.11746
170.283	0.74444	170.883	0.01327	170.283	0.15308	170.883	0.11746
170.276	0.74444	170.876	0.01327	170.276	0.15308	170.876	0.11746
170.269	0.74444	170.869	0.01327	170.269	0.15308	170.869	0.11746
170.261	0.74444	170.863	0.01327	170.261	0.15308	170.863	0.11746
170.254	0.74444	170.856	0.01327	170.254	0.15308	170.856	0.11746
170.247	0.74444	170.849	0.01327	170.247	0.15308	170.849	0.11746
170.24	0.74444	170.842	0.01327	170.24	0.15308	170.842	0.11746
170.232	0.74444	170.835	0.01327	170.232	0.15308	170.835	0.11746
170.225	0.74444	170.828	0.01327	170.225	0.15308	170.828	0.11746
170.218	0.74444	170.822	0.01327	170.218	0.15308	170.822	0.11746
170.21	0.74444	170.815	0.01327	170.21	0.15308	170.815	0.11746
170.203	0.74444	170.808	0.01327	170.203	0.15308	170.808	0.11746
170.196	0.74444	170.801	0.01327	170.196	0.15308	170.801	0.11746
170.189	0.74444	170.794	0.01327	170.189	0.15308	170.794	0.11746
170.181	0.74444	170.787	0.01327	170.181	0.15308	170.787	0.11746
170.174	0.74444	170.781	0.01327	170.174	0.15308	170.781	0.11746
170.167	0.74444	170.774	0.01327	170.167	0.15308	170.774	0.11746
170.159	0.74444	170.767	0.01327	170.159	0.15308	170.767	0.11746
170.152	0.74444	170.76	0.01327	170.152	0.15308	170.76	0.11746
170.145	0.74444	170.753	0.01327	170.145	0.15308	170.753	0.11746
170.138	0.74444	170.746	0.01327	170.138	0.15308	170.746	0.11746
170.13	0.74444	170.74	0.01327	170.13	0.15308	170.74	0.11746
170.123	0.74444	170.733	0.01327	170.123	0.15308	170.733	0.11746
170.116	0.74444	170.726	0.01327	170.116	0.15308	170.726	0.11746
170.108	0.74444	170.719	0.01327	170.108	0.15308	170.719	0.11746
170.101	0.74444	170.712	0.01327	170.101	0.15308	170.712	0.11746
170.094	0.74444	170.705	0.01327	170.094	0.15308	170.705	0.11746
170.087	0.74444	170.699	0.01327	170.087	0.15308	170.699	0.11746
170.079	0.74444	170.692	0.01327	170.079	0.15308	170.692	0.11746
170.072	0.74444	170.685	0.01327	170.072	0.15308	170.685	0.11746
170.065	0.74444	170.678	0.01327	170.065	0.15308	170.678	0.11746
170.057	0.74444	170.671	0.01327	170.057	0.15308	170.671	0.11746
170.05	0.74444	170.664	0.01327	170.05	0.15308	170.664	0.11746
170.043	0.74444	170.658	0.01327	170.043	0.15308	170.658	0.10724
170.036	0.74444	170.651	0.01327	170.036	0.15308	170.651	0.10724
170.028	0.74444	170.644	0.01327	170.028	0.15308	170.644	0.10724
170.021	0.74444	170.637	0.01327	170.021	0.15308	170.637	0.10724
170.014	0.74444	170.63	0.01327	170.014	0.15308	170.63	0.10724
170.006	0.74444	170.623	0.01327	170.006	0.15308	170.623	0.10102
169.999	0.74444	170.617	0.01327	169.999	0.15308	170.617	0.10102
169.992	0.74444	170.61	0.01327	169.992	0.15308	170.61	0.10102
169.985	0.74444	170.603	0.01327	169.985	0.15308	170.603	0.10102
169.977	0.74444	170.596	0.01327	169.977	0.15308	170.596	0.10102
169.97	0.74444	170.589	0.01327	169.97	0.15308	170.589	0.10102
169.963	0.74444	170.582	0.01327	169.963	0.15308	170.582	0.10102
169.955	0.74444	170.576	0.01327	169.955	0.15308	170.576	0.10102
169.948	0.74444	170.569	0.01327	169.948	0.15308	170.569	0.10102
169.941	0.74444	170.562	0.01327	169.941	0.15308	170.562	0.10102
169.934	0.74444	170.555	0.01327	169.934	0.15308	170.555	0.10102
169.926	0.74444	170.548	0.01327	169.926	0.15308	170.548	0.10102
169.919	0.74444	170.541	0.01327	169.919	0.15308	170.541	0.10102
169.912	0.74444	170.535	0.01327	169.912	0.15308	170.535	0.10102
169.905	0.74444	170.528	0.01327	169.905	0.15308	170.528	0.10102
169.897	0.74444	170.521	0.01327	169.897	0.15308	170.521	0.10102
169.89	0.74444	170.514	0.01327	169.89	0.15308	170.514	0.10102
169.883	0.74553	170.507	0.01327	169.883	0.15308	170.507	0.10102
169.875	0.74553	170.5	0.01327	169.875	0.15308	170.5	0.10102
169.868	0.74555	170.494	0.01327	169.868	0.15308	170.494	0.10102
169.861	0.74683	170.487	0.01327	169.861	0.15133	170.487	0.10102
169.854	0.74683	170.48	0.01327	169.854	0.15088	170.48	0.10102
169.846	0.74683	170.473	0.01327	169.846	0.15073	170.473	0.10102
169.839	0.74683	170.466	0.01327	169.839	0.15018	170.466	0.10102
169.832	0.74683	170.459	0.01327	169.832	0.15018	170.459	0.10102
169.824	0.74683	170.453	0.01327	169.824	0.15018	170.453	0.10102
169.817	0.74683	170.446	0.01327	169.817	0.15018	170.446	0.10102
169.81	0.74683	170.439	0.01327	169.81	0.15018	170.439	0.10102
169.803	0.74683	170.432	0.01327	169.803	0.15018	170.432	0.10102
169.795	0.74683	170.425	0.01325	169.795	0.15018	170.425	0.10102
169.788	0.74683	170.418	0.0132	169.788	0.15018	170.418	0.10102
169.781	0.74683	170.412	0.01315	169.781	0.15018	170.412	0.10102
169.773	0.74683	170.405	0.01315	169.773	0.15018	170.405	0.10102
169.766	0.74683	170.398	0.01315	169.766	0.15018	170.398	0.10102
169.759	0.74683	170.391	0.01315	169.759	0.15018	170.391	0.10102
169.752	0.74683	170.384	0.01315	169.752	0.15018	170.384	0.10102
169.744	0.74683	170.377	0.01315	169.744	0.15018	170.377	0.10102
169.737	0.74683	170.371	0.01315	169.737	0.15018	170.371	0.10102
169.73	0.74683	170.364	0.01315	169.73	0.15018	170.364	0.10102
169.722	0.74683	170.357	0.01315	169.722	0.15018	170.357	0.10102
169.715	0.74683	170.35	0.01315	169.715	0.15018	170.35	0.10102
169.708	0.74683	170.343	0.01315	169.708	0.15018	170.343	0.10102
169.701	0.74683	170.336	0.01315	169.701	0.15018	170.336	0.10102
169.693	0.74683	170.33	0.01315	169.693	0.15018	170.33	0.10102
169.686	0.74683	170.323	0.01315	169.686	0.15018	170.323	0.10102
169.679	0.74683	170.316	0.01315	169.679	0.15018	170.316	0.10102
169.671	0.74683	170.309	0.01315	169.671	0.15018	170.309	0.10102
169.664	0.74683	170.302	0.01315	169.664	0.15018	170.302	0.10102
169.657	0.74683	170.295	0.01315	169.657	0.15018	170.295	0.10102
169.65	0.74683	170.289	0.01315	169.65	0.15018	170.289	0.10102
169.642	0.74683	170.282	0.01315	169.642	0.15018	170.282	0.10102
169.635	0.74683	170.275	0.01315	169.635	0.15018	170.275	0.10102
169.628	0.74683	170.268	0.01315	169.628	0.15018	170.268	0.10102
169.62	0.74683	170.261	0.01315	169.62	0.15018	170.261	0.10102
169.613	0.74683	170.254	0.01315	169.613	0.15018	170.254	0.10102
169.606	0.74683	170.248	0.01315	169.606	0.15018	170.248	0.10102
169.599	0.74683	170.241	0.01315	169.599	0.15018	170.241	0.10102
169.591	0.74683	170.234	0.01315	169.591	0.15018	170.234	0.10102
169.584	0.74683	170.227	0.01315	169.584	0.15018	170.227	0.10102
169.577	0.74683	170.22	0.01315	169.577	0.15018	170.22	0.10102
169.569	0.74683	170.213	0.01315	169.569	0.15018	170.213	0.10102
169.562	0.74683	170.207	0.01315	169.562	0.15018	170.207	0.10102
169.555	0.74683	170.2	0.01315	169.555	0.15018	170.2	0.10102
169.548	0.74683	170.193	0.01315	169.548	0.15018	170.193	0.10102
169.54	0.74683	170.186	0.01315	169.54	0.15018	170.186	0.10102
169.533	0.74683	170.179	0.01315	169.533	0.15018	170.179	0.10102
169.526	0.74683	170.172	0.01315	169.526	0.15018	170.172	0.10102
169.518	0.74683	170.166	0.01315	169.518	0.15018	170.166	0.0987
169.511	0.74683	170.159	0.01315	169.511	0.15018	170.159	0.0987
169.504	0.74683	170.152	0.01315	169.504	0.15018	170.152	0.0987
169.497	0.74683	170.145	0.01315	169.497	0.15018	170.145	0.0987
169.489	0.74683	170.138	0.01315	169.489	0.15018	170.138	0.0987
169.482	0.74683	170.131	0.01315	169.482	0.15018	170.131	0.09404
169.475	0.74683	170.125	0.01315	169.475	0.15018	170.125	0.09404
169.467	0.74683	170.118	0.01315	169.467	0.15018	170.118	0.09404
169.46	0.74683	170.111	0.01315	169.46	0.15018	170.111	0.09404
169.453	0.74683	170.104	0.01315	169.453	0.15018	170.104	0.09404
169.446	0.74683	170.097	0.01315	169.446	0.15018	170.097	0.08985
169.438	0.74683	170.09	0.01315	169.438	0.15018	170.09	0.08985
169.431	0.74683	170.084	0.01315	169.431	0.15018	170.084	0.08985
169.424	0.74683	170.077	0.01315	169.424	0.15018	170.077	0.08985
169.416	0.74731	170.07	0.01315	169.416	0.15018	170.07	0.08985
169.409	0.7476	170.063	0.01315	169.409	0.15018	170.063	0.08985
169.402	0.7476	170.056	0.01315	169.402	0.15018	170.056	0.08985
169.395	0.7476	170.049	0.01315	169.395	0.15018	170.049	0.08985
169.387	0.7476	170.043	0.01315	169.387	0.15018	170.043	0.08985
169.38	0.7476	170.036	0.01315	169.38	0.15018	170.036	0.08985
169.373	0.7476	170.029	0.01315	169.373	0.15018	170.029	0.08985
169.365	0.7476	170.022	0.01315	169.365	0.15018	170.022	0.08985
169.358	0.7476	170.015	0.01315	169.358	0.15018	170.015	0.08985
169.351	0.7476	170.008	0.01315	169.351	0.15018	170.008	0.08985
169.344	0.7476	170.002	0.01315	169.344	0.15018	170.002	0.08985
169.336	0.7476	169.995	0.01315	169.336	0.14968	169.995	0.08985
169.329	0.7476	169.988	0.01315	169.329	0.14771	169.988	0.08985
169.322	0.7476	169.981	0.01315	169.322	0.14736	169.981	0.08985
169.315	0.7476	169.974	0.01315	169.315	0.14731	169.974	0.08985
169.307	0.7476	169.967	0.01315	169.307	0.14662	169.967	0.08985
169.3	0.7476	169.961	0.01315	169.3	0.14662	169.961	0.08985
169.293	0.7476	169.954	0.01315	169.293	0.14662	169.954	0.08985
169.285	0.7476	169.947	0.01315	169.285	0.14662	169.947	0.08985
169.278	0.7476	169.94	0.01268	169.278	0.14662	169.94	0.08985
169.271	0.7476	169.933	0.01244	169.271	0.14662	169.933	0.08985
169.264	0.7476	169.926	0.01219	169.264	0.14662	169.926	0.08985
169.256	0.7476	169.92	0.01219	169.256	0.14662	169.92	0.08985
169.249	0.7476	169.913	0.01219	169.249	0.14662	169.913	0.08985
169.242	0.7476	169.906	0.01219	169.242	0.14662	169.906	0.08985
169.234	0.7476	169.899	0.01219	169.234	0.14662	169.899	0.08985
169.227	0.7476	169.892	0.01219	169.227	0.14662	169.892	0.08985
169.22	0.7476	169.885	0.01219	169.22	0.14662	169.885	0.08985
169.213	0.7476	169.879	0.01219	169.213	0.14662	169.879	0.08985
169.205	0.7476	169.872	0.01219	169.205	0.14662	169.872	0.08985
169.198	0.7476	169.865	0.01219	169.198	0.14662	169.865	0.08985
169.191	0.7476	169.858	0.01219	169.191	0.14662	169.858	0.08985
169.183	0.7476	169.851	0.01219	169.183	0.14662	169.851	0.08985
169.176	0.7476	169.844	0.01219	169.176	0.14662	169.844	0.08985
169.169	0.7476	169.838	0.01219	169.169	0.14662	169.838	0.08985
169.162	0.7476	169.831	0.01219	169.162	0.14662	169.831	0.08985
169.154	0.7476	169.824	0.01219	169.154	0.14662	169.824	0.08985
169.147	0.7476	169.817	0.01219	169.147	0.14662	169.817	0.08985
169.14	0.7476	169.81	0.01219	169.14	0.14662	169.81	0.08985
169.132	0.7476	169.803	0.01219	169.132	0.14662	169.803	0.08985
169.125	0.7476	169.796	0.01219	169.125	0.14662	169.796	0.08985
169.118	0.7476	169.79	0.01219	169.118	0.14662	169.79	0.08985
169.111	0.7476	169.783	0.01219	169.111	0.14731	169.783	0.08985
169.103	0.7476	169.776	0.01219	169.103	0.14736	169.776	0.08998
169.096	0.7476	169.769	0.01219	169.096	0.14786	169.769	0.08998
169.089	0.7476	169.762	0.01219	169.089	0.15057	169.762	0.08998
169.081	0.7476	169.755	0.01219	169.081	0.15257	169.755	0.08998
169.074	0.7476	169.749	0.01219	169.074	0.15365	169.749	0.08998
169.067	0.7476	169.742	0.01219	169.067	0.15365	169.742	0.08998
169.06	0.7476	169.735	0.01219	169.06	0.15365	169.735	0.08998
169.052	0.7476	169.728	0.01219	169.052	0.15365	169.728	0.08998
169.045	0.7476	169.721	0.01219	169.045	0.15365	169.721	0.08998
169.038	0.7476	169.714	0.01219	169.038	0.15365	169.714	0.08998
169.03	0.7476	169.708	0.01219	169.03	0.15365	169.708	0.08998
169.023	0.7476	169.701	0.01219	169.023	0.15365	169.701	0.08998
169.016	0.7476	169.694	0.01219	169.016	0.15365	169.694	0.08985
169.009	0.7476	169.687	0.01219	169.009	0.15365	169.687	0.08985
169.001	0.7476	169.68	0.01219	169.001	0.15365	169.68	0.08985
168.994	0.7476	169.673	0.01219	168.994	0.15365	169.673	0.08985
168.987	0.7476	169.667	0.01219	168.987	0.15365	169.667	0.08769
168.979	0.7476	169.66	0.01219	168.979	0.15365	169.66	0.08739
168.972	0.7476	169.653	0.01219	168.972	0.15365	169.653	0.08739
168.965	0.7476	169.646	0.01219	168.965	0.15365	169.646	0.08739
168.958	0.7476	169.639	0.01219	168.958	0.15365	169.639	0.08739
168.95	0.7476	169.632	0.01219	168.95	0.15365	169.632	0.08739
168.943	0.7476	169.626	0.01219	168.943	0.15365	169.626	0.08605
168.936	0.7476	169.619	0.01219	168.936	0.15365	169.619	0.08593
168.928	0.7476	169.612	0.01219	168.928	0.15365	169.612	0.08593
168.921	0.7476	169.605	0.01219	168.921	0.15365	169.605	0.08593
168.914	0.7476	169.598	0.01219	168.914	0.15365	169.598	0.08528
168.907	0.7476	169.591	0.01219	168.907	0.15365	169.591	0.08383
168.899	0.7476	169.585	0.01219	168.899	0.15365	169.585	0.08383
168.892	0.7476	169.578	0.01219	168.892	0.15365	169.578	0.08383
168.885	0.7476	169.571	0.01219	168.885	0.15365	169.571	0.08383
168.877	0.7476	169.564	0.01219	168.877	0.15365	169.564	0.08383
168.87	0.7476	169.557	0.01219	168.87	0.15365	169.557	0.08383
168.863	0.7476	169.55	0.01219	168.863	0.15365	169.55	0.08383
168.856	0.7476	169.544	0.01219	168.856	0.15365	169.544	0.08383
168.848	0.7476	169.537	0.01219	168.848	0.15365	169.537	0.08383
168.841	0.7476	169.53	0.01219	168.841	0.15365	169.53	0.08383
168.834	0.7476	169.523	0.01219	168.834	0.15365	169.523	0.08383
168.826	0.7476	169.516	0.01219	168.826	0.15365	169.516	0.08383
168.819	0.7476	169.509	0.01219	168.819	0.15365	169.509	0.08383
168.812	0.7476	169.503	0.01219	168.812	0.15365	169.503	0.08383
168.805	0.7476	169.496	0.01219	168.805	0.15365	169.496	0.08383
168.797	0.7476	169.489	0.01219	168.797	0.15365	169.489	0.08383
168.79	0.7476	169.482	0.01219	168.79	0.15365	169.482	0.08383
168.783	0.7476	169.475	0.01126	168.783	0.15365	169.475	0.08383
168.775	0.7476	169.468	0.01094	168.775	0.15365	169.468	0.08383
168.768	0.7476	169.462	0.01061	168.768	0.15365	169.462	0.08383
168.761	0.7476	169.455	0.01061	168.761	0.15365	169.455	0.08383
168.754	0.7476	169.448	0.01061	168.754	0.15365	169.448	0.08383
168.746	0.7476	169.441	0.01061	168.746	0.15365	169.441	0.08383
168.739	0.7476	169.434	0.01061	168.739	0.15365	169.434	0.08383
168.732	0.7476	169.427	0.01061	168.732	0.15365	169.427	0.08383
168.725	0.7476	169.421	0.01061	168.725	0.15365	169.421	0.08383
168.717	0.7476	169.414	0.01061	168.717	0.15365	169.414	0.08383
168.71	0.7476	169.407	0.01061	168.71	0.15365	169.407	0.08383
168.703	0.7476	169.4	0.01061	168.703	0.15365	169.4	0.08383
168.695	0.7476	169.393	0.01061	168.695	0.15365	169.393	0.08383
168.688	0.7476	169.386	0.01061	168.688	0.15365	169.386	0.08383
168.681	0.7476	169.38	0.01061	168.681	0.15365	169.38	0.08383
168.674	0.7476	169.373	0.01061	168.674	0.15365	169.373	0.08383
168.666	0.7476	169.366	0.01061	168.666	0.15365	169.366	0.08383
168.659	0.7476	169.359	0.01061	168.659	0.15377	169.359	0.08739
168.652	0.7476	169.352	0.01061	168.652	0.15413	169.352	0.08739
168.644	0.7476	169.345	0.01061	168.644	0.15424	169.345	0.08739
168.637	0.7476	169.339	0.01061	168.637	0.15673	169.339	0.08739
168.63	0.7476	169.332	0.01061	168.63	0.15845	169.332	0.08739
168.623	0.7476	169.325	0.01061	168.623	0.15845	169.325	0.08739
168.615	0.7476	169.318	0.01061	168.615	0.15845	169.318	0.08739
168.608	0.7476	169.311	0.01061	168.608	0.15845	169.311	0.08739
168.601	0.7476	169.304	0.01061	168.601	0.15845	169.304	0.08739
168.593	0.7476	169.298	0.01061	168.593	0.15845	169.298	0.08739
168.586	0.7476	169.291	0.01061	168.586	0.15845	169.291	0.08739
168.579	0.7476	169.284	0.01061	168.579	0.15845	169.284	0.08739
168.572	0.7476	169.277	0.01061	168.572	0.15845	169.277	0.08739
168.564	0.7476	169.27	0.01061	168.564	0.15845	169.27	0.08739
168.557	0.7476	169.263	0.01061	168.557	0.15845	169.263	0.08739
168.55	0.7476	169.257	0.01061	168.55	0.15845	169.257	0.08739
168.542	0.7476	169.25	0.01061	168.542	0.15845	169.25	0.08739
168.535	0.7476	169.243	0.01061	168.535	0.15845	169.243	0.08739
168.528	0.7476	169.236	0.01061	168.528	0.15845	169.236	0.08739
168.521	0.7476	169.229	0.01061	168.521	0.15845	169.229	0.08739
168.513	0.7476	169.222	0.01061	168.513	0.15845	169.222	0.08739
168.506	0.7476	169.216	0.01061	168.506	0.15845	169.216	0.08739
168.499	0.7476	169.209	0.01061	168.499	0.15845	169.209	0.08739
168.491	0.7476	169.202	0.01061	168.491	0.15845	169.202	0.08739
168.484	0.7476	169.195	0.01061	168.484	0.15845	169.195	0.08739
168.477	0.7476	169.188	0.01061	168.477	0.15845	169.188	0.08739
168.47	0.7476	169.181	0.01061	168.47	0.15845	169.181	0.08739
168.462	0.7476	169.175	0.01061	168.462	0.15845	169.175	0.08739
168.455	0.7476	169.168	0.01061	168.455	0.15845	169.168	0.08239
168.448	0.7476	169.161	0.01061	168.448	0.15845	169.161	0.08239
168.44	0.7476	169.154	0.01061	168.44	0.15845	169.154	0.08239
168.433	0.7476	169.147	0.01061	168.433	0.15845	169.147	0.08239
168.426	0.7476	169.14	0.01061	168.426	0.15845	169.14	0.08239
168.419	0.7476	169.134	0.01061	168.419	0.15845	169.134	0.08236
168.411	0.7476	169.127	0.01061	168.411	0.15845	169.127	0.08215
168.404	0.7476	169.12	0.01061	168.404	0.15845	169.12	0.08195
168.397	0.7476	169.113	0.01061	168.397	0.15845	169.113	0.08151
168.389	0.7476	169.106	0.01061	168.389	0.15845	169.106	0.0804
168.382	0.7476	169.099	0.01061	168.382	0.15845	169.099	0.0792
168.375	0.7476	169.093	0.01061	168.375	0.15845	169.093	0.0792
168.368	0.7476	169.086	0.01061	168.368	0.15845	169.086	0.0792
168.36	0.74683	169.079	0.01061	168.36	0.15845	169.079	0.0792
168.353	0.74628	169.072	0.01061	168.353	0.15845	169.072	0.0792
168.346	0.74628	169.065	0.01061	168.346	0.15845	169.065	0.0792
168.338	0.74628	169.058	0.01061	168.338	0.15845	169.058	0.0792
168.331	0.74628	169.052	0.01061	168.331	0.15845	169.052	0.0792
168.324	0.74628	169.045	0.01061	168.324	0.15845	169.045	0.0792
168.317	0.74628	169.038	0.01061	168.317	0.15845	169.038	0.0792
168.309	0.74628	169.031	0.01061	168.309	0.15845	169.031	0.0792
168.302	0.74628	169.024	0.00952	168.302	0.15845	169.024	0.0792
168.295	0.74628	169.017	0.00919	168.295	0.15845	169.017	0.0792
168.287	0.74628	169.011	0.00918	168.287	0.15845	169.011	0.0792
168.28	0.74628	169.004	0.00918	168.28	0.15845	169.004	0.0792
168.273	0.74628	168.997	0.00918	168.273	0.15845	168.997	0.0792
168.266	0.74628	168.99	0.00918	168.266	0.15845	168.99	0.0792
168.258	0.74628	168.983	0.00918	168.258	0.15845	168.983	0.0792
168.251	0.74628	168.976	0.00918	168.251	0.15845	168.976	0.0792
168.244	0.74628	168.97	0.00918	168.244	0.15845	168.97	0.0792
168.236	0.74628	168.963	0.00918	168.236	0.15845	168.963	0.0792
168.229	0.74628	168.956	0.00918	168.229	0.15845	168.956	0.08597
168.222	0.74628	168.949	0.00919	168.222	0.15892	168.949	0.08597
168.215	0.74628	168.942	0.00919	168.215	0.15934	168.942	0.08597
168.207	0.74628	168.935	0.00919	168.207	0.15934	168.935	0.08597
168.2	0.74628	168.929	0.00919	168.2	0.16115	168.929	0.08597
168.193	0.74628	168.922	0.00919	168.193	0.16259	168.922	0.08597
168.185	0.74628	168.915	0.00919	168.185	0.16259	168.915	0.08597
168.178	0.74628	168.908	0.00919	168.178	0.16259	168.908	0.08597
168.171	0.74628	168.901	0.00919	168.171	0.16259	168.901	0.08597
168.164	0.74628	168.894	0.00919	168.164	0.16259	168.894	0.08597
168.156	0.74628	168.888	0.00919	168.156	0.16259	168.888	0.08597
168.149	0.74628	168.881	0.00919	168.149	0.16259	168.881	0.08597
168.142	0.74628	168.874	0.00919	168.142	0.16259	168.874	0.08597
168.135	0.74628	168.867	0.00919	168.135	0.16259	168.867	0.08597
168.127	0.74628	168.86	0.00919	168.127	0.16259	168.86	0.08597
168.12	0.74628	168.853	0.00919	168.12	0.16259	168.853	0.08597
168.113	0.74628	168.847	0.00919	168.113	0.16259	168.847	0.08597
168.105	0.74628	168.84	0.00919	168.105	0.16259	168.84	0.08597
168.098	0.74628	168.833	0.00919	168.098	0.16259	168.833	0.08597
168.091	0.74628	168.826	0.00919	168.091	0.16259	168.826	0.08597
168.084	0.74628	168.819	0.00919	168.084	0.16259	168.819	0.08597
168.076	0.74628	168.812	0.00919	168.076	0.16259	168.812	0.08597
168.069	0.74628	168.806	0.00919	168.069	0.16259	168.806	0.08597
168.062	0.74628	168.799	0.00919	168.062	0.16259	168.799	0.08597
168.054	0.74628	168.792	0.00919	168.054	0.16259	168.792	0.08597
168.047	0.74628	168.785	0.00919	168.047	0.16259	168.785	0.08597
168.04	0.74628	168.778	0.00919	168.04	0.16259	168.778	0.08597
168.033	0.74628	168.771	0.00919	168.033	0.16259	168.771	0.08597
168.025	0.74628	168.765	0.00919	168.025	0.16259	168.765	0.08597
168.018	0.74628	168.758	0.00919	168.018	0.16259	168.758	0.08597
168.011	0.74628	168.751	0.00919	168.011	0.16259	168.751	0.08597
168.003	0.74628	168.744	0.00919	168.003	0.16259	168.744	0.08597
167.996	0.74628	168.737	0.00919	167.996	0.16259	168.737	0.08597
167.989	0.74628	168.73	0.00919	167.989	0.16259	168.73	0.08597
167.982	0.74628	168.724	0.00919	167.982	0.16259	168.724	0.08597
167.974	0.74628	168.717	0.00919	167.974	0.16259	168.717	0.08597
167.967	0.74628	168.71	0.00919	167.967	0.16259	168.71	0.08597
167.96	0.74628	168.703	0.00919	167.96	0.16259	168.703	0.08597
167.952	0.74628	168.696	0.00919	167.952	0.16259	168.696	0.08597
167.945	0.74628	168.689	0.00919	167.945	0.16259	168.689	0.08597
167.938	0.74628	168.683	0.00919	167.938	0.16259	168.683	0.08597
167.931	0.74628	168.676	0.00919	167.931	0.16259	168.676	0.08597
167.923	0.74628	168.669	0.00919	167.923	0.16259	168.669	0.08597
167.916	0.74611	168.662	0.00919	167.916	0.16259	168.662	0.08597
167.909	0.74539	168.655	0.00919	167.909	0.16259	168.655	0.08597
167.901	0.74499	168.648	0.00919	167.901	0.16259	168.648	0.08597
167.894	0.74428	168.642	0.00919	167.894	0.16259	168.642	0.08597
167.887	0.74428	168.635	0.00919	167.887	0.16259	168.635	0.08597
167.88	0.74428	168.628	0.00919	167.88	0.16259	168.628	0.08597
167.872	0.74428	168.621	0.00919	167.872	0.16259	168.621	0.08597
167.865	0.74428	168.614	0.00919	167.865	0.16259	168.614	0.08597
167.858	0.74428	168.607	0.00919	167.858	0.16259	168.607	0.08597
167.85	0.74428	168.601	0.00919	167.85	0.16259	168.601	0.08597
167.843	0.74428	168.594	0.00919	167.843	0.16259	168.594	0.08597
167.836	0.74428	168.587	0.00918	167.836	0.16259	168.587	0.08597
167.829	0.74428	168.58	0.0082	167.829	0.16259	168.58	0.08597
167.821	0.74428	168.573	0.0082	167.821	0.16259	168.573	0.08597
167.814	0.74428	168.566	0.0082	167.814	0.16259	168.566	0.08597
167.807	0.74428	168.56	0.0082	167.807	0.16259	168.56	0.08597
167.799	0.74428	168.553	0.0082	167.799	0.16259	168.553	0.08597
167.792	0.74428	168.546	0.0082	167.792	0.16259	168.546	0.08597
167.785	0.74428	168.539	0.0082	167.785	0.16282	168.539	0.08597
167.778	0.74428	168.532	0.0082	167.778	0.16316	168.532	0.08597
167.77	0.74428	168.525	0.00825	167.77	0.16371	168.525	0.08597
167.763	0.74428	168.518	0.00825	167.763	0.16446	168.518	0.08597
167.756	0.74428	168.512	0.00825	167.756	0.16446	168.512	0.08597
167.748	0.74428	168.505	0.00825	167.748	0.16446	168.505	0.08597
167.741	0.74428	168.498	0.00825	167.741	0.16446	168.498	0.08597
167.734	0.74428	168.491	0.00825	167.734	0.16446	168.491	0.08597
167.727	0.74428	168.484	0.00825	167.727	0.16446	168.484	0.08597
167.719	0.74428	168.477	0.00825	167.719	0.16446	168.477	0.08597
167.712	0.74428	168.471	0.00825	167.712	0.16446	168.471	0.08597
167.705	0.74428	168.464	0.00825	167.705	0.16446	168.464	0.08597
167.697	0.74428	168.457	0.00825	167.697	0.16446	168.457	0.08597
167.69	0.74428	168.45	0.00825	167.69	0.16446	168.45	0.08597
167.683	0.74428	168.443	0.00825	167.683	0.16446	168.443	0.08597
167.676	0.74428	168.436	0.00825	167.676	0.16446	168.436	0.08597
167.668	0.74428	168.43	0.00825	167.668	0.16446	168.43	0.08597
167.661	0.74428	168.423	0.00825	167.661	0.16446	168.423	0.08597
167.654	0.74428	168.416	0.00825	167.654	0.16446	168.416	0.08597
167.646	0.74428	168.409	0.00825	167.646	0.16446	168.409	0.08597
167.639	0.74428	168.402	0.00825	167.639	0.16446	168.402	0.08597
167.632	0.74428	168.395	0.00825	167.632	0.16446	168.395	0.08597
167.625	0.74428	168.389	0.00825	167.625	0.16446	168.389	0.08597
167.617	0.74428	168.382	0.00825	167.617	0.16446	168.382	0.08597
167.61	0.74428	168.375	0.00825	167.61	0.16446	168.375	0.08597
167.603	0.74428	168.368	0.00825	167.603	0.16446	168.368	0.08597
167.595	0.74428	168.361	0.00825	167.595	0.16446	168.361	0.07574
167.588	0.74428	168.354	0.0082	167.588	0.16446	168.354	0.07574
167.581	0.74428	168.348	0.0082	167.581	0.16446	168.348	0.07574
167.574	0.74428	168.341	0.0082	167.574	0.16446	168.341	0.07574
167.566	0.74428	168.334	0.0082	167.566	0.16446	168.334	0.07574
167.559	0.74428	168.327	0.0082	167.559	0.16446	168.327	0.07574
167.552	0.74428	168.32	0.0082	167.552	0.16446	168.32	0.07574
167.545	0.74428	168.313	0.0082	167.545	0.16446	168.313	0.07574
167.537	0.74428	168.307	0.0082	167.537	0.16446	168.307	0.07574
167.53	0.74428	168.3	0.0082	167.53	0.16446	168.3	0.07574
167.523	0.74428	168.293	0.0082	167.523	0.16446	168.293	0.07574
167.515	0.74428	168.286	0.0082	167.515	0.16446	168.286	0.07574
167.508	0.74428	168.279	0.0082	167.508	0.16446	168.279	0.07574
167.501	0.74428	168.272	0.0082	167.501	0.16446	168.272	0.07574
167.494	0.74428	168.266	0.0082	167.494	0.16446	168.266	0.07574
167.486	0.74428	168.259	0.0082	167.486	0.16446	168.259	0.07574
167.479	0.74428	168.252	0.0082	167.479	0.16446	168.252	0.07574
167.472	0.7431	168.245	0.0082	167.472	0.16446	168.245	0.07574
167.464	0.74082	168.238	0.0082	167.464	0.16446	168.238	0.07574
167.457	0.7401	168.231	0.0082	167.457	0.16446	168.231	0.07574
167.45	0.74003	168.225	0.0082	167.45	0.16446	168.225	0.07574
167.443	0.74003	168.218	0.0082	167.443	0.16446	168.218	0.07574
167.435	0.74003	168.211	0.0082	167.435	0.16446	168.211	0.07574
167.428	0.74003	168.204	0.0082	167.428	0.16446	168.204	0.07574
167.421	0.74003	168.197	0.0082	167.421	0.16446	168.197	0.07574
167.413	0.74003	168.19	0.0082	167.413	0.16446	168.19	0.0755
167.406	0.74003	168.184	0.0082	167.406	0.16446	168.184	0.07497
167.399	0.74003	168.177	0.0082	167.399	0.16446	168.177	0.07458
167.392	0.74003	168.17	0.0082	167.392	0.16446	168.17	0.08597
167.384	0.74003	168.163	0.0082	167.384	0.16446	168.163	0.08597
167.377	0.74003	168.156	0.00725	167.377	0.16446	168.156	0.08597
167.37	0.74003	168.149	0.00725	167.37	0.16446	168.149	0.08597
167.362	0.74003	168.143	0.00725	167.362	0.16446	168.143	0.08597
167.355	0.74003	168.136	0.00725	167.355	0.16487	168.136	0.08597
167.348	0.74003	168.129	0.00725	167.348	0.16514	168.129	0.08597
167.341	0.74003	168.122	0.00725	167.341	0.16514	168.122	0.08597
167.333	0.74003	168.115	0.00725	167.333	0.16514	168.115	0.08597
167.326	0.74003	168.108	0.00725	167.326	0.16514	168.108	0.08597
167.319	0.74003	168.102	0.00725	167.319	0.16514	168.102	0.08597
167.311	0.74003	168.095	0.00725	167.311	0.16514	168.095	0.08597
167.304	0.74003	168.088	0.00725	167.304	0.16514	168.088	0.08597
167.297	0.74003	168.081	0.00725	167.297	0.16514	168.081	0.08597
167.29	0.74003	168.074	0.00725	167.29	0.16514	168.074	0.08597
167.282	0.74003	168.067	0.00725	167.282	0.16514	168.067	0.08597
167.275	0.74003	168.061	0.00725	167.275	0.16514	168.061	0.08597
167.268	0.74003	168.054	0.00725	167.268	0.16514	168.054	0.08597
167.26	0.74003	168.047	0.00725	167.26	0.16514	168.047	0.08597
167.253	0.74003	168.04	0.00725	167.253	0.16514	168.04	0.08597
167.246	0.74003	168.033	0.00725	167.246	0.16514	168.033	0.08597
167.239	0.74003	168.026	0.00725	167.239	0.16514	168.026	0.08597
167.231	0.74003	168.02	0.00725	167.231	0.16514	168.02	0.08597
167.224	0.74003	168.013	0.00725	167.224	0.16514	168.013	0.08597
167.217	0.74003	168.006	0.00725	167.217	0.16514	168.006	0.08597
167.209	0.74003	167.999	0.00725	167.209	0.16514	167.999	0.08597
167.202	0.74003	167.992	0.00725	167.202	0.16514	167.992	0.08597
167.195	0.74003	167.985	0.00725	167.195	0.16514	167.985	0.08597
167.188	0.74003	167.979	0.00725	167.188	0.16514	167.979	0.08597
167.18	0.74003	167.972	0.00725	167.18	0.16514	167.972	0.08597
167.173	0.74003	167.965	0.00725	167.173	0.16514	167.965	0.08597
167.166	0.74003	167.958	0.00725	167.166	0.16514	167.958	0.08597
167.158	0.74003	167.951	0.00725	167.158	0.16514	167.951	0.08597
167.151	0.74003	167.944	0.00725	167.151	0.16514	167.944	0.07458
167.144	0.74003	167.938	0.00725	167.144	0.16514	167.938	0.07458
167.137	0.74003	167.931	0.00725	167.137	0.16514	167.931	0.07458
167.129	0.74003	167.924	0.00725	167.129	0.16514	167.924	0.07458
167.122	0.74003	167.917	0.00725	167.122	0.16514	167.917	0.07458
167.115	0.74003	167.91	0.00725	167.115	0.16514	167.91	0.07458
167.107	0.74003	167.903	0.00725	167.107	0.16514	167.903	0.07458
167.1	0.74003	167.897	0.00725	167.1	0.16514	167.897	0.07458
167.093	0.74003	167.89	0.00725	167.093	0.16514	167.89	0.07458
167.086	0.74003	167.883	0.00725	167.086	0.16514	167.883	0.07458
167.078	0.74003	167.876	0.00725	167.078	0.16514	167.876	0.07458
167.071	0.74003	167.869	0.00725	167.071	0.16514	167.869	0.07458
167.064	0.74003	167.862	0.00725	167.064	0.16514	167.862	0.07458
167.056	0.74003	167.856	0.00725	167.056	0.16514	167.856	0.07458
167.049	0.74003	167.849	0.00725	167.049	0.16514	167.849	0.07458
167.042	0.73787	167.842	0.00725	167.042	0.16514	167.842	0.07458
167.035	0.7347	167.835	0.00725	167.035	0.16514	167.835	0.07458
167.027	0.7344	167.828	0.00725	167.027	0.16514	167.828	0.07458
167.02	0.73416	167.821	0.00725	167.02	0.16514	167.821	0.07458
167.013	0.73353	167.815	0.00725	167.013	0.16514	167.815	0.07458
167.006	0.73353	167.808	0.00725	167.006	0.16514	167.808	0.07458
166.998	0.73353	167.801	0.00725	166.998	0.16514	167.801	0.07458
166.991	0.73353	167.794	0.00725	166.991	0.16514	167.794	0.07458
166.984	0.73353	167.787	0.00725	166.984	0.16514	167.787	0.07458
166.976	0.73353	167.78	0.00725	166.976	0.16514	167.78	0.07458
166.969	0.73353	167.774	0.00725	166.969	0.16514	167.774	0.07458
166.962	0.73353	167.767	0.00725	166.962	0.16514	167.767	0.07458
166.955	0.73353	167.76	0.00725	166.955	0.16514	167.76	0.07458
166.947	0.73353	167.753	0.00725	166.947	0.16514	167.753	0.07458
166.94	0.73353	167.746	0.00725	166.94	0.16514	167.746	0.07458
166.933	0.73353	167.739	0.00725	166.933	0.16514	167.739	0.07458
166.925	0.73353	167.733	0.00725	166.925	0.16514	167.733	0.07458
166.918	0.73353	167.726	0.00725	166.918	0.16514	167.726	0.07458
166.911	0.73353	167.719	0.00725	166.911	0.16514	167.719	0.07458
166.904	0.73353	167.712	0.00725	166.904	0.16514	167.712	0.07458
166.896	0.73353	167.705	0.00725	166.896	0.16514	167.705	0.07458
166.889	0.73353	167.698	0.00725	166.889	0.16514	167.698	0.07458
166.882	0.73353	167.692	0.00725	166.882	0.16514	167.692	0.07458
166.874	0.73353	167.685	0.00725	166.874	0.16514	167.685	0.07458
166.867	0.73353	167.678	0.00725	166.867	0.16514	167.678	0.07458
166.86	0.73353	167.671	0.00725	166.86	0.16514	167.671	0.07458
166.853	0.73353	167.664	0.00725	166.853	0.16514	167.664	0.07458
166.845	0.73353	167.657	0.00725	166.845	0.16514	167.657	0.07458
166.838	0.73353	167.651	0.00725	166.838	0.16514	167.651	0.07458
166.831	0.73353	167.644	0.00725	166.831	0.16514	167.644	0.07458
166.823	0.73353	167.637	0.00725	166.823	0.16514	167.637	0.07458
166.816	0.73353	167.63	0.00725	166.816	0.16514	167.63	0.07458
166.809	0.73353	167.623	0.00725	166.809	0.16514	167.623	0.07458
166.802	0.73353	167.616	0.00725	166.802	0.16514	167.616	0.07458
166.794	0.73353	167.61	0.00725	166.794	0.16514	167.61	0.07458
166.787	0.73353	167.603	0.00725	166.787	0.16514	167.603	0.07458
166.78	0.73353	167.596	0.00725	166.78	0.16514	167.596	0.07458
166.772	0.73353	167.589	0.00725	166.772	0.16514	167.589	0.07458
166.765	0.73353	167.582	0.00725	166.765	0.16514	167.582	0.07458
166.758	0.73353	167.575	0.00725	166.758	0.16514	167.575	0.07458
166.751	0.73353	167.569	0.00725	166.751	0.16514	167.569	0.07458
166.743	0.73353	167.562	0.00725	166.743	0.16514	167.562	0.07458
166.736	0.73353	167.555	0.00725	166.736	0.16514	167.555	0.07458
166.729	0.73353	167.548	0.00725	166.729	0.16514	167.548	0.07458
166.721	0.73353	167.541	0.00725	166.721	0.16514	167.541	0.07293
166.714	0.73353	167.534	0.00697	166.714	0.16514	167.534	0.07293
166.707	0.73353	167.528	0.00697	166.707	0.16514	167.528	0.07293
166.7	0.73353	167.521	0.00697	166.7	0.16514	167.521	0.07293
166.692	0.73353	167.514	0.00697	166.692	0.16514	167.514	0.07175
166.685	0.73353	167.507	0.00697	166.685	0.16514	167.507	0.07175
166.678	0.73353	167.5	0.00697	166.678	0.16514	167.5	0.07175
166.67	0.73353	167.493	0.00697	166.67	0.16514	167.493	0.07175
166.663	0.73353	167.487	0.00697	166.663	0.16514	167.487	0.07175
166.656	0.73353	167.48	0.00697	166.656	0.16514	167.48	0.07175
166.649	0.73353	167.473	0.00697	166.649	0.16514	167.473	0.07175
166.641	0.73353	167.466	0.00697	166.641	0.16514	167.466	0.07175
166.634	0.73353	167.459	0.00697	166.634	0.16514	167.459	0.07175
166.627	0.73089	167.452	0.00697	166.627	0.16514	167.452	0.07175
166.619	0.7285	167.446	0.00697	166.619	0.16514	167.446	0.07175
166.612	0.72807	167.439	0.00697	166.612	0.16514	167.439	0.07175
166.605	0.72754	167.432	0.00697	166.605	0.16514	167.432	0.07175
166.598	0.72754	167.425	0.00697	166.598	0.16514	167.425	0.07175
166.59	0.72754	167.418	0.00697	166.59	0.16514	167.418	0.07175
166.583	0.72754	167.411	0.00697	166.583	0.16514	167.411	0.07175
166.576	0.72754	167.405	0.00697	166.576	0.16514	167.405	0.07175
166.568	0.72754	167.398	0.00697	166.568	0.16514	167.398	0.07175
166.561	0.72754	167.391	0.00697	166.561	0.16514	167.391	0.07175
166.554	0.72754	167.384	0.00697	166.554	0.16514	167.384	0.07175
166.547	0.72754	167.377	0.00697	166.547	0.16514	167.377	0.07175
166.539	0.72754	167.37	0.00697	166.539	0.16514	167.37	0.07175
166.532	0.72754	167.364	0.00697	166.532	0.16514	167.364	0.07175
166.525	0.72754	167.357	0.00697	166.525	0.16514	167.357	0.07175
166.517	0.72754	167.35	0.00697	166.517	0.16514	167.35	0.07175
166.51	0.72754	167.343	0.00697	166.51	0.16514	167.343	0.07175
166.503	0.72754	167.336	0.00697	166.503	0.16514	167.336	0.07175
166.496	0.72754	167.329	0.00697	166.496	0.16514	167.329	0.07175
166.488	0.72754	167.322	0.00697	166.488	0.16514	167.322	0.07175
166.481	0.72754	167.316	0.00697	166.481	0.16514	167.316	0.07175
166.474	0.72754	167.309	0.00697	166.474	0.16514	167.309	0.07175
166.466	0.72754	167.302	0.00697	166.466	0.16514	167.302	0.07175
166.459	0.72754	167.295	0.00697	166.459	0.16514	167.295	0.07175
166.452	0.72754	167.288	0.00697	166.452	0.16514	167.288	0.07175
166.445	0.72754	167.281	0.00697	166.445	0.16514	167.281	0.07175
166.437	0.72754	167.275	0.00697	166.437	0.16514	167.275	0.07175
166.43	0.72754	167.268	0.00697	166.43	0.16514	167.268	0.07175
166.423	0.72754	167.261	0.00697	166.423	0.16514	167.261	0.07175
166.416	0.72754	167.254	0.00697	166.416	0.16514	167.254	0.07175
166.408	0.72754	167.247	0.00697	166.408	0.16514	167.247	0.07175
166.401	0.72754	167.24	0.00697	166.401	0.16514	167.24	0.07175
166.394	0.72754	167.234	0.00697	166.394	0.16514	167.234	0.07175
166.386	0.72754	167.227	0.00697	166.386	0.16514	167.227	0.07175
166.379	0.72754	167.22	0.00697	166.379	0.16514	167.22	0.07175
166.372	0.72754	167.213	0.00697	166.372	0.16514	167.213	0.07175
166.365	0.72754	167.206	0.00697	166.365	0.16514	167.206	0.07175
166.357	0.72754	167.199	0.00697	166.357	0.16514	167.199	0.07175
166.35	0.72754	167.193	0.00697	166.35	0.16514	167.193	0.07175
166.343	0.72754	167.186	0.00697	166.343	0.16514	167.186	0.07175
166.335	0.72754	167.179	0.00697	166.335	0.16514	167.179	0.07175
166.328	0.72754	167.172	0.00697	166.328	0.16518	167.172	0.07175
166.321	0.72754	167.165	0.00697	166.321	0.16521	167.165	0.07175
166.314	0.72754	167.158	0.00697	166.314	0.16572	167.158	0.07175
166.306	0.72754	167.152	0.00697	166.306	0.16828	167.152	0.07175
166.299	0.72754	167.145	0.00697	166.299	0.16974	167.145	0.07175
166.292	0.72754	167.138	0.00697	166.292	0.16974	167.138	0.07099
166.284	0.72754	167.131	0.00697	166.284	0.16974	167.131	0.07099
166.277	0.72754	167.124	0.00697	166.277	0.16974	167.124	0.07081
166.27	0.72754	167.117	0.00687	166.27	0.16974	167.117	0.06994
166.263	0.72754	167.111	0.00685	166.263	0.16974	167.111	0.06994
166.255	0.72754	167.104	0.00685	166.255	0.16974	167.104	0.06994
166.248	0.72754	167.097	0.00685	166.248	0.16974	167.097	0.06994
166.241	0.72754	167.09	0.00685	166.241	0.16974	167.09	0.06994
166.233	0.72754	167.083	0.00685	166.233	0.16974	167.083	0.06994
166.226	0.72623	167.076	0.00685	166.226	0.16974	167.076	0.06994
166.219	0.72347	167.07	0.00685	166.219	0.16974	167.07	0.06994
166.212	0.72341	167.063	0.00687	166.212	0.16974	167.063	0.06994
166.204	0.72298	167.056	0.00687	166.204	0.16974	167.056	0.06994
166.197	0.72341	167.049	0.00687	166.197	0.16974	167.049	0.06994
166.19	0.72347	167.042	0.00687	166.19	0.16974	167.042	0.06994
166.182	0.72347	167.035	0.00687	166.182	0.16974	167.035	0.06994
166.175	0.72347	167.029	0.00687	166.175	0.16974	167.029	0.06994
166.168	0.72347	167.022	0.00687	166.168	0.16974	167.022	0.06994
166.161	0.72347	167.015	0.00687	166.161	0.16974	167.015	0.06994
166.153	0.72347	167.008	0.00687	166.153	0.16974	167.008	0.06994
166.146	0.72347	167.001	0.00687	166.146	0.16974	167.001	0.06994
166.139	0.72347	166.994	0.00687	166.139	0.16974	166.994	0.06994
166.131	0.72347	166.988	0.00687	166.131	0.16974	166.988	0.06994
166.124	0.72347	166.981	0.00687	166.124	0.16974	166.981	0.06994
166.117	0.72347	166.974	0.00687	166.117	0.16974	166.974	0.06994
166.11	0.72347	166.967	0.00687	166.11	0.16974	166.967	0.06994
166.102	0.72347	166.96	0.00687	166.102	0.16974	166.96	0.06994
166.095	0.72347	166.953	0.00687	166.095	0.16974	166.953	0.06994
166.088	0.72347	166.947	0.00687	166.088	0.16974	166.947	0.06994
166.08	0.72347	166.94	0.00687	166.08	0.16974	166.94	0.06994
166.073	0.72347	166.933	0.00687	166.073	0.16974	166.933	0.06994
166.066	0.72347	166.926	0.00687	166.066	0.16974	166.926	0.06994
166.059	0.72347	166.919	0.00687	166.059	0.16974	166.919	0.06994
166.051	0.72347	166.912	0.00687	166.051	0.16974	166.912	0.06994
166.044	0.72347	166.906	0.00689	166.044	0.16974	166.906	0.06994
166.037	0.72347	166.899	0.00697	166.037	0.16974	166.899	0.06994
166.029	0.72347	166.892	0.00697	166.029	0.16974	166.892	0.06994
166.022	0.72347	166.885	0.00697	166.022	0.16974	166.885	0.06994
166.015	0.72347	166.878	0.00697	166.015	0.16974	166.878	0.06994
166.008	0.72347	166.871	0.00697	166.008	0.16974	166.871	0.06994
166	0.72347	166.865	0.00697	166	0.16974	166.865	0.06994
165.993	0.72347	166.858	0.00697	165.993	0.16974	166.858	0.06994
165.986	0.72347	166.851	0.00697	165.986	0.16974	166.851	0.06994
165.978	0.72347	166.844	0.00697	165.978	0.16974	166.844	0.06994
165.971	0.72347	166.837	0.00697	165.971	0.16974	166.837	0.06994
165.964	0.72347	166.83	0.00697	165.964	0.16974	166.83	0.06994
165.957	0.72347	166.824	0.00697	165.957	0.16979	166.824	0.06994
165.949	0.72347	166.817	0.00697	165.949	0.17025	166.817	0.06994
165.942	0.72347	166.81	0.00697	165.942	0.1715	166.81	0.06994
165.935	0.72347	166.803	0.00697	165.935	0.17569	166.803	0.06994
165.927	0.72347	166.796	0.00697	165.927	0.17878	166.796	0.06994
165.92	0.72347	166.789	0.00697	165.92	0.18074	166.789	0.06994
165.913	0.72347	166.783	0.00697	165.913	0.18074	166.783	0.06994
165.906	0.72347	166.776	0.00697	165.906	0.18074	166.776	0.06994
165.898	0.72347	166.769	0.00697	165.898	0.18074	166.769	0.06994
165.891	0.72347	166.762	0.00697	165.891	0.18074	166.762	0.06994
165.884	0.72347	166.755	0.00697	165.884	0.18074	166.755	0.06931
165.876	0.72347	166.748	0.00697	165.876	0.18074	166.748	0.06931
165.869	0.72347	166.742	0.00697	165.869	0.18074	166.742	0.06931
165.862	0.72347	166.735	0.00697	165.862	0.18074	166.735	0.06931
165.855	0.72347	166.728	0.00697	165.855	0.18074	166.728	0.06931
165.847	0.72347	166.721	0.00697	165.847	0.18074	166.721	0.06931
165.84	0.7238	166.714	0.00697	165.84	0.18074	166.714	0.06994
165.833	0.72401	166.707	0.00697	165.833	0.18074	166.707	0.06994
165.826	0.72583	166.701	0.00689	165.826	0.18074	166.701	0.06994
165.818	0.72583	166.694	0.00689	165.818	0.18074	166.694	0.06994
165.811	0.72583	166.687	0.00689	165.811	0.18074	166.687	0.06994
165.804	0.72583	166.68	0.00689	165.804	0.18074	166.68	0.06994
165.796	0.72583	166.673	0.00689	165.796	0.18074	166.673	0.06994
165.789	0.72583	166.666	0.00689	165.789	0.18074	166.666	0.06994
165.782	0.72583	166.66	0.00689	165.782	0.18074	166.66	0.06994
165.775	0.72583	166.653	0.00689	165.775	0.18074	166.653	0.06994
165.767	0.72583	166.646	0.00689	165.767	0.18074	166.646	0.06994
165.76	0.72583	166.639	0.00689	165.76	0.18074	166.639	0.06994
165.753	0.72583	166.632	0.00689	165.753	0.18074	166.632	0.06994
165.745	0.72583	166.625	0.00689	165.745	0.18074	166.625	0.06994
165.738	0.72583	166.619	0.00689	165.738	0.18074	166.619	0.06994
165.731	0.72583	166.612	0.00689	165.731	0.18074	166.612	0.06994
165.724	0.72583	166.605	0.00689	165.724	0.18074	166.605	0.06994
165.716	0.72583	166.598	0.00689	165.716	0.18074	166.598	0.06994
165.709	0.72583	166.591	0.00689	165.709	0.18074	166.591	0.06994
165.702	0.72583	166.584	0.00689	165.702	0.18074	166.584	0.06994
165.694	0.72583	166.578	0.00689	165.694	0.18074	166.578	0.06994
165.687	0.72583	166.571	0.00689	165.687	0.18074	166.571	0.06994
165.68	0.72583	166.564	0.00689	165.68	0.18074	166.564	0.06994
165.673	0.72583	166.557	0.00689	165.673	0.18074	166.557	0.06994
165.665	0.72583	166.55	0.00694	165.665	0.18074	166.55	0.06994
165.658	0.72583	166.543	0.00697	165.658	0.18074	166.543	0.06994
165.651	0.72583	166.537	0.00697	165.651	0.18074	166.537	0.06994
165.643	0.72583	166.53	0.00697	165.643	0.18074	166.53	0.06994
165.636	0.72583	166.523	0.00697	165.636	0.18074	166.523	0.06994
165.629	0.72583	166.516	0.00697	165.629	0.18074	166.516	0.06994
165.622	0.72583	166.509	0.00697	165.622	0.18074	166.509	0.06994
165.614	0.72583	166.502	0.00697	165.614	0.18074	166.502	0.06994
165.607	0.72583	166.496	0.00697	165.607	0.18074	166.496	0.06994
165.6	0.72583	166.489	0.00697	165.6	0.18074	166.489	0.06994
165.592	0.72583	166.482	0.00697	165.592	0.18074	166.482	0.06994
165.585	0.72583	166.475	0.00697	165.585	0.18074	166.475	0.06994
165.578	0.72583	166.468	0.00697	165.578	0.18122	166.468	0.06994
165.571	0.72583	166.461	0.00697	165.571	0.18154	166.461	0.06994
165.563	0.72583	166.455	0.00697	165.563	0.18389	166.455	0.06994
165.556	0.72583	166.448	0.00697	165.556	0.1876	166.448	0.06994
165.549	0.72583	166.441	0.00697	165.549	0.19013	166.441	0.06994
165.541	0.72583	166.434	0.00697	165.541	0.19039	166.434	0.06994
165.534	0.72583	166.427	0.00697	165.534	0.19039	166.427	0.06994
165.527	0.72583	166.42	0.00697	165.527	0.19039	166.42	0.06994
165.52	0.72583	166.414	0.00697	165.52	0.19039	166.414	0.06994
165.512	0.72583	166.407	0.00697	165.512	0.19039	166.407	0.06994
165.505	0.72583	166.4	0.00697	165.505	0.19039	166.4	0.06994
165.498	0.72583	166.393	0.00697	165.498	0.19039	166.393	0.06994
165.49	0.72583	166.386	0.00697	165.49	0.19039	166.386	0.06994
165.483	0.72648	166.379	0.00697	165.483	0.19039	166.379	0.06931
165.476	0.72702	166.373	0.00697	165.476	0.19039	166.373	0.06931
165.469	0.72785	166.366	0.00697	165.469	0.19039	166.366	0.06931
165.461	0.72785	166.359	0.00697	165.461	0.19039	166.359	0.06993
165.454	0.72785	166.352	0.00697	165.454	0.19039	166.352	0.06931
[truncated: 24,341 more rows]
