# Supplementary material for: A plasmonic refractive index sensor with an ultrabroad dynamic sensing range
Source: Sci Rep. 2019 Mar 26;9:5134. doi: 10.1038/s41598-019-41353-4 (PMC6435793; doi:10.1038/s41598-019-41353-4)
Supplement: Supplementary file 4 — The datasheet of Fig2. [file 41598_2019_41353_MOESM4_ESM.xlsx]

## Sheet: 工作表1
TMAU_n1	TMAU_n1p8	TMAU_n2p21	TMref_n1
0.00283401	0.0115542	0.0110977	0.00142336
0.00284949	0.0114478	0.01113	0.00139815
0.00286517	0.0113383	0.0111645	0.00137032
0.00288089	0.0112255	0.0112017	0.00134017
0.00289696	0.0111093	0.0112416	0.0013071
0.0029134	0.0109899	0.0112844	0.00127122
0.0029303	0.010867	0.0113304	0.00123231
0.00294734	0.0107403	0.0113799	0.00119007
0.00296496	0.0106099	0.0114332	0.00114445
0.00298298	0.0104755	0.0114904	0.00109509
0.00300146	0.010337	0.0115518	0.00104167
0.00302044	0.0101942	0.0116178	0.000984118
0.00303995	0.0100471	0.0116885	0.000922007
0.00305978	0.00989583	0.0117644	0.000855154
0.00308026	0.00973999	0.0118457	0.000783648
0.00310171	0.00957965	0.0119326	0.000707052
0.00312428	0.00941464	0.012026	0.000625326
0.00314787	0.00924532	0.0121265	0.000538597
0.00317234	0.00907182	0.0122346	0.000447488
0.00319834	0.00889418	0.0123509	0.000354349
0.0032262	0.00871287	0.0124759	0.00026479
0.00325612	0.00852834	0.0126099	0.000198572
0.00328886	0.0083414	0.012754	0.000198552
0.00332412	0.00815308	0.0129089	0.000278102
0.00336266	0.00796414	0.0130749	0.00040191
0.00340507	0.00777643	0.013253	0.00054911
0.00345213	0.00759224	0.0134441	0.000713087
0.00350445	0.00741355	0.013649	0.000892051
0.00356315	0.00724355	0.0138689	0.00108521
0.00362896	0.0070863	0.014105	0.00129302
0.00370291	0.00694594	0.0143582	0.00151609
0.0037862	0.00682813	0.0146301	0.00175507
0.00388038	0.00673913	0.0149222	0.00201079
0.00398663	0.0066859	0.015236	0.00228442
0.00410624	0.00667624	0.0155731	0.0025768
0.00424114	0.00671776	0.0159351	0.00288922
0.004393	0.00681804	0.0163238	0.00322312
0.00456361	0.00698475	0.016741	0.00357951
0.00475447	0.00722355	0.0171886	0.00396021
0.00496769	0.00753945	0.0176686	0.00436662
0.00520507	0.00793625	0.0181833	0.00480029
0.00546906	0.00841605	0.0187352	0.0052631
0.00576138	0.00898036	0.0193264	0.00575689
0.00608427	0.00963001	0.0199596	0.00628387
0.00644015	0.0103654	0.0206381	0.00684595
0.00683118	0.0111877	0.0213644	0.0074456
0.00725943	0.0120975	0.0221418	0.00808528
0.00772763	0.0130963	0.022974	0.00876754
0.00823803	0.0141862	0.0238646	0.00949516
0.00879352	0.0153695	0.0248175	0.0102715
0.00939713	0.0166495	0.0258367	0.0110992
0.010052	0.0180297	0.0269263	0.0119822
0.0107611	0.0195146	0.028091	0.0129239
0.0115279	0.0211092	0.0293357	0.0139282
0.0123561	0.0228188	0.0306655	0.0149995
0.0132496	0.0246498	0.0320859	0.0161418
0.0142124	0.0266091	0.0336026	0.0173602
0.0152493	0.0287038	0.0352219	0.0186597
0.0163652	0.0309423	0.0369505	0.0200459
0.0175647	0.0333337	0.0387952	0.0215245
0.0188535	0.0358872	0.0407637	0.0231016
0.0202376	0.0386133	0.0428645	0.0247839
0.0217231	0.041523	0.0451059	0.0265785
0.0233168	0.0446281	0.0474976	0.028493
0.0250257	0.0479419	0.050049	0.0305353
0.0268576	0.0514784	0.0527713	0.0327146
0.028821	0.0552522	0.0556755	0.0350394
0.0309243	0.0592796	0.0587732	0.0375202
0.0331766	0.0635777	0.0620773	0.0401672
0.0355887	0.0681649	0.0656013	0.0429919
0.0381706	0.0730611	0.0693591	0.0460062
0.0409343	0.0782876	0.073366	0.0492232
0.0438916	0.0838669	0.0776381	0.0526563
0.0470559	0.0898232	0.0821926	0.0563209
0.0504409	0.0961826	0.0870484	0.0602322
0.0540618	0.102973	0.092225	0.0644071
0.0579343	0.110224	0.0977435	0.0688639
0.0620761	0.117967	0.103626	0.0736216
0.0665048	0.126236	0.109898	0.0787007
0.07124	0.135068	0.116583	0.0841233
0.0763027	0.144504	0.123708	0.0899128
0.0817153	0.154583	0.131301	0.0960944
0.0875012	0.165351	0.139393	0.102695
0.093686	0.176858	0.148014	0.109742
0.100297	0.189154	0.157199	0.117268
0.107363	0.202295	0.166982	0.125305
0.114915	0.216342	0.177404	0.133887
0.122986	0.231357	0.188505	0.143053
0.177095	0.267943	0.20823	0.204205
0.274362	0.322583	0.234418	0.314073
0.368024	0.374226	0.259007	0.419863
0.456871	0.422388	0.281818	0.520209
0.539759	0.466625	0.302685	0.613807
0.615612	0.50653	0.321461	0.699446
0.683452	0.541745	0.338014	0.776017
0.742403	0.571953	0.352225	0.842527
0.791709	0.596888	0.363982	0.898116
0.830731	0.616329	0.37319	0.942059
0.858974	0.630107	0.379786	0.97379
0.876081	0.638107	0.383724	0.992897
0.881838	0.640266	0.384967	0.999137
0.876177	0.63657	0.383487	0.992428
0.859179	0.62706	0.37928	0.972863
0.83107	0.611831	0.372369	0.940696
0.792214	0.591032	0.362806	0.896347
0.743119	0.564869	0.350654	0.840393
0.684427	0.533594	0.335989	0.773561
0.616898	0.497512	0.318901	0.696715
0.54141	0.456959	0.299502	0.610853
0.458941	0.41231	0.277926	0.517088
0.370556	0.363962	0.25433	0.416633
0.277397	0.312353	0.228883	0.310791
0.180668	0.257951	0.201772	0.200932
0.126809	0.221606	0.181532	0.139841
0.118693	0.206655	0.170352	0.130737
0.111089	0.192674	0.15987	0.12222
0.103965	0.179602	0.150045	0.114254
0.0972878	0.167382	0.140837	0.106802
0.0910304	0.155957	0.132208	0.0998333
0.0851654	0.145278	0.124126	0.0933158
0.0796672	0.135295	0.116556	0.0872215
0.0745125	0.125963	0.109469	0.0815226
0.0696791	0.117241	0.102836	0.0761945
0.0651468	0.10909	0.0966295	0.0712134
0.0608962	0.101472	0.090824	0.0665576
0.0569098	0.0943541	0.0853946	0.0622057
0.0531705	0.0877053	0.0803174	0.0581387
0.0496628	0.0814957	0.0755695	0.0543384
0.0463726	0.0756984	0.071129	0.050788
0.0432857	0.0702883	0.0669763	0.0474712
0.04039	0.0652416	0.0630916	0.0443734
0.0376738	0.0605373	0.0594573	0.0414808
0.0351259	0.0561546	0.056056	0.03878
0.0327362	0.0520747	0.0528725	0.036259
0.0304949	0.0482808	0.0498923	0.0339057
0.0283936	0.0447557	0.0471022	0.0317103
0.0264237	0.0414844	0.0444895	0.0296621
0.0245777	0.0384534	0.0420428	0.0277524
0.0228477	0.0356488	0.0397527	0.0259717
0.0212277	0.0330589	0.0376087	0.024312
0.019711	0.0306717	0.0356019	0.0227657
0.0182918	0.0284768	0.0337247	0.0213254
0.0169644	0.0264643	0.0319697	0.0199845
0.0157236	0.0246244	0.0303308	0.0187365
0.0145648	0.0229483	0.0288017	0.017575
0.0134829	0.0214267	0.0273769	0.0164947
0.0124744	0.0200518	0.0260515	0.0154906
0.0115344	0.0188158	0.024821	0.0145577
0.0106598	0.01771	0.0236813	0.0136912
0.00984639	0.0167266	0.022628	0.0128868
0.00909098	0.0158567	0.0216578	0.01214
0.00839028	0.0150928	0.0207665	0.0114471
0.00774114	0.014427	0.019951	0.0108048
0.00714078	0.0138501	0.0192074	0.0102096
0.00658622	0.0133544	0.0185322	0.00965779
0.00607511	0.0129314	0.0179221	0.00914692
0.00560433	0.0125731	0.0173741	0.00867369
0.00517175	0.0122725	0.0168843	0.00823538
0.00477501	0.012022	0.0164499	0.00782963
0.0044112	0.011815	0.0160678	0.00745389
0.00407849	0.0116456	0.0157343	0.00710564
0.00377456	0.011509	0.0154469	0.00678308
0.00349731	0.0113998	0.0152028	0.00648396
0.00324429	0.0113142	0.0149989	0.00620621
0.00301343	0.011249	0.0148334	0.00594818
0.00280324	0.0112008	0.0147032	0.00570909
0.00261104	0.0111675	0.0146064	0.00548585
0.00243532	0.0111475	0.0145409	0.00527814
0.00227443	0.0111383	0.0145044	0.00508426
0.00212681	0.0111389	0.0144952	0.00490282
0.00199071	0.0111483	0.0145118	0.00473286
0.00186471	0.0111655	0.0145524	0.00457326
0.00174748	0.0111898	0.0146156	0.00442339
0.00163849	0.0112208	0.0146998	0.00428198
0.00153607	0.011258	0.0148038	0.0041482
0.0014397	0.0113005	0.0149261	0.00402178
0.00134906	0.0113483	0.015066	0.00390198
0.00126332	0.0114006	0.0152217	0.003788
0.00118271	0.0114576	0.0153921	0.00367959
0.00110651	0.0115186	0.015577	0.00357621
0.0010351	0.011583	0.0157745	0.00347729
0.000968444	0.0116513	0.0159844	0.00338255
0.00090694	0.0117225	0.0162058	0.00329188
0.000850849	0.011796	0.0164377	0.00320514
0.000800682	0.011872	0.0166796	0.00312159
0.000757016	0.0119497	0.0169312	0.00304128
0.000720829	0.0120285	0.0171926	0.00296434
0.000692261	0.0121087	0.0174631	0.00289016
0.000671666	0.0121893	0.0177421	0.00281863
0.000659033	0.0122701	0.0180307	0.00274997
0.000654142	0.0123508	0.0183283	0.00268394
0.000656632	0.0124311	0.0186354	0.00261993
0.000665445	0.0125099	0.0189523	0.00255869
0.000679508	0.0125874	0.0192793	0.00249964
0.000698175	0.0126631	0.019617	0.00244325
0.00072008	0.0127361	0.0199651	0.00238887
0.000744067	0.0128065	0.020324	0.00233688
0.000769647	0.0128745	0.0206941	0.00228676
0.000795962	0.0129388	0.0210753	0.00223883
0.000821712	0.0129995	0.0214677	0.00219279
0.000847158	0.0130566	0.021871	0.00214919
0.000871565	0.0131094	0.0222847	0.00210736
0.000894193	0.0131577	0.0227088	0.00206713
0.000915351	0.0132019	0.0231426	0.00202888
0.000934708	0.0132414	0.0235848	0.00199248
0.000951481	0.0132761	0.0240348	0.00195858
0.000966313	0.0133061	0.0244914	0.00192614
0.000978897	0.0133315	0.0249535	0.00189485
0.000988993	0.0133522	0.0254197	0.00186563
0.000996788	0.0133682	0.0258886	0.001838
0.00100244	0.0133795	0.0263581	0.00181222
0.00100591	0.0133866	0.0268272	0.00178735
0.00100769	0.0133893	0.0272938	0.00176418
0.0010079	0.0133877	0.027756	0.00174226
0.0010067	0.0133823	0.0282123	0.0017219
0.0010044	0.0133732	0.0286606	0.00170285
0.00100148	0.0133604	0.0290996	0.00168474
0.000998586	0.0133442	0.0295272	0.00166819
0.000996256	0.0133251	0.029942	0.00165253
0.00099466	0.0133032	0.030342	0.00163812
0.000994903	0.0132783	0.0307255	0.00162453
0.000997334	0.0132512	0.0310915	0.0016122
0.00100259	0.0132219	0.031439	0.00160056
0.0010119	0.0131907	0.0317667	0.00158982
0.00102532	0.0131577	0.0320732	0.00157968
0.00104365	0.0131232	0.0323582	0.00157074
0.00106761	0.0130875	0.0326211	0.0015621
0.0010974	0.0130506	0.0328608	0.0015542
0.00113309	0.0130122	0.0330776	0.00154678
0.00117516	0.012973	0.0332712	0.00153998
0.00122327	0.0129329	0.0334415	0.00153382
0.00127807	0.0128917	0.0335885	0.0015282
0.00133894	0.0128497	0.0337126	0.0015232
0.00140528	0.0128068	0.0338145	0.00151842
0.00147764	0.0127627	0.033894	0.00151398
0.00155502	0.0127173	0.0339524	0.00150964
0.00163724	0.0126706	0.0339902	0.00150598
0.00172397	0.0126226	0.0340078	0.00150267
0.00181553	0.0125728	0.0340063	0.00149957
0.00191045	0.0125212	0.0339866	0.0014967
0.00200933	0.0124676	0.0339495	0.00149374
0.00211148	0.0124113	0.0338954	0.00149106
0.00221656	0.0123526	0.0338251	0.00148854
0.00232444	0.012291	0.0337396	0.00148611
0.00243482	0.0122264	0.0336394	0.00148387
0.00254746	0.0121585	0.0335249	0.00148158
0.00266218	0.0120865	0.0333961	0.00147933
0.00277847	0.0120109	0.0332532	0.00147719
0.00289643	0.011931	0.0330966	0.00147534
0.00301577	0.0118467	0.0329257	0.00147308
0.00313609	0.0117574	0.032741	0.00147127
0.00325719	0.0116633	0.0325413	0.00146902
0.00337922	0.0115642	0.0323266	0.0014668
0.00350148	0.0114597	0.0320966	0.00146484
0.00362418	0.0113497	0.0318501	0.00146235
0.00374713	0.0112341	0.0315867	0.00146015
0.00386935	0.0111125	0.0313056	0.00145801
0.003992	0.0109851	0.0310063	0.00145555
0.00411367	0.0108519	0.0306874	0.00145312
0.00423531	0.0107124	0.0303489	0.00145036
0.0043558	0.0105672	0.0299894	0.00144747
0.00447534	0.010416	0.0296083	0.00144468
0.00459391	0.0102588	0.0292051	0.00144207
0.00471108	0.0100957	0.0287792	0.00143874
0.00482721	0.00992651	0.0283302	0.00143576
0.00494161	0.00975211	0.0278576	0.00143226
0.00505448	0.00957224	0.0273616	0.00142876
0.00516548	0.00938683	0.0268418	0.00142548
0.00527462	0.00919619	0.0262986	0.00142172
0.00538176	0.00900082	0.0257324	0.00141779
0.00548678	0.00880084	0.0251439	0.00141367
0.00558958	0.00859613	0.0245346	0.00140967
0.00568957	0.00838728	0.0239047	0.00140546
0.00578752	0.00817452	0.0232565	0.00140115
0.00588254	0.00795778	0.0225915	0.00139657
0.00597513	0.00773781	0.0219112	0.00139213
0.00606511	0.00751491	0.0212187	0.00138715
0.00615205	0.00728888	0.0205165	0.00138236
0.00623608	0.00706039	0.0198077	0.00137774
0.00631718	0.00682959	0.0190955	0.00137247
0.00639519	0.00659685	0.0183833	0.00136737
0.00647058	0.00636258	0.0176755	0.00136182
0.00654222	0.00612667	0.0169767	0.00135659
0.00661066	0.00588976	0.0162917	0.00135105
0.00667596	0.00565203	0.015626	0.00134567
0.00673804	0.00541343	0.0149846	0.00133979
0.00679661	0.00517515	0.0143741	0.00133419
0.00685214	0.00493663	0.0138018	0.00132841
0.00690422	0.0046985	0.0132738	0.00132223
0.0069529	0.00446113	0.0127968	0.00131634
0.00699828	0.00422548	0.0123779	0.00131016
0.00704009	0.00399175	0.0120233	0.00130424
0.00707865	0.00376046	0.0117382	0.00129794
0.00711375	0.00353258	0.0115266	0.00129187
0.00714523	0.00330886	0.0113911	0.00128537
0.00717394	0.00309089	0.011332	0.00127893
0.0071991	0.00287974	0.0113479	0.00127258
0.00722096	0.00267786	0.0114351	0.00126589
0.00723923	0.00248729	0.0115888	0.00125936
0.00725472	0.0023117	0.0118024	0.00125296
0.00726686	0.00215445	0.0120684	0.00124616
0.00727577	0.00202025	0.0123798	0.00123935
0.00728176	0.00191446	0.0127288	0.00123264
0.00728446	0.00184171	0.0131082	0.00122569
0.00728409	0.00180654	0.0135112	0.00121894
0.00728107	0.00181114	0.0139315	0.00121225
0.00727535	0.00185525	0.0143631	0.00120519
0.00726658	0.00193627	0.0148015	0.00119822
0.00725477	0.00204939	0.0152415	0.00119129
0.00724069	0.00218934	0.0156785	0.00118443
0.00722369	0.00235107	0.0161096	0.00117737
0.00720446	0.00253044	0.0165312	0.00117028
0.00718236	0.00272314	0.0169395	0.00116331
0.0071579	0.00292625	0.0173321	0.00115612
0.00713137	0.00313687	0.0177058	0.00114899
0.00710232	0.00335338	0.0180585	0.00114155
0.00707102	0.00357372	0.0183876	0.00113453
0.00703782	0.00379668	0.0186905	0.00112702
0.00700214	0.00402113	0.0189651	0.00111971
0.00696472	0.00424592	0.0192095	0.00111228
0.00692524	0.00447011	0.0194216	0.0011048
0.00688373	0.00469291	0.0195989	0.00109723
0.00684043	0.00491359	0.0197397	0.00108986
0.00679526	0.00513185	0.019842	0.00108224
0.00674849	0.00534705	0.0199041	0.00107453
0.00669972	0.00555831	0.019924	0.00106683
0.00664928	0.00576489	0.0199	0.00105917
0.00659749	0.00596684	0.0198309	0.00105128
0.00654372	0.00616339	0.0197148	0.00104338
0.00648849	0.00635397	0.0195505	0.00103544
0.00643151	0.00653799	0.0193369	0.00102748
0.00637322	0.00671546	0.0190729	0.00101914
0.00631316	0.00688565	0.0187577	0.001011
0.006252	0.00704792	0.0183909	0.00100287
0.00618913	0.00720212	0.017972	0.000994349
0.00612472	0.00734768	0.0175004	0.000986036
0.00605885	0.0074844	0.0169767	0.000977221
0.00599133	0.00761172	0.0164014	0.000968813
0.00592243	0.00772933	0.0157744	0.000960241
0.00585204	0.00783687	0.0150974	0.000951513
0.0057797	0.00793417	0.0143715	0.000942658
0.0057061	0.0080207	0.0135981	0.000933654
0.00563099	0.00809605	0.0127803	0.000924723
0.00555432	0.00816035	0.0119205	0.000915606
0.00547581	0.00821319	0.0110213	0.000906417
0.00539582	0.00825415	0.0100874	0.000896878
0.00531416	0.008283	0.00912451	0.000887289
0.0052307	0.00829994	0.00813962	0.000877911
0.00514566	0.00830434	0.00714308	0.000868392
0.00505884	0.00829612	0.00615039	0.000858742
0.00497036	0.00827526	0.00518697	0.000848931
0.00487998	0.00824128	0.00429785	0.00083932
0.00478756	0.0081944	0.00356593	0.000829284
0.00469361	0.00813472	0.00312874	0.000819403
0.00459804	0.00806159	0.00313212	0.000809522
0.00450041	0.00797515	0.00358512	0.00079938
0.0044009	0.00787571	0.00435374	0.000789188
0.00429965	0.0077627	0.00530196	0.000778967
0.00419656	0.00763642	0.00634563	0.00076885
0.00409154	0.00749674	0.00743786	0.000758609
0.00398529	0.00734408	0.00855264	0.000748437
0.00387688	0.00717813	0.00967258	0.000738027
0.00376693	0.00699924	0.0107856	0.000727927
0.00365522	0.00680736	0.0118833	0.00071734
0.00354223	0.00660273	0.0129577	0.000707304
0.00342755	0.00638532	0.0140028	0.000697068
0.00331152	0.00615585	0.0150132	0.00068671
0.00319443	0.005914	0.0159838	0.000676601
0.00307619	0.00566032	0.0169098	0.000666233
0.00295703	0.00539492	0.0177871	0.000656228
0.00283746	0.00511867	0.0186127	0.000646245
0.00271738	0.00483148	0.0193822	0.000636514
0.00259725	0.00453396	0.0200926	0.000626916
0.00247747	0.00422706	0.020741	0.000617232
0.00235807	0.0039109	0.0213244	0.000607834
0.00224018	0.00358672	0.0218409	0.000598575
0.00212413	0.00325536	0.0222883	0.000589276
0.00201069	0.00291841	0.0226646	0.000580072
0.00190064	0.00257727	0.0229689	0.000571057
0.00179518	0.00223514	0.0231999	0.000562502
0.0016957	0.00189652	0.0233567	0.000554151
0.00160319	0.00156902	0.0234387	0.000546021
0.00151996	0.00126831	0.0234456	0.000538128
0.00144746	0.00102537	0.0233781	0.000530599
0.00138796	0.000895282	0.0232367	0.000522925
0.00134394	0.000932634	0.0230218	0.000515882
0.00131627	0.00112407	0.0227349	0.000509078
0.00130659	0.00141033	0.0223772	0.000502724
0.00131541	0.00174585	0.0219509	0.000496298
0.00134255	0.00210706	0.0214578	0.000490443
0.00138643	0.0024824	0.0209003	0.000485045
0.00144525	0.00286488	0.0202812	0.000479493
0.0015178	0.003251	0.0196036	0.000474723
0.00160194	0.00363769	0.0188709	0.000470099
0.00169492	0.00402285	0.0180863	0.000465911
0.00179548	0.00440491	0.0172541	0.000462129
0.00190187	0.00478251	0.0163787	0.00045835
0.00201293	0.00515392	0.0154645	0.000455122
0.00212748	0.0055184	0.0145168	0.000452223
0.0022444	0.00587487	0.0135412	0.000449583
0.0023626	0.00622235	0.0125431	0.000447168
0.00248175	0.00655943	0.011529	0.000445214
0.00260122	0.00688508	0.0105068	0.000443366
0.00272018	0.00719867	0.00948462	0.000442313
0.00283848	0.00749934	0.00847325	0.000440978
0.00295523	0.0077863	0.00748507	0.000439962
0.0030705	0.00805847	0.00653707	0.000439342
0.00318365	0.00831501	0.00565369	0.000438388
0.00329443	0.00855551	0.00486887	0.000438213
0.00340235	0.0087793	0.00423098	0.000437876
0.00350723	0.00898556	0.00380199	0.000438082
0.00360896	0.00917379	0.0036366	0.000438276
0.00370698	0.00934377	0.00374629	0.000438376
0.00380169	0.00949502	0.00408272	0.000438508
0.00389213	0.00962712	0.0045693	0.000438619
0.00397866	0.00973979	0.00513811	0.000438958
0.00406081	0.00983292	0.00573955	0.00043917
0.00413811	0.00990657	0.00634058	0.00043935
0.00421078	0.00996094	0.00691944	0.000439936
0.00427856	0.00999545	0.00746036	0.000440005
0.00434133	0.0100107	0.00795256	0.000440218
0.00439855	0.0100071	0.00838775	0.000440373
0.00445074	0.0099853	0.00875889	0.000440607
0.00449766	0.00994545	0.0090615	0.000440297
0.00453903	0.00988842	0.00929111	0.000439912
0.00457441	0.0098148	0.00944497	0.000439543
0.00460406	0.0097257	0.00952037	0.000439028
0.00462802	0.00962188	0.0095152	0.000438328
0.00464604	0.00950466	0.00942871	0.000437378
0.0046581	0.00937555	0.0092602	0.000436429
0.00466393	0.00923528	0.00900936	0.000434864
0.00466404	0.0090861	0.00867691	0.000433457
0.00465777	0.00892919	0.00826428	0.00043177
0.00464544	0.00876646	0.00777282	0.000429689
0.00462711	0.00859985	0.00720489	0.000427637
0.00460241	0.00843118	0.00656337	0.00042527
0.00457195	0.00826257	0.00585155	0.000422556
0.00453508	0.00809595	0.00507371	0.000419575
0.00449239	0.00793334	0.00423433	0.000416538
0.00444384	0.00777681	0.00333919	0.000413077
0.0043891	0.00762832	0.00239595	0.000409095
0.00432866	0.00748933	0.00142124	0.000405112
0.00426265	0.007362	0.00052152	0.000400775
0.00419128	0.00724742	0.000862519	0.000396164
0.00411379	0.00714604	0.00190657	0.000391279
0.00403119	0.00705905	0.00301455	0.000386321
0.00394324	0.00698621	0.00414502	0.00038112
0.00385011	0.00692756	0.00528502	0.000375103
0.0037525	0.00688245	0.00642477	0.000369241
0.00365025	0.00684941	0.00755658	0.000363011
0.00354269	0.00682702	0.0086721	0.000356731
0.00343169	0.00681348	0.00976298	0.000350023
0.00331685	0.00680691	0.0108218	0.000343173
0.00319804	0.00680455	0.0118404	0.00033642
0.00307587	0.00680397	0.0128116	0.00032905
0.00295072	0.00680239	0.0137283	0.000321589
0.00282266	0.00679752	0.0145834	0.000313882
0.00269265	0.00678637	0.0153703	0.000305922
0.00256104	0.00676674	0.0160826	0.000298151
0.00242801	0.006736	0.016715	0.000289941
0.00229445	0.00669213	0.0172622	0.000281473
0.00216116	0.00663303	0.0177194	0.000273118
0.00202897	0.00655647	0.0180828	0.000264921
0.00189892	0.0064613	0.0183488	0.00025639
0.00177233	0.00634556	0.0185155	0.000247812
0.00165078	0.00620816	0.0185805	0.000239433
0.00153635	0.00604825	0.018543	0.000231265
0.00143146	0.00586481	0.0184034	0.00022293
0.00133858	0.00565721	0.0181617	0.000214521
0.00126143	0.00542509	0.01782	0.000206362
0.00120275	0.00516869	0.0173816	0.000198865
0.00116609	0.00488809	0.0168501	0.000191183
0.0011534	0.00458344	0.0162306	0.000184054
0.00116524	0.00425605	0.0155303	0.00017756
0.00120083	0.00390678	0.0147571	0.000171221
0.00125779	0.00353751	0.013921	0.000165661
0.00133259	0.0031509	0.013035	0.000160563
0.0014223	0.00275102	0.0121145	0.000156212
0.00152323	0.00234338	0.0111789	0.000152471
0.00163244	0.00193884	0.010253	0.00014967
0.00174789	0.00155864	0.00936994	0.000147834
0.00186754	0.00124616	0.00856948	0.000146938
0.00198997	0.00108495	0.00790189	0.000146855
0.00211328	0.00115826	0.007424	0.000147489
0.00223702	0.00144166	0.00718734	0.000149223
0.00235987	0.00184735	0.00722132	0.000151744
0.00248134	0.0023144	0.00752029	0.000155042
0.00260089	0.00281257	0.00804592	0.000158778
0.00271761	0.00332682	0.00874264	0.000162978
0.00283147	0.0038484	0.00955433	0.00016806
0.00294154	0.00437089	0.0104321	0.000173152
0.00304791	0.00488959	0.0113362	0.000178955
0.00314989	0.00540103	0.0122366	0.00018478
0.00324727	0.00590139	0.0131085	0.000190872
0.00333989	0.00638756	0.0139327	0.000197134
0.00342702	0.00685663	0.0146934	0.000203439
0.00350916	0.00730581	0.0153771	0.000209808
0.00358581	0.00773276	0.0159738	0.000216232
0.00365663	0.00813487	0.016474	0.000222177
0.00372149	0.00850973	0.016871	0.00022836
0.00377987	0.00885495	0.0171586	0.00023424
0.00383265	0.00916895	0.0173325	0.000240003
0.00387875	0.00944984	0.0173902	0.000245565
0.00391872	0.00969559	0.0173296	0.000251054
0.00395199	0.0099052	0.0171501	0.000256175
0.0039785	0.010077	0.0168524	0.000261166
0.00399856	0.0102096	0.016439	0.000265878
0.00401185	0.0103031	0.0159131	0.00027015
0.00401848	0.0103558	0.0152799	0.000274102
0.00401841	0.0103679	0.0145454	0.000278076
0.00401182	0.0103395	0.0137181	0.000281121
0.00399835	0.0102702	0.0128081	0.000284234
0.00397837	0.0101604	0.0118287	0.000286825
0.00395152	0.0100114	0.0107965	0.000289472
0.00391827	0.00982386	0.00973368	0.000291246
0.00387851	0.00959856	0.00867001	0.000292891
0.00383257	0.00933725	0.00764777	0.000294265
0.00378044	0.00904263	0.00672981	0.000295153
0.00372239	0.00871673	0.00600406	0.000295624
0.00365816	0.00836198	0.00557823	0.000295881
0.0035884	0.00798201	0.00554394	0.000295686
0.00351295	0.00758052	0.00591701	0.00029505
0.0034322	0.00716217	0.00662524	0.000294065
0.00334622	0.00673239	0.00756359	0.000292844
0.00325539	0.00629692	0.00863988	0.000291074
0.00316002	0.00586418	0.00978613	0.000289125
0.00306053	0.00544347	0.010955	0.000286849
0.00295665	0.00504598	0.0121135	0.000283922
0.00284941	0.00468557	0.0132367	0.000280921
0.00273898	0.00437785	0.0143056	0.000277634
0.00262569	0.00414033	0.0153047	0.000273427
0.00251044	0.00398855	0.0162212	0.00026965
0.00239339	0.00393399	0.017045	0.000265164
0.00227483	0.00398014	0.0177669	0.000260607
0.002156	0.00412073	0.0183798	0.000255532
0.00203783	0.00434226	0.0188775	0.0002504
0.00192129	0.00462721	0.0192556	0.000244952
0.0018072	0.00495788	0.0195104	0.000239228
0.00169694	0.00531827	0.0196397	0.000233327
0.00159246	0.00569492	0.0196428	0.000227192
0.00149543	0.00607638	0.01952	0.000220941
0.0014087	0.00645401	0.0192721	0.000214454
0.00133381	0.00681995	0.0189013	0.000207712
0.00127409	0.00716816	0.018412	0.000201095
0.00123169	0.0074938	0.0178081	0.00019412
0.00120889	0.00779259	0.0170963	0.000187259
0.00120637	0.00806147	0.0162832	0.000180252
0.00122467	0.00829742	0.0153767	0.000173555
0.00126253	0.00849783	0.0143866	0.000166647
0.00131745	0.00866107	0.0133238	0.000159686
0.0013871	0.00878574	0.0122007	0.000152997
0.00146865	0.00887056	0.0110324	0.000146061
0.00155974	0.00891496	0.00983676	0.000139896
0.00165794	0.00891813	0.00863673	0.000133909
0.00176141	0.0088804	0.00746387	0.000128091
0.00186823	0.00880197	0.00636414	0.000122668
0.00197691	0.00868329	0.00540766	0.000117579
0.00208674	0.00852483	0.00469855	0.000113271
0.00219664	0.00832807	0.00436217	0.000109285
0.00230558	0.00809428	0.0044705	0.000106282
0.00241286	0.00782511	0.00497318	0.000103839
0.00251788	0.00752212	0.00573918	0.00010248
0.0026201	0.00718749	0.00664616	0.000101471
0.00271911	0.00682366	0.00761128	0.000101618
0.00281456	0.0064332	0.00858174	0.000102218
0.00290603	0.00601907	0.00952351	0.000103233
0.00299282	0.00558481	0.0104142	0.00010541
0.00307535	0.005134	0.0112377	0.000108246
0.0031526	0.00467072	0.0119819	0.000111496
0.00322477	0.00420023	0.0126375	0.000115068
0.00329187	0.0037288	0.0131976	0.000119015
0.0033533	0.00326516	0.0136576	0.00012329
0.00340874	0.00282133	0.0140129	0.000127593
0.00345866	0.00241532	0.0142615	0.000132025
0.00350223	0.00207442	0.0144024	0.000136787
0.00353949	0.00183822	0.0144352	0.000141462
0.00357101	0.00174813	0.0143612	0.000146303
0.00359597	0.00182195	0.014182	0.000150942
0.00361492	0.00203497	0.0139008	0.000155504
0.00362706	0.00234158	0.0135207	0.000159634
0.00363251	0.00270206	0.0130474	0.000164068
0.00363178	0.0030882	0.0124849	0.000168443
0.00362468	0.00348263	0.0118396	0.000172221
0.00361069	0.00387419	0.0111187	0.000175836
0.00359024	0.00425536	0.010329	0.000179619
0.00356378	0.00462074	0.0094784	0.00018296
0.00353075	0.00496648	0.00857567	0.000185972
0.00349155	0.0052894	0.00763068	0.000188649
0.00344581	0.00558683	0.00665326	0.000191297
0.003394	0.00585747	0.00565575	0.000193657
0.00333624	0.00609962	0.00465512	0.000196033
0.00327232	0.00631209	0.00367521	0.00019783
0.00320257	0.00649394	0.00276175	0.00019943
0.00312723	0.00664463	0.00202283	0.00020062
0.00304645	0.00676359	0.00169982	0.000201524
0.00296015	0.0068509	0.00198521	0.000202167
0.00286836	0.00690655	0.00266642	0.000202797
0.00277172	0.00693045	0.00349259	0.000203205
0.00267012	0.00692305	0.0043547	0.000203091
0.00256385	0.0068851	0.00520878	0.00020241
0.00245344	0.00681724	0.00603213	0.000201528
0.00233805	0.0067201	0.00681262	0.00020074
0.00221886	0.00659465	0.00754108	0.000199494
0.00209566	0.0064418	0.00821065	0.00019824
0.00196879	0.00626302	0.0088172	0.000196668
0.00183833	0.00605965	0.00935654	0.000194903
0.00170486	0.00583301	0.00982569	0.000192709
0.00156849	0.00558457	0.0102218	0.000190418
0.00142909	0.00531598	0.0105435	0.000187689
0.00128719	0.00502909	0.01079	0.000184955
0.00114343	0.00472615	0.0109602	0.00018203
0.000997561	0.00440886	0.0110545	0.00017895
0.000849972	0.00408009	0.0110735	0.000175885
0.000701174	0.00374225	0.0110176	0.000172496
0.000550917	0.00339844	0.0108885	0.000169173
0.000400016	0.00305344	0.0106879	0.000165242
0.00024942	0.00271209	0.0104183	0.000161649
0.000104231	0.00238239	0.0100813	0.00015809
7.88315e-05	0.00207479	0.00968021	0.000154247
0.000220027	0.00180544	0.0092179	0.000150488
0.000370304	0.00159793	0.00869753	0.000146737
0.00052185	0.00148014	0.00812369	0.000142775
0.000673054	0.00147367	0.00749934	0.000139185
0.000823249	0.00157822	0.00682878	0.000135846
0.000972461	0.00177108	0.00611686	0.000132079
0.00112021	0.002023	0.00536719	0.000128641
0.00126653	0.00230996	0.00458566	0.000125396
0.00141077	0.00261547	0.00377715	0.000122442
0.00155316	0.0029282	0.00294716	0.000119363
0.00169291	0.00324058	0.00210306	0.000116875
0.00183045	0.00354735	0.00125776	0.000114832
0.00196497	0.0038445	0.000479686	0.000113208
0.00209676	0.00412864	0.0006301	0.000111485
0.00222545	0.00439693	0.00144012	0.000110188
0.00235059	0.00464741	0.0022831	0.000109588
0.00247228	0.00487804	0.00311895	0.000109227
0.00259052	0.00508706	0.00393615	0.000108973
0.00270465	0.00527289	0.0047276	0.000109383
0.00281494	0.00543429	0.00548689	0.000110214
0.00292103	0.00557019	0.0062087	0.000111151
0.00302307	0.00567903	0.00688742	0.000112634
0.0031205	0.00576048	0.00751747	0.000114009
0.00321322	0.00581365	0.00809418	0.000116598
0.00330142	0.00583779	0.00861305	0.000118729
0.00338491	0.00583269	0.00906893	0.000121261
0.00346355	0.00579805	0.00945886	0.000123948
0.00353693	0.00573358	0.00977877	0.000126565
0.00360576	0.00563939	0.0100254	0.000129649
0.00366884	0.00551612	0.010197	0.000132538
0.00372715	0.00536356	0.0102911	0.000135572
0.0037803	0.00518293	0.010306	0.000138868
0.00382781	0.00497467	0.0102414	0.000142094
0.00386997	0.00473951	0.0100967	0.000145079
0.0039065	0.00447922	0.00987224	0.000148437
0.0039377	0.00419472	0.00956976	0.0001512
0.00396339	0.0038876	0.0091908	0.000154021
0.00398339	0.00355939	0.00873766	0.000156908
0.003998	0.003212	0.00821443	0.000159904
0.00400717	0.00284794	0.00762543	0.000162684
0.00401083	0.00246956	0.00697575	0.000165092
0.00400857	0.00207981	0.00627225	0.000167444
0.00400115	0.00168344	0.0055231	0.000169567
0.00398781	0.00128697	0.0047392	0.000171968
0.00396917	0.000906755	0.00393716	0.000173887
0.00394493	0.000593583	0.00314399	0.000175744
0.0039155	0.000508674	0.002415	0.00017735
0.00388074	0.00073876	0.00187486	0.000178927
0.00384027	0.00109969	0.00174573	0.000180164
0.00379508	0.00149586	0.00211956	0.000181218
0.00374445	0.00190002	0.00280124	0.000182466
0.00368869	0.00230169	0.00361127	0.00018301
0.00362799	0.00269565	0.00446629	0.000183564
0.00356243	0.00307827	0.00532753	0.000183762
0.0034916	0.00344669	0.00617284	0.000183889
0.00341634	0.00379838	0.00698768	0.00018404
0.00333659	0.0041309	0.00776119	0.000183607
0.00325205	0.00444296	0.00848397	0.00018335
0.00316311	0.00473271	0.00914867	0.000182493
0.00306954	0.00499859	0.00974896	0.000181851
0.00297237	0.00523911	0.010278	0.000180606
0.00287098	0.00545338	0.0107315	0.000179357
0.00276532	0.00564079	0.011105	0.000178188
0.0026561	0.00580034	0.0113956	0.000176448
0.00254355	0.00593192	0.0116008	0.000174682
0.00242721	0.00603464	0.0117187	0.000172811
0.00230767	0.006109	0.0117488	0.000170914
0.00218515	0.00615507	0.0116909	0.000168554
0.0020595	0.00617275	0.0115468	0.000166413
0.00193142	0.00616301	0.0113176	0.000163955
0.0018008	0.00612645	0.0110063	0.000161045
0.00166803	0.00606356	0.0106179	0.000158329
0.00153356	0.00597575	0.0101556	0.000155664
0.0013976	0.00586391	0.00962606	0.000152773
0.0012605	0.00572923	0.0090367	0.000149692
0.0011232	0.00557339	0.00839604	0.000146401
0.000986384	0.00539795	0.0077139	0.000143449
0.000851288	0.00520377	0.00700355	0.000140076
0.00072071	0.0049928	0.00628135	0.000137086
0.000598007	0.00476664	0.00556812	0.000133942
0.000491024	0.00452649	0.00489411	0.000130693
0.000413018	0.00427453	0.0043008	0.0001274
0.000383654	0.00401204	0.00384487	0.000124466
0.000413412	0.00374021	0.00359103	0.000121284
0.000492605	0.00346075	0.00358416	0.000118405
0.000602095	0.00317467	0.00382093	0.000115688
0.000728158	0.00288355	0.00424918	0.000112976
0.00086322	0.00258827	0.00480188	0.000110693
0.00100355	0.00228996	0.00542266	0.000108384
0.00114665	0.00198932	0.0060704	0.000106382
0.00129135	0.00168775	0.00671667	0.000104928
0.00143662	0.00138681	0.00734222	0.000103831
0.00158195	0.00108831	0.00793199	0.000103091
0.00172678	0.000797874	0.00847533	0.000102471
0.00187044	0.000532597	0.00896417	0.00010244
0.002013	0.000357466	0.00939207	0.000102702
0.00215384	0.000415338	0.00975411	0.000103503
0.0022929	0.000649086	0.0100468	0.000104253
0.00243014	0.000937013	0.0102674	0.000105658
0.00256508	0.00124365	0.0104144	0.000107728
0.00269735	0.0015596	0.0104876	0.000110067
0.00282719	0.00188051	0.0104872	0.000112855
0.00295429	0.00220548	0.0104134	0.00011574
0.00307833	0.00253325	0.0102694	0.000119151
0.00319891	0.00286282	0.0100569	0.000122771
0.00331619	0.0031931	0.00977901	0.000126368
0.00343001	0.00352315	0.00943979	0.000130442
0.00354032	0.00385231	0.00904318	0.000134592
0.00364725	0.00417872	0.00859465	0.00013883
0.00374995	0.00450111	0.0080994	0.000143301
0.00384828	0.00481786	0.00756331	0.000148015
0.00394288	0.00512738	0.00699323	0.000152823
0.00403316	0.00542787	0.00639663	0.000157779
0.00411911	0.00571717	0.00578153	0.000162375
0.00420057	0.00599311	0.00515736	0.000167338
0.00427755	0.00625371	0.00453458	0.000172595
0.0043499	0.00649745	0.00392924	0.000177752
0.00441765	0.00672183	0.00336152	0.00018259
0.00448073	0.00692416	0.00286146	0.00018788
0.00453918	0.00710272	0.00247404	0.000192884
0.00459255	0.00725581	0.00225488	0.000197872
0.00464128	0.00738098	0.0022451	0.00020306
0.00468491	0.00747664	0.00243551	0.000208317
0.00472375	0.00754144	0.00277187	0.000213257
0.00475762	0.00757321	0.00319557	0.000218161
0.00478657	0.0075708	0.00366346	0.000222754
0.00481039	0.00753343	0.00414961	0.000227787
0.00482956	0.00745999	0.00463811	0.000232545
0.00484339	0.00734981	0.00511979	0.000237296
0.00485264	0.00720251	0.00558923	0.000242178
0.00485676	0.00701797	0.00604326	0.000246971
0.00485617	0.00679643	0.00648087	0.000251369
0.00485046	0.006539	0.00690133	0.000255874
0.00484004	0.00624648	0.00730493	0.000260358
0.0048251	0.00592008	0.0076931	0.000264639
0.00480539	0.00556184	0.00806666	0.000269021
0.00478085	0.0051749	0.00842602	0.000272965
0.00475175	0.00476296	0.00877212	0.000277339
0.00471809	0.00433087	0.00910585	0.000281498
0.00468018	0.00388573	0.00942727	0.000285432
0.0046377	0.003438	0.0097357	0.000289403
0.00459088	0.0030038	0.0100309	0.000293468
0.00453993	0.00260782	0.0103109	0.000297041
0.0044847	0.00228906	0.0105737	0.000301129
0.00442566	0.00210236	0.0108174	0.000304779
0.00436258	0.00209794	0.0110391	0.000308355
0.00429545	0.00228743	0.0112352	0.00031191
0.00422467	0.00263479	0.0114031	0.000315479
0.00415059	0.0030896	0.0115383	0.00031864
0.00407293	0.003611	0.0116375	0.000322266
0.00399184	0.0041709	0.0116974	0.000325695
0.00390766	0.00475131	0.0117145	0.000328922
0.00382037	0.00533992	0.0116853	0.000332169
0.00373039	0.0059279	0.0116069	0.000335537
0.00363768	0.006508	0.0114777	0.000338854
0.00354233	0.00707479	0.0112954	0.000341851
0.00344478	0.0076232	0.0110599	0.000344882
0.00334543	0.00814907	0.0107707	0.000347919
0.00324427	0.00864885	0.0104286	0.000351265
0.00314164	0.00911948	0.0100362	0.000354365
0.0030381	0.00955787	0.00959758	0.000357343
0.00293392	0.00996109	0.00911776	0.000360592
0.00282984	0.010327	0.00860468	0.000363821
0.00272588	0.010654	0.00806924	0.000367128
0.00262312	0.0109399	0.00752653	0.000370383
0.00252212	0.0111834	0.00699602	0.00037377
0.00242378	0.0113841	0.00650383	0.000376806
0.00232904	0.0115408	0.00608248	0.000380326
0.0022388	0.0116529	0.00577195	0.00038352
0.00215456	0.011721	0.00561178	0.000386789
0.00207786	0.0117448	0.0056318	0.000390292
0.00201023	0.0117249	0.00584373	0.000393863
0.00195286	0.0116624	0.0062362	0.000397459
0.00190776	0.0115581	0.00678043	0.00040096
0.00187653	0.0114134	0.00744189	0.000404801
0.00186038	0.0112304	0.00818719	0.000408467
0.0018602	0.0110106	0.00898723	0.00041245
0.00187688	0.0107565	0.00981832	0.000416342
0.00191021	0.0104706	0.0106608	0.000420349
0.00196022	0.0101549	0.0114986	0.000424464
0.00202597	0.00981292	0.0123188	0.000428537
0.00210605	0.00944756	0.0131095	0.000432943
0.00219967	0.0090616	0.0138615	0.000437111
0.00230518	0.00865843	0.0145664	0.000441888
0.00242094	0.00824152	0.0152173	0.000446367
0.00254577	0.00781415	0.0158081	0.00045126
0.00267885	0.00737948	0.0163339	0.000456078
0.00281891	0.00694165	0.016791	0.000460841
0.00296469	0.00650374	0.0171758	0.000465703
0.00311475	0.00606907	0.0174866	0.0004709
0.00326966	0.00564124	0.0177217	0.000476231
0.00342745	0.00522302	0.0178811	0.000481684
0.00358814	0.00481794	0.0179654	0.000487082
0.00375069	0.00442922	0.0179747	0.000492692
0.00391498	0.00405968	0.0179118	0.000498307
0.00408032	0.00371205	0.01778	0.000503939
0.004246	0.00338968	0.0175825	0.000509945
0.00441153	0.00309587	0.0173245	0.000515844
0.00457657	0.00283419	0.0170105	0.000521989
0.0047409	0.00260806	0.0166473	0.000528131
0.00490409	0.00242177	0.0162419	0.000534505
0.00506577	0.00228012	0.015802	0.000540894
0.00522537	0.00218717	0.0153361	0.000547192
0.00538265	0.00214678	0.0148537	0.000553928
0.00553706	0.00216115	0.0143646	0.000560378
0.00568851	0.00222983	0.0138799	0.000567
0.0058364	0.00235078	0.0134109	0.000573759
0.00598098	0.00252045	0.0129696	0.000580647
0.00612132	0.00273513	0.0125673	0.000587534
0.00625714	0.00299133	0.012215	0.000594337
0.00638857	0.00328536	0.0119233	0.000601386
0.00651509	0.00361404	0.0117004	0.000608521
0.00663634	0.00397503	0.0115524	0.000615612
0.00675192	0.00436581	0.0114814	0.000622661
0.00686221	0.00478374	0.0114876	0.000630059
0.00696619	0.00522643	0.0115669	0.000637045
0.00706379	0.00569111	0.0117121	0.000644339
0.00715516	0.0061751	0.0119143	0.000651746
0.00723951	0.00667514	0.0121629	0.000659002
0.00731703	0.00718822	0.0124461	0.000666308
0.00738736	0.00771099	0.0127521	0.000673528
0.00744998	0.00824018	0.01307	0.000680845
0.00750519	0.00877226	0.0133888	0.000687944
0.00755284	0.00930328	0.0136979	0.000695679
0.00759248	0.00982946	0.0139895	0.000702859
0.00762407	0.0103471	0.0142549	0.000710299
0.00764747	0.0108527	0.0144872	0.00071732
0.0076626	0.0113425	0.0146808	0.000724526
0.00766902	0.0118125	0.0148298	0.000731977
0.00766689	0.0122591	0.0149301	0.000739255
0.00765649	0.0126793	0.0149783	0.000746545
0.00763748	0.0130696	0.0149723	0.000753711
0.00760953	0.0134266	0.0149096	0.000760875
0.00757316	0.0137474	0.0147893	0.000767912
0.00752765	0.0140293	0.0146117	0.000775204
0.00747389	0.0142703	0.0143768	0.000782016
0.00741109	0.0144674	0.0140859	0.000789173
0.00733974	0.0146191	0.0137415	0.000795692
0.00726022	0.0147239	0.0133465	0.000802622
0.00717184	0.0147803	0.0129043	0.000809587
0.00707511	0.0147874	0.0124192	0.000816307
0.0069699	0.0147447	0.0118965	0.000823195
0.0068566	0.0146519	0.0113414	0.000829815
0.00673568	0.0145089	0.0107603	0.000836395
0.00660683	0.0143164	0.0101601	0.00084307
0.00647038	0.0140752	0.00954762	0.000849238
0.00632677	0.0137866	0.00893064	0.000855604
0.0061759	0.0134523	0.00831677	0.000861849
0.00601836	0.013074	0.0077146	0.000867922
0.00585431	0.0126539	0.00713283	0.000874321
0.00568451	0.0121949	0.00657944	0.000880025
0.00550882	0.0117002	0.00606237	0.000885891
0.00532818	0.0111729	0.00558995	0.000891893
0.00514253	0.0106167	0.00517014	0.000897546
0.00495282	0.0100361	0.00480973	0.000903237
0.00476013	0.00943519	0.00451403	0.000908861
0.00456459	0.0088191	0.00428897	0.000914087
0.00436702	0.00819286	0.00413825	0.000919053
0.00416906	0.00756288	0.00406333	0.000924036
0.00397137	0.0069359	0.00406631	0.000928764
0.00377597	0.00631986	0.00414808	0.000933818
0.00358408	0.00572386	0.00430832	0.000938049
0.00339795	0.0051591	0.00454768	0.000942788
0.00322019	0.00463932	0.00486649	0.000946906
0.00305323	0.0041822	0.00526391	0.000951425
0.00290097	0.00380755	0.00573788	0.000955364
0.00276725	0.00353709	0.00628661	0.000959923
0.00265554	0.00338869	0.00690665	0.000964149
0.002571	0.00337007	0.00759239	0.00096857
0.00251696	0.00347429	0.00833762	0.000973553
0.0024967	0.00368214	0.00913485	0.000979056
0.00251165	0.00396885	0.00997643	0.000985651
0.00256244	0.00431216	0.0108528	0.000993859
0.00264663	0.00469444	0.011753	0.00100417
0.00276179	0.00510305	0.012668	0.0010169
0.00290421	0.00553061	0.0135865	0.00103365
0.00306983	0.00597411	0.0144968	0.00105518
0.00325459	0.00643186	0.0153887	0.00108268
0.0034546	0.0069053	0.0162494	0.00111864
0.00366587	0.00739701	0.0170687	0.00116407
0.0038857	0.00791115	0.017836	0.00122134
0.0041111	0.00845297	0.0185396	0.00129279
0.00433927	0.00902802	0.019171	0.00138112
0.0045674	0.00964238	0.0197206	0.00148833
0.00479321	0.0103022	0.0201807	0.00161728
0.00501419	0.0110139	0.0205446	0.00177042
0.00522814	0.0117841	0.0208056	0.00195049
0.0054325	0.0126189	0.0209605	0.00216077
0.00562423	0.0135236	0.0210059	0.00240373
0.00580101	0.0145052	0.0209407	0.00268274
0.00595987	0.0155689	0.0207659	0.0030013
0.00609769	0.0167213	0.0204833	0.00336363
0.00621153	0.0179681	0.0200974	0.00377374
0.00629736	0.0193166	0.019615	0.00423675
0.00635214	0.0207736	0.0190452	0.00475805
0.00637198	0.0223473	0.0183989	0.00534359
0.00635328	0.0240465	0.01769	0.00600013
0.00629337	0.0258811	0.0169346	0.00673481
0.00618931	0.0278627	0.0161503	0.00755586
0.00603972	0.0300045	0.0153584	0.00847237
0.0058462	0.0323205	0.0145804	0.00949444
0.00561373	0.0348274	0.013839	0.0106331
0.00535554	0.0375439	0.0131561	0.0119002
0.00509587	0.0404912	0.0125516	0.0133097
0.00488051	0.0436935	0.0120427	0.0148761
0.00477928	0.0471775	0.0116401	0.0166156
0.00488703	0.050974	0.011353	0.0185464
0.00530039	0.0551175	0.0111887	0.0206881
0.00608289	0.0596457	0.0111589	0.0230622
0.00725375	0.0646028	0.0112941	0.0256926
0.00880676	0.0700377	0.011648	0.0286053
0.0107338	0.0760047	0.0123072	0.0318292
0.0130363	0.0825649	0.0133932	0.0353953
0.015725	0.0897869	0.0150468	0.0393378
0.0188215	0.0977471	0.0174107	0.0436948
0.0223542	0.106531	0.0206167	0.0485072
0.0263589	0.116234	0.0247812	0.0538205
0.0308776	0.126962	0.0300144	0.0596835
0.0359575	0.138832	0.0364282	0.0661496
0.0416522	0.151974	0.0441433	0.0732779
0.0480203	0.166532	0.0532947	0.0811311
0.0551269	0.182665	0.0640306	0.0897792
0.063043	0.200547	0.0765156	0.099297
0.0718469	0.220373	0.0909337	0.109766
0.0816234	0.242354	0.107486	0.121276
0.0924659	0.266724	0.126392	0.133923
0.140359	0.313008	0.156075	0.189221
0.276035	0.405573	0.207412	0.344805
0.404885	0.491363	0.257796	0.491246
0.523751	0.56886	0.30666	0.624844
0.629705	0.636747	0.353436	0.742221
0.720133	0.693891	0.397546	0.840399
0.792767	0.739341	0.438401	0.916879
0.845778	0.772348	0.475411	0.969708
0.877802	0.792366	0.507995	0.99754
0.887984	0.799071	0.535585	0.999659
0.876008	0.792364	0.557651	0.976018
0.842106	0.772378	0.573694	0.927227
0.787065	0.739477	0.583278	0.854553
0.712203	0.694264	0.586027	0.759885
0.619355	0.637579	0.581649	0.645695
0.510813	0.570506	0.56994	0.514963
0.389296	0.4944	0.550804	0.371116
0.25787	0.410957	0.524254	0.217928
0.197206	0.362168	0.503936	0.147964
0.186436	0.340725	0.493461	0.13529
0.176994	0.322559	0.486447	0.123763
0.168772	0.307425	0.482706	0.113271
0.161681	0.295101	0.482089	0.103715
0.155639	0.285395	0.48448	0.0950088
0.150582	0.278135	0.48981	0.0870716
0.146452	0.273174	0.498049	0.0798328
0.143201	0.270395	0.509225	0.0732283
0.140793	0.269708	0.523435	0.0672001
0.139199	0.271066	0.540876	0.061696
0.138399	0.274462	0.561893	0.0566686
0.138383	0.279948	0.58707	0.0520746
0.13915	0.287644	0.617348	0.0478754
0.106407	0.220538	0.47433	0.0440355
0.0607053	0.12476	0.266758	0.0405226
0.0346363	0.0705982	0.150129	0.0373081
0.0197662	0.0399638	0.0845338	0.034365
0.0112847	0.0226372	0.0476057	0.0316692
0.00644923	0.0128453	0.0267895	0.0291995
0.00369606	0.00731641	0.0150251	0.0269353
0.00213662	0.00422956	0.00833122	0.0248592
0.00126333	0.00254678	0.00443992	0.0229543
0.000798491	0.00171054	0.00205076	0.0212058
0.000599331	0.00145312	0.000667277	0.0196003
0.000622991	0.00167102	0.00176151	0.0181253
0.0008789	0.00243838	0.00400461	0.0167694
0.00143217	0.00399619	0.00761529	0.0155226
0.00206658	0.00576296	0.0113935	0.0143757
0.00205272	0.00563643	0.0109847	0.01332
0.00203965	0.0055166	0.0105989	0.0123477
0.00202748	0.00540313	0.0102366	0.011452
0.00201544	0.00529623	0.00989823	0.0106263
0.00200426	0.00519551	0.00958218	0.00986487
0.00199342	0.00510094	0.00928882	0.0091622
0.00198338	0.00501226	0.00901617	0.00851409
0.00197402	0.00492921	0.00876378	0.00791536
0.00196564	0.00485197	0.00853008	0.00736246
0.00195726	0.00477979	0.00831436	0.00685156
0.00194973	0.00471219	0.00811522	0.00637949
0.00194259	0.0046491	0.00793086	0.00594316
0.00193602	0.00459002	0.00776129	0.00553974
0.00193036	0.00453466	0.00760429	0.00516689
0.00192412	0.00448333	0.00746007	0.00482228
0.00191891	0.0044354	0.00732673	0.00450376
0.00191419	0.00439054	0.00720345	0.00420953
0.00190966	0.00434892	0.00708953	0.00393816
0.00190504	0.00430951	0.00698478	0.00368782
0.00190176	0.00427271	0.00688826	0.00345683
0.00189848	0.00423838	0.00679878	0.00324458
0.00189503	0.00420672	0.00671658	0.00304952
0.00189207	0.00417706	0.0066408	0.00287048
0.00188977	0.00414892	0.00657006	0.00270694
0.00188723	0.00412295	0.00650445	0.00255778
0.00188524	0.00409876	0.00644323	0.00242244
0.00188337	0.00407627	0.00638782	0.00229961
0.00188157	0.00405463	0.00633641	0.00218914
0.00187999	0.00403477	0.0062884	0.00209011
0.00187849	0.00401666	0.00624448	0.00200183
0.00187746	0.00399918	0.00620322	0.00192373
0.00187682	0.00398254	0.00616476	0.00185526
0.00187606	0.00396771	0.00612933	0.00179557
0.0018755	0.00395389	0.00609656	0.00174423
0.00187467	0.0039408	0.0060657	0.00170056
0.00187456	0.00392842	0.00603725	0.00166378
0.00187415	0.00391693	0.00601122	0.00163364
0.00187395	0.00390669	0.00598637	0.00160913
0.00187383	0.00389636	0.00596343	0.00158989
0.00187381	0.00388727	0.00594228	0.00157528
0.00187422	0.00387928	0.00592248	0.0015648
0.00187481	0.00387112	0.00590378	0.00155769
0.00187452	0.00386344	0.00588577	0.00155409
0.0018753	0.00385656	0.00587031	0.00155305
0.00187563	0.00385007	0.00585486	0.00155423
0.00187635	0.00384408	0.00584079	0.0015573
0.00187704	0.00383859	0.00582709	0.00156208
0.00187748	0.0038333	0.00581454	0.00156823
0.00187828	0.00382858	0.00580277	0.00157551
0.00187887	0.00382425	0.00579267	0.00158366
0.00187973	0.00382014	0.00578203	0.00159259
0.00188069	0.00381631	0.00577182	0.00160199
0.00188166	0.00381303	0.00576271	0.00161171
0.00188251	0.00380959	0.00575414	0.0016219
0.0018837	0.00380665	0.00574551	0.00163206
0.00188448	0.00380409	0.00573784	0.00164251
0.00188569	0.00380122	0.00573097	0.00165293
0.00188663	0.00379824	0.00572418	0.00166309
0.0018877	0.00379648	0.00571697	0.00167348
0.00188862	0.00379472	0.00571066	0.00168344
0.00188994	0.0037926	0.00570467	0.00169336
0.00189071	0.00379051	0.00569866	0.00170314
0.00189255	0.00378883	0.00569291	0.00171247
0.00189344	0.00378735	0.00568858	0.00172172
0.0018946	0.00378564	0.00568297	0.0017306
0.00189548	0.00378429	0.00567815	0.00173926
0.00189706	0.00378342	0.00567372	0.00174752
0.00189801	0.00378171	0.0056695	0.00175558
0.00189911	0.00378067	0.00566498	0.00176326
0.00190064	0.00377949	0.00566121	0.00177075
0.00190156	0.00377822	0.00565692	0.00177787
0.00190279	0.00377723	0.00565226	0.00178477
0.00190423	0.00377618	0.00564895	0.00179121
0.00190533	0.00377536	0.00564513	0.00179748
0.00190635	0.00377442	0.00564132	0.00180339
0.00190761	0.00377312	0.00563792	0.00180906
0.00190912	0.00377245	0.00563439	0.0018145
0.00190981	0.00377154	0.00563067	0.00181959
0.00191132	0.00377064	0.00562734	0.00182442
0.00191242	0.00376985	0.005624	0.00182921
0.0019133	0.00376894	0.0056209	0.00183347
0.00191458	0.00376759	0.00561779	0.00183757
0.00191607	0.00376699	0.00561414	0.00184143
0.00191683	0.0037662	0.00561092	0.00184517
0.00191826	0.00376545	0.00560825	0.00184851
0.00191912	0.00376466	0.00560446	0.0018518
0.00192046	0.00376368	0.00560196	0.00185491
0.00192138	0.00376287	0.00559854	0.00185765
0.00192246	0.00376204	0.00559537	0.00186014
0.00192341	0.00376153	0.0055921	0.00186273
0.00192449	0.00376069	0.00558867	0.00186502
0.00192585	0.00375978	0.00558587	0.00186704
0.00192656	0.00375881	0.00558278	0.00186905
0.00192744	0.00375797	0.00557936	0.0018708
0.00192888	0.00375737	0.00557621	0.00187242
0.00192983	0.00375661	0.00557286	0.0018738
0.00193071	0.00375555	0.00556942	0.00187529
0.00193151	0.00375521	0.00556657	0.00187635
0.00193257	0.00375397	0.00556324	0.00187741
0.00193308	0.00375304	0.00555995	0.00187827
0.00193443	0.00375257	0.00555538	0.00187908
0.00193516	0.00375171	0.00555213	0.00187973
0.00193629	0.00375111	0.00554917	0.00188018
0.00193681	0.00375005	0.0055455	0.00188075
0.00193785	0.00374879	0.00554156	0.00188111
0.0019386	0.00374842	0.00553796	0.00188143
0.00193978	0.00374709	0.00553391	0.00188151
0.00194037	0.00374596	0.00552948	0.00188156
0.00194102	0.00374533	0.00552556	0.00188152
0.00194139	0.00374427	0.00552255	0.00188136
0.0019424	0.00374324	0.00551801	0.00188116
0.00194318	0.00374234	0.00551377	0.00188082
0.00194414	0.00374036	0.00550959	0.00188047
0.00194476	0.0037393	0.00550589	0.00188
0.00194534	0.00373823	0.00550053	0.00187955
0.00194599	0.00373652	0.00549662	0.00187889
0.00194656	0.00373508	0.00549234	0.00187821
0.00194726	0.00373401	0.00548744	0.00187753
0.00194794	0.00373177	0.00548307	0.00187667
0.00194841	0.00373032	0.00547827	0.00187587
0.00194882	0.00372858	0.005474	0.00187494
0.00194955	0.00372671	0.00546865	0.00187395
0.00195019	0.00372507	0.00546407	0.00187292
0.00195047	0.00372303	0.00545933	0.00187186
0.00195112	0.00372136	0.00545464	0.00187067
0.00195179	0.00371973	0.00544958	0.00186949
0.00195204	0.00371684	0.00544473	0.00186838
0.00195273	0.00371498	0.00543976	0.0018671
0.00195267	0.00371304	0.00543459	0.00186567
0.00195335	0.00371071	0.00542993	0.00186448
0.00195349	0.00370863	0.00542464	0.00186297
0.00195429	0.00370633	0.00541957	0.00186159
0.00195454	0.00370393	0.00541416	0.00185998
0.00195503	0.00370182	0.00540937	0.00185848
0.00195519	0.00369951	0.00540408	0.00185701
0.0019554	0.00369706	0.00539914	0.00185544
0.00195578	0.00369519	0.00539331	0.00185378
0.00195609	0.00369289	0.00538771	0.00185205
0.00195616	0.00369055	0.00538252	0.00185035
0.00195659	0.00368838	0.00537658	0.00184858
0.00195683	0.00368626	0.00537133	0.00184675
0.00195706	0.00368419	0.00536575	0.00184509
0.00195728	0.00368228	0.00535983	0.0018433
0.00195728	0.00368013	0.0053533	0.00184134
0.00195782	0.00367811	0.00534753	0.00183948
0.00195762	0.00367625	0.00534138	0.00183776
0.00195781	0.00367417	0.00533504	0.0018357
0.00195791	0.00367233	0.00532865	0.0018337
0.001958	0.00367061	0.00532175	0.00183169
0.00195817	0.00366863	0.00531503	0.00182977
0.00195832	0.00366705	0.00530806	0.00182766
0.00195823	0.00366508	0.00530118	0.00182557
0.00195845	0.00366349	0.00529327	0.00182352
0.00195827	0.0036614	0.00528626	0.00182134
0.00195849	0.00365953	0.00527887	0.0018193
0.00195825	0.00365803	0.00527055	0.00181709
0.00195827	0.00365622	0.00526356	0.00181517
0.00195873	0.00365468	0.00525537	0.00181285
0.00195811	0.00365294	0.00524703	0.00181066
0.00195832	0.00365085	0.00523902	0.00180829
0.00195793	0.00364898	0.0052309	0.00180604
0.00195796	0.00364705	0.00522201	0.00180389
0.00195798	0.00364522	0.00521377	0.00180161
0.00195817	0.00364298	0.00520545	0.00179924
0.00195773	0.00364115	0.00519694	0.00179698
0.00195784	0.00363898	0.00518821	0.00179461
0.00195722	0.00363674	0.00517973	0.00179217
0.0019573	0.00363463	0.00517079	0.00178988
0.00195703	0.00363255	0.00516179	0.00178748
0.00195711	0.00363013	0.00515319	0.00178518
0.00195682	0.00362798	0.0051447	0.00178272
0.00195649	0.00362551	0.00513645	0.00178015
0.00195623	0.00362301	0.00512706	0.00177778
0.00195629	0.00362066	0.00511862	0.00177525
0.00195584	0.00361808	0.00510947	0.00177284
0.00195599	0.00361551	0.00510076	0.00177033
0.00195516	0.00361295	0.00509194	0.0017679
0.00195523	0.00361035	0.00508329	0.00176534
0.00195446	0.00360754	0.00507508	0.00176278
0.00195457	0.00360588	0.00506576	0.00176015
0.00195448	0.00360276	0.00505683	0.00175772
0.001954	0.00360059	0.00504803	0.00175526
0.0019537	0.00359802	0.00503886	0.00175264
0.00195339	0.00359545	0.00503011	0.00174991
0.00195293	0.00359327	0.00502113	0.00174738
0.00195253	0.00359086	0.00501215	0.00174465
0.00195226	0.00358858	0.00500273	0.00174219
0.00195196	0.00358625	0.00499337	0.00173956
0.00195148	0.00358367	0.00498444	0.00173694
0.00195123	0.00358158	0.00497475	0.0017343
0.00195081	0.00357947	0.00496547	0.00173161
0.00195041	0.00357707	0.00495587	0.00172902
0.00195019	0.0035753	0.00494604	0.00172626
0.00194951	0.00357309	0.00493598	0.00172359
0.00194901	0.00357085	0.00492633	0.00172096
0.00194876	0.00356901	0.00491652	0.00171839
0.00194842	0.00356695	0.0049063	0.00171549
0.00194777	0.00356487	0.00489657	0.00171276
0.00194737	0.00356286	0.00488594	0.00170992
0.00194677	0.00356093	0.00487554	0.00170721
0.00194643	0.00355858	0.00486534	0.00170462
0.001946	0.00355719	0.00485503	0.00170187
0.00194593	0.00355475	0.00484509	0.00169915
0.00194444	0.00355257	0.00483407	0.00169641
0.00194453	0.0035504	0.00482439	0.00169365
0.00194399	0.00354849	0.00481342	0.00169071
0.00194324	0.00354672	0.00480306	0.00168816
0.00194283	0.00354415	0.00479325	0.00168512
0.00194242	0.0035425	0.00478292	0.00168248
