# Supplementary material for: A plasmonic refractive index sensor with an ultrabroad dynamic sensing range
Source: Sci Rep. 2019 Mar 26;9:5134. doi: 10.1038/s41598-019-41353-4 (PMC6435793; doi:10.1038/s41598-019-41353-4)
Supplement: Supplementary file 5 — The datasheet of Fig4a. [file 41598_2019_41353_MOESM5_ESM.xlsx]

## Sheet: 工作表1
	TMref		TEAU		TMAU
1	0.998838	1	0.985188	1	0.77974
1.04	0.998644	1.04	0.984746	1.04	0.75431
1.08	0.998455	1.08	0.984648	1.08	0.74086
1.12	0.998241	1.12	0.984569	1.12	0.73132
1.16	0.998117	1.16	0.984091	1.16	0.71732
1.2	0.997869	1.2	0.98368	1.2	0.70258
1.24	0.99771	1.24	0.983351	1.24	0.68922
1.28	0.997464	1.28	0.982993	1.28	0.6823
1.32	0.997147	1.32	0.982462	1.32	0.68113
1.36	0.996932	1.36	0.982059	1.36	0.65509
1.4	0.996536	1.4	0.981897	1.4	0.62603
1.44	0.996274	1.44	0.981269	1.44	0.59988
1.48	0.995793	1.48	0.98057	1.48	0.58726
1.52	0.995416	1.52	0.98025	1.52	0.5548
1.56	0.995006	1.56	0.979613	1.56	0.53238
1.6	0.994464	1.6	0.978965	1.6	0.49133
1.64	0.993928	1.64	0.97856	1.64	0.45298
1.68	0.993319	1.68	0.977623	1.68	0.41041
1.72	0.992634	1.72	0.976599	1.72	0.37603
1.76	0.991885	1.76	0.976431	1.76	0.35521
1.8	0.991	1.8	0.975525	1.8	0.3406
1.84	0.990025	1.84	0.974029	1.84	0.33364
1.88	0.988887	1.88	0.973456	1.88	0.30059
1.92	0.987496	1.92	0.972667	1.92	0.2771
1.96	0.985844	1.96	0.970984	1.96	0.2492
2	0.983848	2	0.970269	2	0.22699
2.04	0.981263	2.04	0.969082	2.04	0.20932
2.08	0.977905	2.08	0.966889	2.08	0.18103
2.12	0.973467	2.12	0.965764	2.12	0.1655
2.16	0.967412	2.16	0.965423	2.16	0.14444
2.2	0.95908	2.2	0.962377	2.2	0.12323
2.24	0.947569	2.24	0.959749	2.24	0.09508
2.28	0.931692	2.28	0.959142	2.28	0.05674
2.32	0.909945	2.32	0.956533	2.32	0.03804
2.36	0.880647	2.36	0.953433	2.36	0.02032
2.4	0.841993	2.4	0.952065	2.4	0.0211
2.44	0.792419	2.44	0.948784	2.44	0.01665
2.48	0.730904	2.48	0.942408	2.48	0.01804
2.52	0.657494	2.52	0.940742	2.52	0.01663
2.56	0.573687	2.56	0.94056	2.56	0.01033
2.6	0.482666	2.6	0.932532	2.6	0.00922
2.64	0.389094	2.64	0.92399	2.64	0.00606
2.68	0.298512	2.68	0.922879	2.68	0.00532
2.72	0.216431	2.72	0.917581	2.72	0.00635
2.76	0.147187	2.76	0.903211	2.76	0.00366
2.8	0.0931059	2.8	0.897269	2.8	0.00355
2.84	0.0543099	2.84	0.897201	2.84	0.00388
2.88	0.0289322	2.88	0.878134	2.88	0.00268
2.92	0.0138865	2.92	0.847019	2.92	0.00502
2.96	7.81419e-11	2.96	0.836023	2.96	0.00189
3	1.351e-08	3	0.838314	3	0.00172
