# Supplementary material for: A plasmonic refractive index sensor with an ultrabroad dynamic sensing range
Source: Sci Rep. 2019 Mar 26;9:5134. doi: 10.1038/s41598-019-41353-4 (PMC6435793; doi:10.1038/s41598-019-41353-4)
Supplement: Supplementary file 6 — The datasheet of Fig5a. [file 41598_2019_41353_MOESM6_ESM.xlsx]

## Sheet: 工作表1
	0	5	10	15	20
1	0.77974	0.79165	0.78411	0.72396	0.61354
1.04	0.75431	0.77835	0.72938	0.67942	0.61114
1.08	0.74086	0.75185	0.68877	0.63262	0.5933
1.12	0.73132	0.74185	0.65943	0.59116	0.58703
1.16	0.71732	0.72724	0.67085	0.58114	0.55772
1.2	0.70258	0.72597	0.68979	0.59078	0.57509
1.24	0.68922	0.72116	0.73208	0.61864	0.58711
1.28	0.6823	0.69736	0.72198	0.61933	0.57095
1.32	0.68113	0.67444	0.6931	0.60414	0.52683
1.36	0.65509	0.63789	0.63418	0.56805	0.48351
1.4	0.62603	0.60751	0.57684	0.52649	0.44511
1.44	0.59988	0.59067	0.55216	0.50174	0.43676
1.48	0.58726	0.57832	0.54469	0.4809	0.44369
1.52	0.5548	0.57138	0.5486	0.48355	0.43727
1.56	0.53238	0.54027	0.52605	0.48396	0.42688
1.6	0.49133	0.49437	0.48193	0.46117	0.40084
1.64	0.45298	0.43245	0.41764	0.41902	0.35217
1.68	0.41041	0.3886	0.36948	0.36972	0.29473
1.72	0.37603	0.36056	0.34879	0.34585	0.28013
1.76	0.35521	0.35205	0.35365	0.334	0.28152
1.8	0.3406	0.35671	0.35552	0.33656	0.29397
1.84	0.33364	0.34814	0.35746	0.34054	0.29623
1.88	0.30059	0.32963	0.32509	0.316	0.27644
1.92	0.2771	0.28558	0.28574	0.25984	0.21551
1.96	0.2492	0.23943	0.23289	0.20509	0.15512
2	0.22699	0.2059	0.20681	0.15927	0.12581
2.04	0.20932	0.18453	0.18523	0.14216	0.1259
2.08	0.18103	0.18102	0.18113	0.13288	0.1279
2.12	0.1655	0.16238	0.16076	0.13116	0.12249
2.16	0.14444	0.15263	0.13686	0.11163	0.11021
2.2	0.12323	0.11412	0.10201	0.08456	0.08501
2.24	0.09508	0.08618	0.0694	0.05059	0.05338
2.28	0.05674	0.0498	0.04877	0.03353	0.02802
2.32	0.03804	0.03272	0.03298	0.02401	0.01961
2.36	0.02032	0.02172	0.02649	0.02111	0.01742
2.4	0.0211	0.02258	0.02061	0.0162	0.01698
2.44	0.01665	0.02262	0.01931	0.01329	0.01166
2.48	0.01804	0.01899	0.0153	0.01136	0.01071
2.52	0.01663	0.0156	0.01331	0.01066	0.00941
2.56	0.01033	0.00788	0.01002	0.01079	0.0125
2.6	0.00922	0.00631	0.00674	0.0074	0.0106
2.64	0.00606	0.00563	0.00727	0.00712	0.00999
2.68	0.00532	0.00527	0.00463	0.00383	0.00659
2.72	0.00635	0.00756	0.00513	0.00286	0.00404
2.76	0.00366	0.00566	0.00438	0.00307	0.00399
2.8	0.00355	0.00586	0.00429	0.00329	0.00344
2.84	0.00388	0.00709	0.00721	0.0071	0.00774
2.88	0.00268	0.00599	0.00626	0.00706	0.00858
2.92	0.00502	0.00921	0.00979	0.01134	0.01372
2.96	0.00189	0.00656	0.00767	0.01026	0.01391
3	0.00172	0.00787	0.00786	0.01114	0.01513
