# Supplementary material for: A plasmonic refractive index sensor with an ultrabroad dynamic sensing range
Source: Sci Rep. 2019 Mar 26;9:5134. doi: 10.1038/s41598-019-41353-4 (PMC6435793; doi:10.1038/s41598-019-41353-4)
Supplement: Supplementary file 7 — The datasheet of Fig5b. [file 41598_2019_41353_MOESM7_ESM.xlsx]

## Sheet: 工作表1
	TMAU_water_absor	TMref_water_absor	TMAU_water_noabsor	TMref_water_nonabsor
1.316	0.67738	0.9461	0.68258	0.95431
1.3165	0.67722	0.94598	0.68243	0.95419
1.317	0.67706	0.94585	0.68226	0.95406
1.3175	0.67689	0.94572	0.68209	0.95393
1.318	0.67672	0.9456	0.68191	0.9538
1.3185	0.67653	0.94547	0.68173	0.95367
1.319	0.67634	0.94534	0.68154	0.95354
1.3195	0.67615	0.94522	0.68134	0.95341
1.32	0.67595	0.94509	0.68113	0.95328
1.3205	0.67574	0.94496	0.68092	0.95315
1.321	0.67552	0.94483	0.6807	0.95302
