# Supplementary material for: A plasmonic refractive index sensor with an ultrabroad dynamic sensing range
Source: Sci Rep. 2019 Mar 26;9:5134. doi: 10.1038/s41598-019-41353-4 (PMC6435793; doi:10.1038/s41598-019-41353-4)
Supplement: Supplementary file 8 — The datasheet of Fig3b. [file 41598_2019_41353_MOESM8_ESM.xlsx]

## Sheet: Fig3b_TMAU_n1
/rn,a,b/nx0/ls1
/r,qa,qb
1201	-6	6	0	OUTPUT_AMPLITUDE_3D	Wavelength=1.55
1201	-6	6
0.00353449	0.00352124	0.00350816	0.00349413	0.00348052	0.00346647	0.00345217	0.00343794	0.00342335	0.00340832	0.00339352	0.0033784	0.00336301	0.00334758	0.00333162	0.00331583	0.00329987	0.0032834	0.00326719	0.00325037	0.00323368	0.00321675	0.00319978	0.00318229	0.00316513	0.00314748	0.00312942	0.00311142	0.00309322	0.00307508	0.00305649	0.00303817	0.00301929	0.00300086	0.00298134	0.00296269	0.00294311	0.00292369	0.00290432	0.00288431	0.00286492	0.0028451	0.00282484	0.00280498	0.00278479	0.00276455	0.00274428	0.002724	0.0027034	0.00268291
0.00355129	0.00353861	0.00352507	0.00351217	0.00349844	0.0034847	0.00347093	0.00345669	0.00344238	0.00342804	0.00341332	0.00339848	0.00338338	0.00336804	0.00335265	0.00333698	0.00332104	0.00330529	0.00328891	0.00327263	0.00325609	0.00323961	0.00322232	0.00320547	0.00318805	0.00317036	0.00315314	0.00313515	0.00311748	0.00309922	0.00308114	0.0030626	0.00304444	0.0030254	0.00300684	0.00298747	0.00296862	0.00294931	0.00292997	0.00291044	0.00289087	0.00287093	0.00285115	0.00283134	0.00281134	0.00279099	0.00277094	0.00275039	0.00273007	0.0027094
0.00356761	0.00355494	0.00354255	0.00352913	0.00351605	0.00350275	0.00348897	0.00347529	0.00346135	0.00344689	0.00343259	0.00341807	0.00340321	0.00338833	0.00337289	0.00335755	0.00334227	0.00332625	0.00331051	0.0032943	0.00327809	0.00326146	0.00324497	0.00322804	0.00321116	0.00319409	0.00317642	0.00315887	0.00314107	0.0031233	0.00310515	0.00308728	0.00306861	0.00305047	0.00303135	0.00301292	0.00299381	0.00297462	0.00295549	0.00293579	0.00291663	0.00289699	0.00287706	0.00285743	0.00283722	0.00281728	0.00279719	0.00277694	0.00275651	0.00273617
0.00358341	0.00357154	0.00355849	0.00354619	0.00353321	0.00351998	0.0035068	0.00349327	0.00347949	0.00346566	0.00345163	0.0034373	0.00342277	0.00340796	0.00339304	0.00337808	0.0033626	0.0033474	0.00333156	0.00331576	0.00329965	0.00328371	0.00326702	0.00325051	0.00323361	0.00321626	0.00319943	0.00318194	0.00316476	0.00314687	0.00312923	0.00311105	0.00309328	0.00307459	0.0030563	0.00303743	0.00301874	0.00299973	0.00298064	0.00296153	0.00294227	0.00292244	0.00290305	0.00288333	0.0028636	0.00284354	0.00282359	0.00280309	0.00278292	0.00276244
0.00359889	0.00358675	0.003575	0.00356232	0.00354977	0.00353717	0.00352402	0.00351089	0.00349752	0.00348373	0.00346998	0.00345604	0.0034418	0.00342738	0.00341259	0.00339776	0.00338312	0.00336761	0.00335232	0.00333671	0.00332106	0.00330487	0.0032888	0.00327239	0.00325582	0.00323935	0.00322218	0.00320516	0.00318773	0.00317034	0.00315267	0.0031353	0.00311689	0.00309897	0.00308042	0.00306219	0.00304346	0.00302464	0.00300585	0.00298653	0.00296749	0.00294818	0.0029286	0.00290914	0.00288914	0.00286946	0.00284946	0.00282932	0.00280925	0.00278909
0.00361357	0.00360249	0.00359004	0.00357833	0.00356613	0.00355345	0.00354081	0.00352799	0.00351482	0.00350151	0.0034882	0.00347445	0.00346043	0.0034462	0.00343183	0.00341763	0.00340263	0.00338788	0.00337269	0.00335744	0.00334171	0.0033263	0.00331028	0.0032941	0.00327783	0.00326092	0.00324448	0.00322747	0.00321073	0.00319335	0.00317627	0.0031583	0.00314085	0.00312272	0.00310472	0.00308628	0.00306792	0.00304926	0.00303048	0.00301169	0.00299276	0.00297323	0.00295419	0.00293458	0.00291523	0.00289541	0.00287552	0.00285533	0.00283539	0.00281493
0.00362824	0.00361661	0.00360549	0.00359362	0.0035816	0.00356962	0.00355721	0.00354471	0.00353183	0.00351878	0.00350568	0.00349222	0.00347861	0.00346474	0.00345069	0.00343639	0.0034223	0.0034074	0.00339264	0.0033775	0.00336244	0.00334691	0.00333115	0.0033153	0.00329914	0.00328319	0.00326659	0.00325011	0.00323314	0.00321625	0.0031989	0.00318195	0.00316404	0.00314638	0.00312834	0.00311043	0.00309203	0.00307366	0.00305527	0.0030363	0.0030175	0.00299857	0.00297926	0.00296008	0.00294041	0.00292082	0.00290101	0.00288117	0.00286135	0.00284135
0.00364172	0.00363136	0.00361965	0.00360851	0.00359705	0.00358501	0.00357297	0.00356073	0.0035483	0.00353562	0.00352293	0.00350979	0.00349632	0.00348278	0.00346899	0.00345548	0.00344098	0.00342677	0.00341219	0.00339754	0.00338234	0.00336735	0.00335195	0.00333619	0.00332059	0.00330422	0.00328818	0.00327169	0.0032554	0.00323846	0.00322197	0.00320437	0.00318713	0.00316965	0.00315202	0.00313391	0.00311609	0.00309782	0.00307931	0.00306086	0.00304232	0.00302308	0.00300442	0.00298504	0.00296595	0.00294639	0.00292677	0.00290695	0.0028872	0.00286681
0.00365551	0.00364448	0.00363397	0.00362291	0.00361147	0.00360008	0.0035884	0.00357666	0.00356432	0.00355195	0.00353954	0.00352656	0.00351368	0.00350042	0.00348707	0.0034733	0.00345976	0.00344554	0.00343136	0.00341668	0.00340216	0.00338739	0.00337196	0.00335672	0.00334109	0.00332554	0.00330955	0.00329368	0.00327713	0.00326086	0.00324384	0.00322713	0.00320997	0.00319266	0.00317497	0.00315758	0.00313954	0.00312152	0.00310358	0.00308499	0.00306653	0.00304802	0.00302899	0.00301004	0.00299072	0.00297136	0.00295183	0.00293231	0.00291261	0.00289284
0.00366785	0.0036581	0.00364724	0.00363671	0.00362589	0.00361456	0.00360328	0.00359155	0.0035798	0.00356787	0.00355577	0.0035433	0.00353048	0.00351759	0.00350438	0.00349158	0.00347767	0.00346399	0.00344996	0.00343591	0.00342144	0.00340681	0.00339198	0.00337679	0.00336174	0.003346	0.00333055	0.00331446	0.00329871	0.0032822	0.00326608	0.00324917	0.00323223	0.00321522	0.00319809	0.00318032	0.00316304	0.00314525	0.00312702	0.00310897	0.00309085	0.00307191	0.00305352	0.00303448	0.00301576	0.00299646	0.00297714	0.00295769	0.00293814	0.00291806
0.00368059	0.00367026	0.0036604	0.00365008	0.00363928	0.00362861	0.00361756	0.00360658	0.00359493	0.00358323	0.00357153	0.00355907	0.00354689	0.00353428	0.00352167	0.00350849	0.00349544	0.0034819	0.00346837	0.00345426	0.0034402	0.00342613	0.00341116	0.00339657	0.00338157	0.00336644	0.00335096	0.00333574	0.00331967	0.0033039	0.00328746	0.00327099	0.00325445	0.00323766	0.00322028	0.00320352	0.00318593	0.00316811	0.00315069	0.00313256	0.00311437	0.00309628	0.00307763	0.00305904	0.00304003	0.00302091	0.00300175	0.00298253	0.00296305	0.00294354
0.00369186	0.00368271	0.00367268	0.00366279	0.00365266	0.00364204	0.00363158	0.00362044	0.00360934	0.00359822	0.00358665	0.0035749	0.00356279	0.00355057	0.00353798	0.0035258	0.00351252	0.00349949	0.00348601	0.00347249	0.00345883	0.00344459	0.00343038	0.00341587	0.00340128	0.00338612	0.00337143	0.00335576	0.00334045	0.00332452	0.00330867	0.00329249	0.00327605	0.00325938	0.00324288	0.0032255	0.00320858	0.0031914	0.00317354	0.00315582	0.00313819	0.00311962	0.00310152	0.00308282	0.00306446	0.0030455	0.00302654	0.00300748	0.00298814	0.0029684
0.00370343	0.00369386	0.00368473	0.00367512	0.00366495	0.00365513	0.00364471	0.00363443	0.0036236	0.00361252	0.00360152	0.00358971	0.00357825	0.00356623	0.00355439	0.0035418	0.00352931	0.00351644	0.00350352	0.00349015	0.00347652	0.0034631	0.00344878	0.00343474	0.00342037	0.00340587	0.00339084	0.00337612	0.00336068	0.00334533	0.00332958	0.00331354	0.00329742	0.00328128	0.00326422	0.00324805	0.00323108	0.0032134	0.00319645	0.00317889	0.00316101	0.0031433	0.00312502	0.0031069	0.00308826	0.00306938	0.00305069	0.00303174	0.00301249	0.00299334
0.00371361	0.00370517	0.00369595	0.00368668	0.00367736	0.00366746	0.00365779	0.00364733	0.00363687	0.00362656	0.00361558	0.00360454	0.00359315	0.00358163	0.0035697	0.0035581	0.00354552	0.00353318	0.00352031	0.00350723	0.00349442	0.00348073	0.00346707	0.00345329	0.00343923	0.00342456	0.00341062	0.00339549	0.00338059	0.00336535	0.00334985	0.00333422	0.00331842	0.0033021	0.00328626	0.00326944	0.00325265	0.00323608	0.0032188	0.0032014	0.00318421	0.00316605	0.00314833	0.00313003	0.00311193	0.00309343	0.00307492	0.00305615	0.00303713	0.00301779
0.00372401	0.00371526	0.00370682	0.00369799	0.0036885	0.00367955	0.00366979	0.00366015	0.00365022	0.0036398	0.00362948	0.00361838	0.00360765	0.00359624	0.00358514	0.00357319	0.00356137	0.00354915	0.00353673	0.00352426	0.00351116	0.00349828	0.00348472	0.00347124	0.00345741	0.00344369	0.00342916	0.00341478	0.00340011	0.00338523	0.00337006	0.00335464	0.00333889	0.00332343	0.00330682	0.00329102	0.00327474	0.0032574	0.00324089	0.00322386	0.00320632	0.00318904	0.00317116	0.00315347	0.00313529	0.00311679	0.0030985	0.00307982	0.00306089	0.00304207
0.00373309	0.0037254	0.00371697	0.00370833	0.00369996	0.00369077	0.00368177	0.00367217	0.00366237	0.00365281	0.00364245	0.00363218	0.00362147	0.00361067	0.00359948	0.00358849	0.00357663	0.00356489	0.00355282	0.00354022	0.00352813	0.00351512	0.00350206	0.00348893	0.00347553	0.00346135	0.00344798	0.00343361	0.00341919	0.00340452	0.00338951	0.00337438	0.00335927	0.00334336	0.00332807	0.00331194	0.00329526	0.00327929	0.00326271	0.00324557	0.00322885	0.00321116	0.00319384	0.00317605	0.00315823	0.00314012	0.00312206	0.00310364	0.00308499	0.00306608
0.00374228	0.0037344	0.00372661	0.00371869	0.0037099	0.00370174	0.00369276	0.00368378	0.00367468	0.00366494	0.00365536	0.00364502	0.00363503	0.00362428	0.00361392	0.00360261	0.00359148	0.00358	0.00356806	0.00355647	0.00354403	0.00353169	0.00351885	0.00350601	0.00349269	0.00347973	0.00346587	0.00345183	0.00343783	0.00342349	0.0034089	0.0033942	0.0033788	0.00336401	0.00334797	0.00333239	0.00331681	0.00330012	0.00328389	0.00326732	0.00325027	0.00323342	0.00321601	0.00319875	0.00318095	0.00316296	0.00314512	0.00312667	0.00310815	0.00308962
0.00375026	0.00374332	0.00373573	0.00372774	0.00372031	0.00371192	0.00370353	0.00369485	0.00368572	0.00367694	0.00366727	0.00365778	0.00364775	0.00363768	0.00362726	0.00361692	0.00360583	0.00359463	0.00358343	0.00357146	0.00355996	0.00354769	0.00353528	0.00352274	0.00351009	0.0034965	0.00348353	0.00346993	0.00345616	0.00344204	0.00342762	0.00341291	0.0033985	0.00338313	0.00336821	0.00335286	0.00333653	0.00332103	0.00330502	0.00328829	0.0032721	0.00325489	0.00323796	0.0032207	0.00320325	0.00318558	0.00316787	0.00314983	0.00313163	0.00311311
0.00375821	0.00375121	0.00374407	0.00373713	0.00372913	0.00372163	0.00371351	0.00370528	0.00369696	0.00368794	0.00367912	0.00366954	0.00366031	0.00365033	0.00364073	0.00363005	0.00361959	0.00360894	0.00359754	0.00358673	0.00357506	0.0035633	0.00355114	0.00353898	0.00352622	0.0035139	0.0035008	0.00348726	0.00347387	0.00346007	0.00344601	0.00343209	0.0034172	0.00340292	0.00338756	0.00337226	0.00335726	0.00334132	0.00332539	0.00330932	0.00329281	0.00327632	0.00325947	0.0032427	0.00322519	0.00320773	0.00319038	0.00317226	0.00315411	0.00313582
0.00376508	0.00375884	0.00375218	0.00374494	0.00373833	0.0037308	0.00372309	0.0037153	0.00370686	0.00369889	0.00368998	0.0036813	0.00367196	0.00366267	0.00365298	0.00364331	0.0036331	0.00362242	0.00361209	0.00360085	0.00358991	0.00357835	0.00356664	0.00355472	0.0035428	0.0035299	0.00351733	0.00350449	0.00349138	0.00347778	0.00346412	0.00344983	0.00343602	0.00342128	0.00340671	0.00339212	0.00337633	0.00336123	0.00334573	0.00332955	0.00331385	0.00329713	0.00328072	0.00326384	0.00324681	0.00322974	0.00321229	0.0031946	0.00317685	0.00315883
0.00377174	0.00376565	0.0037592	0.00375326	0.00374607	0.00373921	0.003732	0.00372456	0.00371701	0.00370879	0.00370075	0.00369194	0.00368346	0.00367435	0.00366549	0.00365553	0.00364569	0.0036359	0.00362514	0.00361503	0.00360413	0.00359305	0.00358155	0.0035701	0.00355797	0.00354618	0.00353393	0.00352098	0.00350813	0.00349497	0.00348145	0.00346821	0.00345395	0.00344011	0.00342551	0.00341061	0.0033961	0.00338085	0.00336534	0.00334982	0.00333384	0.00331776	0.00330142	0.00328512	0.00326804	0.00325108	0.00323412	0.00321642	0.00319875	0.0031807
0.00377749	0.00377192	0.00376628	0.00375983	0.00375393	0.00374737	0.00374042	0.00373347	0.00372576	0.00371866	0.00371051	0.00370269	0.0036941	0.00368563	0.00367661	0.00366761	0.00365839	0.00364824	0.00363871	0.00362832	0.003618	0.00360707	0.00359609	0.00358485	0.00357362	0.00356149	0.00354939	0.00353719	0.00352482	0.00351178	0.00349888	0.0034851	0.00347184	0.00345779	0.00344361	0.00342967	0.0034145	0.00339985	0.00338486	0.00336928	0.00335404	0.00333779	0.00332197	0.00330546	0.00328889	0.00327244	0.00325524	0.00323795	0.0032206	0.00320307
0.00378278	0.00377767	0.00377198	0.00376695	0.00376065	0.00375449	0.00374818	0.00374156	0.00373482	0.00372747	0.00372023	0.00371219	0.00370447	0.00369626	0.0036881	0.00367904	0.00366977	0.00366076	0.00365083	0.00364139	0.0036312	0.00362083	0.00361005	0.00359933	0.0035879	0.00357661	0.00356518	0.00355295	0.00354064	0.00352812	0.00351516	0.00350256	0.003489	0.0034756	0.00346174	0.00344734	0.00343331	0.00341873	0.0034037	0.00338875	0.00337322	0.00335766	0.00334182	0.00332594	0.00330944	0.00329288	0.00327625	0.00325907	0.00324196	0.0032242
0.00378741	0.00378258	0.00377793	0.00377234	0.00376712	0.00376159	0.00375548	0.00374932	0.00374241	0.00373624	0.00372885	0.00372187	0.00371415	0.00370649	0.00369816	0.00368981	0.00368154	0.00367206	0.00366334	0.00365377	0.00364411	0.00363386	0.00362364	0.00361313	0.0036025	0.00359118	0.00357971	0.00356809	0.00355644	0.00354398	0.00353187	0.00351866	0.00350591	0.0034926	0.00347885	0.00346549	0.00345102	0.00343685	0.00342237	0.00340737	0.00339263	0.00337687	0.00336162	0.0033455	0.00332944	0.0033135	0.00329664	0.00327992	0.00326288	0.00324578
0.0037913	0.00378721	0.00378234	0.00377814	0.00377284	0.00376745	0.00376199	0.00375621	0.00375041	0.00374393	0.00373749	0.0037303	0.00372334	0.00371598	0.00370852	0.00370049	0.0036918	0.00368355	0.00367454	0.00366575	0.00365624	0.00364667	0.00363666	0.00362662	0.00361594	0.00360523	0.00359455	0.00358309	0.00357134	0.00355953	0.00354713	0.00353511	0.00352233	0.00350939	0.00349618	0.00348241	0.0034689	0.0034549	0.00344041	0.0034261	0.00341094	0.00339594	0.00338059	0.00336517	0.00334931	0.00333305	0.00331687	0.0033002	0.00328355	0.00326622
0.00379477	0.00379076	0.00378705	0.00378243	0.00377791	0.00377338	0.00376818	0.00376289	0.00375682	0.00375159	0.00374495	0.00373882	0.00373202	0.00372517	0.00371763	0.00370992	0.00370252	0.00369386	0.00368596	0.00367714	0.00366823	0.00365874	0.00364924	0.00363949	0.00362948	0.00361899	0.00360825	0.00359715	0.00358622	0.00357438	0.003563	0.0035505	0.00353823	0.00352565	0.00351241	0.00349963	0.00348581	0.00347216	0.00345829	0.00344375	0.0034295	0.00341432	0.00339962	0.003384	0.00336838	0.00335291	0.00333649	0.00332034	0.00330363	0.00328699
0.00379727	0.0037942	0.00379023	0.00378683	0.00378258	0.00377807	0.00377345	0.0037685	0.00376374	0.0037581	0.00375247	0.0037462	0.00374003	0.00373352	0.00372673	0.00371975	0.00371178	0.0037043	0.00369621	0.00368812	0.00367931	0.00367053	0.00366135	0.00365198	0.00364207	0.00363203	0.00362205	0.00361133	0.00360022	0.00358916	0.00357737	0.00356585	0.00355391	0.00354145	0.00352883	0.00351577	0.00350282	0.00348939	0.00347542	0.00346171	0.00344699	0.00343259	0.00341774	0.00340277	0.00338752	0.00337159	0.00335596	0.00333976	0.0033235	0.0033067
0.00379953	0.00379643	0.0037936	0.00379001	0.00378628	0.00378272	0.00377849	0.00377413	0.00376896	0.00376457	0.0037588	0.00375354	0.00374765	0.00374159	0.00373495	0.00372797	0.00372136	0.00371362	0.00370656	0.00369845	0.00369036	0.0036817	0.0036729	0.00366395	0.0036546	0.00364493	0.00363492	0.00362436	0.00361421	0.003603	0.00359226	0.00358058	0.00356884	0.00355687	0.00354427	0.00353212	0.00351886	0.00350574	0.00349254	0.0034784	0.00346469	0.00345015	0.00343596	0.00342086	0.00340564	0.00339068	0.00337479	0.00335909	0.00334281	0.00332669
0.00380065	0.00379857	0.00379557	0.00379298	0.00378983	0.00378629	0.00378253	0.00377841	0.00377472	0.00376995	0.00376516	0.00375985	0.00375448	0.00374886	0.00374277	0.00373681	0.00372966	0.00372302	0.00371582	0.00370847	0.00370044	0.00369242	0.0036841	0.00367544	0.0036663	0.00365699	0.00364763	0.00363771	0.00362729	0.00361694	0.00360586	0.00359487	0.00358366	0.00357179	0.00355978	0.00354737	0.00353501	0.00352223	0.00350868	0.00349559	0.00348143	0.00346759	0.00345327	0.00343869	0.00342405	0.00340852	0.00339345	0.00337767	0.00336188	0.00334552
0.00380163	0.00379948	0.00379754	0.00379507	0.00379225	0.00378959	0.00378632	0.00378301	0.00377877	0.00377519	0.00377034	0.00376596	0.00376104	0.00375579	0.00375009	0.00374392	0.0037381	0.00373133	0.00372513	0.00371775	0.00371046	0.00370272	0.00369464	0.00368646	0.00367782	0.00366897	0.00365972	0.00364975	0.00364039	0.00362986	0.0036197	0.00360886	0.00359771	0.00358631	0.00357438	0.00356294	0.00355023	0.00353754	0.00352507	0.00351141	0.0034982	0.00348434	0.0034706	0.00345602	0.00344126	0.00342683	0.00341145	0.00339617	0.00338034	0.00336476
0.00380139	0.00380025	0.00379833	0.00379663	0.00379453	0.00379201	0.0037892	0.00378596	0.00378328	0.00377943	0.00377554	0.00377122	0.00376669	0.00376197	0.00375666	0.00375172	0.00374546	0.00373976	0.00373337	0.00372677	0.00371964	0.00371238	0.00370488	0.00369697	0.00368865	0.00368012	0.00367131	0.00366223	0.00365257	0.00364287	0.00363259	0.00362218	0.00361164	0.00360037	0.00358908	0.00357726	0.00356537	0.0035534	0.00354029	0.00352769	0.00351425	0.00350097	0.00348708	0.00347293	0.00345896	0.00344382	0.00342923	0.00341392	0.00339862	0.00338266
0.00380101	0.00379988	0.00379887	0.00379752	0.00379571	0.00379398	0.00379165	0.00378943	0.0037862	0.00378344	0.00377957	0.00377611	0.00377218	0.00376774	0.00376308	0.00375781	0.00375277	0.00374702	0.00374164	0.00373503	0.00372859	0.00372177	0.00371445	0.00370706	0.00369918	0.00369107	0.00368263	0.00367339	0.00366477	0.00365495	0.00364539	0.00363535	0.00362482	0.00361405	0.0036028	0.003592	0.00357996	0.00356767	0.00355583	0.00354282	0.00353013	0.00351682	0.0035035	0.00348957	0.00347521	0.00346129	0.00344645	0.0034316	0.00341619	0.00340113
0.00379945	0.0037992	0.00379846	0.00379773	0.00379666	0.00379516	0.00379342	0.00379111	0.00378941	0.0037865	0.0037836	0.00378031	0.00377664	0.00377288	0.00376845	0.00376448	0.00375918	0.00375447	0.00374885	0.00374302	0.00373691	0.00373042	0.00372371	0.00371657	0.00370907	0.0037014	0.00369319	0.00368498	0.00367607	0.00366698	0.00365756	0.00364777	0.00363789	0.00362726	0.0036167	0.00360548	0.00359397	0.00358282	0.00357031	0.00355815	0.00354538	0.00353262	0.00351924	0.00350554	0.00349217	0.00347748	0.00346337	0.00344846	0.00343371	0.00341808
0.00379759	0.00379756	0.0037976	0.00379732	0.00379658	0.00379586	0.00379449	0.00379338	0.00379117	0.00378934	0.0037865	0.00378392	0.00378106	0.0037775	0.00377389	0.00376963	0.00376543	0.00376064	0.00375604	0.00375036	0.00374482	0.00373882	0.00373228	0.00372579	0.00371872	0.00371131	0.00370369	0.0036953	0.00368736	0.00367829	0.00366942	0.00366009	0.0036502	0.00364012	0.00362955	0.00361926	0.00360802	0.00359624	0.0035849	0.00357254	0.00356043	0.00354763	0.00353476	0.00352149	0.00350749	0.00349407	0.00347978	0.00346536	0.00345036	0.00343575
0.00379472	0.00379544	0.00379589	0.00379621	0.00379617	0.00379572	0.00379513	0.0037938	0.00379309	0.00379121	0.00378932	0.00378712	0.00378437	0.00378159	0.00377817	0.00377513	0.0037708	0.00376708	0.00376231	0.00375732	0.00375221	0.00374647	0.00374065	0.00373436	0.00372762	0.00372085	0.00371334	0.00370596	0.0036978	0.00368941	0.0036808	0.00367163	0.00366248	0.00365251	0.00364263	0.00363206	0.00362097	0.00361055	0.00359868	0.00358701	0.00357488	0.00356261	0.00354978	0.00353649	0.00352368	0.00350954	0.00349584	0.0034813	0.0034671	0.00345186
0.00379135	0.00379246	0.00379364	0.00379443	0.0037948	0.0037952	0.00379482	0.0037948	0.0037937	0.00379285	0.00379114	0.00378946	0.00378769	0.00378509	0.00378258	0.00377932	0.00377603	0.00377221	0.0037684	0.00376372	0.00375911	0.00375392	0.00374823	0.00374265	0.00373647	0.0037298	0.00372298	0.00371549	0.00370821	0.00369996	0.00369177	0.00368317	0.00367394	0.00366452	0.00365466	0.00364485	0.00363443	0.00362327	0.00361234	0.00360065	0.00358913	0.00357684	0.00356435	0.00355175	0.00353821	0.00352524	0.0035114	0.00349746	0.0034829	0.00346863
0.00378711	0.0037889	0.00379056	0.00379198	0.00379308	0.00379368	0.00379425	0.00379402	0.00379436	0.00379354	0.00379269	0.00379163	0.00378987	0.00378813	0.0037858	0.00378367	0.00378033	0.00377761	0.00377374	0.0037697	0.00376554	0.00376061	0.00375576	0.00375039	0.00374437	0.00373849	0.00373183	0.00372528	0.00371782	0.00371018	0.00370238	0.00369384	0.00368541	0.00367617	0.00366692	0.00365705	0.00364647	0.00363664	0.00362542	0.00361435	0.0036028	0.00359095	0.0035787	0.0035659	0.00355358	0.00353996	0.0035267	0.00351255	0.0034988	0.00348401
0.00378219	0.00378454	0.00378691	0.00378883	0.00379032	0.00379193	0.00379263	0.0037937	0.00379379	0.00379397	0.00379346	0.00379274	0.00379207	0.00379053	0.00378912	0.00378687	0.00378458	0.00378173	0.00377877	0.00377516	0.00377147	0.00376716	0.00376242	0.00375771	0.00375244	0.00374662	0.0037406	0.00373399	0.0037274	0.00372002	0.00371248	0.00370463	0.00369614	0.00368733	0.00367819	0.00366887	0.00365923	0.00364875	0.00363828	0.00362722	0.00361624	0.00360445	0.00359245	0.00358046	0.00356733	0.00355483	0.00354139	0.00352794	0.00351384	0.00349987
0.00377655	0.00377953	0.00378242	0.00378497	0.00378729	0.00378905	0.00379075	0.00379172	0.00379322	0.0037935	0.0037937	0.00379383	0.00379318	0.0037925	0.0037913	0.00379011	0.00378781	0.0037861	0.00378321	0.00378021	0.00377699	0.00377291	0.00376911	0.00376469	0.00375944	0.00375444	0.00374868	0.00374297	0.00373625	0.00372934	0.00372232	0.0037145	0.00370679	0.00369825	0.00368964	0.00368051	0.00367055	0.00366124	0.00365064	0.00364018	0.0036292	0.00361776	0.00360613	0.0035938	0.00358191	0.00356881	0.003556	0.00354228	0.00352886	0.00351453
0.00377008	0.00377373	0.00377734	0.00378045	0.00378315	0.00378598	0.00378786	0.00379012	0.00379143	0.00379266	0.00379343	0.00379377	0.00379423	0.00379381	0.00379354	0.0037923	0.00379109	0.00378927	0.00378726	0.00378473	0.00378194	0.00377865	0.00377493	0.00377103	0.00376671	0.00376182	0.00375663	0.00375088	0.00374497	0.0037385	0.00373164	0.00372458	0.00371683	0.00370862	0.00370027	0.00369148	0.00368253	0.00367272	0.00366278	0.00365237	0.00364187	0.00363059	0.00361911	0.00360765	0.00359495	0.00358296	0.00356989	0.00355681	0.00354322	0.00352954
0.00376298	0.00376725	0.00377141	0.00377517	0.0037788	0.00378175	0.00378465	0.00378693	0.0037896	0.00379107	0.00379239	0.00379373	0.00379428	0.00379472	0.00379469	0.00379449	0.00379327	0.00379262	0.00379079	0.00378885	0.00378666	0.00378352	0.00378074	0.00377729	0.0037729	0.00376879	0.00376394	0.00375906	0.00375314	0.003747	0.00374077	0.00373371	0.00372668	0.00371891	0.00371096	0.00370252	0.00369325	0.00368446	0.00367448	0.00366461	0.00365416	0.00364315	0.00363216	0.00362024	0.00360882	0.00359623	0.00358375	0.00357054	0.00355743	0.00354348
0.00375494	0.00375998	0.00376486	0.00376923	0.00377324	0.00377734	0.0037805	0.00378405	0.00378658	0.00378892	0.00379104	0.00379256	0.00379418	0.00379497	0.00379583	0.00379563	0.00379561	0.00379491	0.00379391	0.00379252	0.00379066	0.00378844	0.00378582	0.00378272	0.00377938	0.00377546	0.00377115	0.00376623	0.00376104	0.00375551	0.00374938	0.0037431	0.00373617	0.00372858	0.003721	0.00371278	0.00370451	0.00369535	0.00368596	0.00367619	0.00366611	0.00365542	0.00364441	0.00363345	0.00362123	0.00360965	0.00359697	0.00358428	0.00357108	0.00355772
0.00374633	0.00375197	0.00375745	0.0037625	0.00376754	0.00377176	0.00377593	0.00377958	0.00378346	0.00378624	0.00378877	0.00379135	0.00379316	0.00379481	0.00379595	0.00379686	0.00379681	0.00379725	0.00379655	0.00379572	0.0037946	0.00379253	0.00379074	0.00378827	0.00378488	0.00378163	0.00377769	0.00377365	0.00376862	0.00376328	0.00375783	0.00375165	0.00374526	0.00373825	0.00373101	0.00372327	0.00371471	0.00370644	0.00369706	0.00368778	0.00367784	0.00366731	0.0036569	0.00364542	0.00363442	0.00362228	0.00361012	0.00359741	0.00358459	0.00357095
0.00373666	0.00374317	0.00374942	0.00375514	0.00376055	0.00376595	0.00377048	0.00377542	0.00377923	0.00378278	0.00378628	0.00378909	0.00379195	0.003794	0.00379606	0.00379697	0.00379821	0.0037987	0.0037988	0.00379861	0.00379773	0.0037966	0.00379512	0.00379289	0.00379055	0.00378761	0.00378423	0.00378019	0.00377578	0.00377118	0.00376588	0.00376037	0.00375426	0.00374735	0.00374056	0.00373294	0.00372529	0.00371678	0.00370797	0.00369882	0.00368914	0.00367905	0.00366855	0.00365802	0.00364625	0.00363507	0.00362279	0.00361046	0.00359754	0.00358455
0.00372653	0.00373363	0.00374047	0.00374694	0.00375345	0.00375903	0.00376458	0.00376966	0.00377476	0.00377899	0.00378285	0.00378671	0.00378986	0.00379281	0.00379514	0.00379726	0.00379852	0.0038001	0.0038006	0.00380092	0.00380089	0.00380001	0.00379923	0.00379773	0.0037954	0.00379309	0.00379012	0.00378691	0.00378284	0.00377838	0.00377372	0.00376844	0.00376271	0.0037565	0.00374998	0.00374286	0.00373509	0.00372734	0.00371856	0.00370982	0.00370039	0.00369039	0.0036805	0.00366945	0.00365889	0.00364716	0.00363531	0.003623	0.00361046	0.0035971
0.00371517	0.00372321	0.00373091	0.00373812	0.00374501	0.00375177	0.00375779	0.00376419	0.00376938	0.00377426	0.00377915	0.00378338	0.00378759	0.00379095	0.00379424	0.00379643	0.00379898	0.00380073	0.003802	0.00380306	0.00380328	0.00380327	0.00380291	0.00380166	0.00380036	0.00379844	0.00379605	0.00379293	0.0037894	0.00378569	0.00378131	0.0037766	0.00377127	0.00376512	0.0037591	0.00375214	0.00374509	0.00373718	0.00372895	0.00372045	0.00371119	0.00370169	0.00369167	0.00368156	0.00367022	0.00365937	0.00364752	0.00363549	0.00362279	0.00361017
0.00370345	0.00371209	0.0037204	0.0037284	0.00373644	0.00374347	0.00375055	0.00375714	0.00376353	0.0037693	0.00377461	0.00377988	0.00378442	0.00378873	0.00379234	0.00379584	0.00379844	0.00380123	0.00380303	0.00380452	0.00380565	0.00380603	0.00380631	0.00380583	0.00380464	0.00380332	0.00380138	0.00379904	0.00379597	0.00379245	0.00378864	0.00378426	0.00377924	0.00377386	0.00376805	0.00376154	0.00375452	0.00374734	0.00373922	0.00373096	0.00372205	0.00371261	0.0037032	0.00369253	0.00368235	0.00367108	0.00365951	0.00364749	0.00363524	0.00362213
0.00369038	0.0037	0.00370926	0.00371807	0.00372653	0.00373478	0.00374239	0.0037503	0.00375699	0.00376337	0.00376972	0.00377545	0.00378111	0.00378585	0.00379049	0.0037941	0.00379798	0.00380108	0.0038036	0.00380596	0.00380739	0.00380856	0.00380932	0.00380915	0.00380899	0.00380815	0.00380676	0.00380461	0.00380209	0.00379928	0.00379588	0.00379195	0.00378744	0.00378209	0.00377678	0.00377054	0.00376414	0.00375681	0.00374916	0.00374128	0.00373249	0.00372357	0.00371397	0.00370425	0.00369338	0.00368281	0.00367131	0.00365955	0.00364707	0.00363475
0.00367695	0.00368725	0.00369714	0.00370679	0.00371645	0.00372506	0.00373379	0.00374198	0.0037498	0.0037572	0.00376406	0.00377088	0.00377688	0.00378264	0.00378765	0.00379262	0.00379665	0.00380074	0.00380392	0.00380666	0.00380902	0.0038107	0.00381212	0.00381277	0.00381281	0.00381249	0.00381165	0.0038103	0.00380823	0.00380572	0.00380281	0.00379929	0.00379507	0.00379053	0.00378541	0.00377955	0.00377325	0.00376667	0.00375924	0.00375148	0.00374308	0.0037342	0.00372521	0.00371493	0.00370512	0.00369422	0.00368292	0.00367115	0.00365916	0.00364627
0.00366212	0.0036734	0.00368436	0.0036949	0.00370503	0.0037149	0.00372425	0.00373374	0.00374207	0.00375008	0.00375803	0.00376536	0.00377253	0.00377878	0.00378489	0.00379003	0.00379529	0.00379986	0.00380373	0.00380742	0.00381019	0.0038126	0.00381455	0.00381559	0.00381661	0.00381692	0.00381664	0.00381549	0.00381403	0.00381221	0.00380978	0.00380668	0.00380302	0.00379847	0.00379386	0.00378841	0.00378268	0.00377597	0.00376888	0.00376157	0.00375332	0.00374497	0.00373574	0.00372639	0.00371597	0.00370563	0.00369444	0.00368295	0.00367063	0.00365851
0.00364689	0.00365896	0.00367058	0.00368203	0.00369341	0.00370374	0.00371426	0.00372414	0.00373356	0.00374272	0.00375122	0.00375971	0.00376728	0.0037746	0.00378114	0.00378767	0.00379324	0.00379874	0.00380336	0.00380749	0.00381114	0.00381417	0.00381687	0.00381875	0.00382009	0.00382088	0.00382114	0.00382087	0.00381991	0.00381844	0.00381642	0.00381381	0.00381044	0.00380673	0.00380235	0.0037972	0.00379162	0.00378561	0.00377891	0.00377169	0.00376382	0.00375543	0.00374683	0.00373696	0.00372749	0.0037169	0.00370585	0.00369425	0.0036825	0.00366982
0.00363024	0.00364331	0.00365611	0.00366852	0.00368044	0.00369211	0.00370331	0.00371449	0.00372463	0.0037344	0.00374406	0.00375311	0.00376188	0.0037698	0.00377752	0.0037843	0.00379105	0.00379717	0.00380249	0.00380762	0.00381183	0.00381562	0.0038188	0.00382119	0.00382346	0.00382496	0.0038259	0.00382584	0.00382548	0.00382468	0.00382325	0.00382106	0.00381829	0.00381454	0.00381066	0.00380602	0.00380102	0.003795	0.00378848	0.00378169	0.00377401	0.00376617	0.0037573	0.00374832	0.00373832	0.00372818	0.00371722	0.00370596	0.00369383	0.00368184
0.00361309	0.0036271	0.00364061	0.00365399	0.00366726	0.00367945	0.00369187	0.00370361	0.0037148	0.00372583	0.00373612	0.00374636	0.00375568	0.00376468	0.00377291	0.00378108	0.00378828	0.00379538	0.00380153	0.00380717	0.0038122	0.00381667	0.00382077	0.00382401	0.00382669	0.0038287	0.00383015	0.00383101	0.00383122	0.00383086	0.00382976	0.00382811	0.00382565	0.00382277	0.00381922	0.00381484	0.00380999	0.00380456	0.00379856	0.00379194	0.00378462	0.00377667	0.00376841	0.00375899	0.00374977	0.00373948	0.00372865	0.00371719	0.00370561	0.00369311
0.00359454	0.00360958	0.00362437	0.00363882	0.00365266	0.0036663	0.00367952	0.00369252	0.00370464	0.00371632	0.00372782	0.00373872	0.00374925	0.00375897	0.00376845	0.00377698	0.00378539	0.00379316	0.00380005	0.00380672	0.0038125	0.00381779	0.00382235	0.00382616	0.00382978	0.00383256	0.00383479	0.00383591	0.00383673	0.00383699	0.00383659	0.00383541	0.00383356	0.00383067	0.00382758	0.00382382	0.0038195	0.00381421	0.00380834	0.00380206	0.00379491	0.00378755	0.00377904	0.00377044	0.00376079	0.00375085	0.00374005	0.003729	0.00371703	0.0037051
0.0035754	0.00359151	0.00360709	0.00362257	0.00363789	0.00365212	0.00366659	0.00368035	0.00369349	0.00370652	0.00371875	0.00373091	0.00374213	0.00375297	0.00376302	0.00377297	0.00378196	0.00379077	0.00379858	0.00380588	0.00381246	0.00381843	0.00382404	0.00382879	0.00383289	0.00383624	0.00383896	0.00384102	0.00384247	0.00384329	0.00384319	0.00384253	0.00384105	0.00383906	0.00383643	0.00383286	0.00382876	0.00382396	0.00381863	0.00381261	0.00380587	0.0037983	0.00379039	0.00378142	0.00377241	0.00376235	0.00375175	0.00374042	0.00372894	0.00371653
0.00355486	0.00357203	0.00358901	0.00360568	0.00362161	0.00363739	0.00365281	0.0036678	0.00368207	0.00369582	0.00370933	0.00372225	0.00373472	0.00374638	0.00375777	0.0037682	0.00377843	0.003788	0.00379661	0.00380496	0.00381241	0.00381936	0.00382546	0.00383081	0.00383583	0.00384001	0.00384362	0.00384601	0.00384813	0.00384948	0.00385018	0.00385012	0.00384925	0.00384728	0.00384507	0.00384218	0.00383859	0.00383407	0.00382887	0.00382312	0.00381644	0.00380954	0.00380145	0.00379318	0.00378383	0.0037741	0.00376343	0.00375252	0.00374068	0.00372875
0.00353361	0.00355202	0.00356989	0.00358761	0.00360517	0.00362168	0.00363835	0.00365429	0.00366959	0.00368479	0.00369914	0.0037134	0.0037267	0.00373954	0.00375162	0.0037635	0.00377443	0.00378509	0.00379471	0.00380383	0.00381212	0.00381973	0.00382698	0.00383332	0.00383898	0.00384381	0.00384787	0.00385127	0.00385402	0.00385608	0.00385712	0.00385758	0.00385707	0.00385605	0.00385441	0.00385169	0.00384839	0.00384425	0.00383958	0.00383413	0.003828	0.00382086	0.00381327	0.0038047	0.00379591	0.00378604	0.00377563	0.00376445	0.00375301	0.0037406
0.003511	0.00353051	0.00354986	0.00356895	0.00358719	0.00360529	0.00362308	0.00364031	0.0036569	0.00367292	0.00368861	0.00370375	0.00371836	0.00373214	0.00374564	0.00375813	0.00377037	0.00378189	0.0037924	0.00380259	0.00381182	0.0038206	0.00382838	0.0038354	0.00384196	0.00384765	0.00385273	0.00385653	0.00386005	0.00386259	0.00386447	0.00386559	0.00386578	0.00386487	0.00386359	0.00386159	0.00385877	0.00385503	0.00385053	0.00384536	0.00383917	0.00383265	0.00382501	0.0038171	0.00380801	0.00379847	0.00378794	0.0037771	0.00376531	0.00375332
0.00348751	0.00350844	0.00352882	0.00354901	0.00356899	0.003588	0.00360709	0.00362544	0.00364309	0.00366064	0.00367735	0.00369391	0.00370948	0.00372452	0.00373884	0.00375282	0.00376588	0.00377857	0.00379017	0.00380129	0.00381144	0.00382086	0.0038299	0.00383797	0.0038453	0.00385175	0.00385727	0.00386216	0.00386628	0.00386969	0.003872	0.00387366	0.00387421	0.00387423	0.00387367	0.00387181	0.00386938	0.00386597	0.00386195	0.00385708	0.00385154	0.00384486	0.00383766	0.00382943	0.00382086	0.00381119	0.00380091	0.00378983	0.00377836	0.0037659
0.00346272	0.00348482	0.00350675	0.00352847	0.00354927	0.00356993	0.00359027	0.00360997	0.00362913	0.0036476	0.00366575	0.00368331	0.00370024	0.00371639	0.00373218	0.00374694	0.0037614	0.00377502	0.00378765	0.00379985	0.00381103	0.00382182	0.00383144	0.00384028	0.0038485	0.00385586	0.00386254	0.00386788	0.00387292	0.0038768	0.00387997	0.00388234	0.00388368	0.00388392	0.00388365	0.00388258	0.0038806	0.00387763	0.00387389	0.00386934	0.00386367	0.00385758	0.00385036	0.0038428	0.00383396	0.00382461	0.0038142	0.00380338	0.00379156	0.00377943
0.00343687	0.00346054	0.00348368	0.00350659	0.00352923	0.00355099	0.00357272	0.00359372	0.00361399	0.00363411	0.00365341	0.00367249	0.0036906	0.00370806	0.00372481	0.00374114	0.00375653	0.00377141	0.0037852	0.00379851	0.00381073	0.00382212	0.00383312	0.00384309	0.00385221	0.00386048	0.00386761	0.00387415	0.00387977	0.0038846	0.00388832	0.00389129	0.00389301	0.00389417	0.00389473	0.0038938	0.00389229	0.00388969	0.00388634	0.00388211	0.00387716	0.003871	0.00386422	0.0038563	0.00384797	0.00383846	0.00382828	0.00381726	0.00380572	0.00379313
0.00340975	0.00343472	0.00345947	0.00348408	0.00350768	0.00353118	0.00355434	0.00357675	0.00359874	0.00361993	0.00364077	0.00366102	0.00368051	0.00369926	0.00371759	0.00373483	0.0037517	0.00376765	0.00378263	0.00379703	0.00381035	0.00382334	0.00383499	0.00384581	0.00385591	0.00386509	0.00387353	0.00388056	0.00388721	0.00389262	0.00389719	0.00390092	0.00390349	0.00390504	0.00390582	0.00390577	0.0039047	0.00390256	0.00389961	0.00389576	0.00389066	0.00388502	0.00387824	0.00387101	0.00386245	0.00385324	0.00384294	0.00383209	0.00382018	0.00380783
0.00338141	0.00340811	0.00343426	0.00346019	0.00348577	0.00351053	0.00353519	0.00355913	0.0035823	0.00360523	0.00362741	0.00364925	0.00367017	0.00369032	0.00370971	0.00372864	0.00374659	0.00376391	0.00378011	0.00379579	0.00381032	0.00382391	0.00383704	0.00384909	0.00386021	0.00387046	0.00387936	0.00388771	0.003895	0.00390138	0.00390664	0.00391104	0.00391407	0.0039165	0.00391823	0.00391834	0.0039178	0.00391607	0.00391353	0.00390998	0.00390563	0.00390001	0.00389371	0.00388612	0.003878	0.00386867	0.00385853	0.00384751	0.00383584	0.00382304
0.0033518	0.00337995	0.00340784	0.0034356	0.00346231	0.00348896	0.00351522	0.00354067	0.00356573	0.00358993	0.00361378	0.00363699	0.00365932	0.00368091	0.00370205	0.00372203	0.00374156	0.00376006	0.00377764	0.00379448	0.00381016	0.00382556	0.00383946	0.00385248	0.00386466	0.00387582	0.00388622	0.00389512	0.00390351	0.00391061	0.00391675	0.00392196	0.00392591	0.00392886	0.00393081	0.00393186	0.00393181	0.00393058	0.00392849	0.00392539	0.00392093	0.00391583	0.00390947	0.00390257	0.00389433	0.00388522	0.003875	0.00386407	0.00385204	0.0038394
0.00332085	0.00335088	0.00338035	0.00340962	0.00343847	0.00346657	0.00349444	0.00352164	0.003548	0.0035741	0.00359945	0.00362433	0.00364833	0.00367148	0.00369378	0.00371555	0.00373635	0.00375637	0.00377522	0.00379351	0.00381062	0.00382664	0.00384213	0.00385645	0.00386981	0.00388222	0.00389311	0.00390344	0.00391257	0.0039207	0.00392763	0.0039336	0.00393807	0.00394193	0.00394492	0.00394619	0.00394673	0.00394598	0.00394432	0.00394153	0.00393785	0.00393279	0.003927	0.00391978	0.00391186	0.00390268	0.00389257	0.00388151	0.0038697	0.00385664
0.0032886	0.00332028	0.00335165	0.00338289	0.00341305	0.00344319	0.00347287	0.0035017	0.00353016	0.00355771	0.00358489	0.00361136	0.00363686	0.00366156	0.00368578	0.00370881	0.00373127	0.0037526	0.00377306	0.00379261	0.00381092	0.00382894	0.00384534	0.00386078	0.0038753	0.00388866	0.0039012	0.00391218	0.00392249	0.00393146	0.00393932	0.00394618	0.00395169	0.00395618	0.00395939	0.00396169	0.00396277	0.00396258	0.00396142	0.00395915	0.0039554	0.00395089	0.00394498	0.00393844	0.00393052	0.00392153	0.00391135	0.00390035	0.00388814	0.00387518
0.00325494	0.00328864	0.0033218	0.00335475	0.00338725	0.00341904	0.00345048	0.0034813	0.0035112	0.00354081	0.00356966	0.00359791	0.0036253	0.00365176	0.0036773	0.00370223	0.00372613	0.00374916	0.00377099	0.00379213	0.0038121	0.00383083	0.00384892	0.00386578	0.00388159	0.00389637	0.00390949	0.00392201	0.0039332	0.00394324	0.00395204	0.00395977	0.00396587	0.00397127	0.00397564	0.00397827	0.00397999	0.00398033	0.00397964	0.00397771	0.00397475	0.00397031	0.00396505	0.00395828	0.00395056	0.00394154	0.00393146	0.00392033	0.00390837	0.00389503
0.00321987	0.00325549	0.00329074	0.00332585	0.00335986	0.00339385	0.00342733	0.00345994	0.00349215	0.00352342	0.00355424	0.00358435	0.00361334	0.00364151	0.00366913	0.00369553	0.00372124	0.00374571	0.00376934	0.00379192	0.00381314	0.00383405	0.00385323	0.00387134	0.00388846	0.00390427	0.00391918	0.00393246	0.0039449	0.00395596	0.00396576	0.00397443	0.00398168	0.00398788	0.00399252	0.00399621	0.00399854	0.00399951	0.00399939	0.00399806	0.00399506	0.00399125	0.00398585	0.00397969	0.00397211	0.00396325	0.00395313	0.00394208	0.00392968	0.00391636
0.00318341	0.00322121	0.00325847	0.0032955	0.00333208	0.00336795	0.00340337	0.00343821	0.00347204	0.00350556	0.00353826	0.00357025	0.00360137	0.0036315	0.00366063	0.00368907	0.00371637	0.00374278	0.00376791	0.0037922	0.00381532	0.00383707	0.00385805	0.00387773	0.00389625	0.00391364	0.00392926	0.0039442	0.00395767	0.00396985	0.00398073	0.00399043	0.00399835	0.00400547	0.00401137	0.00401552	0.00401858	0.00402013	0.00402055	0.00401958	0.00401744	0.0040137	0.004009	0.00400274	0.0039953	0.00398644	0.00397645	0.00396523	0.00395311	0.0039395
0.00314546	0.00318544	0.00322503	0.00326443	0.00330274	0.003341	0.00337871	0.00341551	0.00345188	0.00348727	0.00352213	0.00355624	0.00358913	0.00362113	0.00365251	0.00368264	0.00371196	0.00373992	0.00376705	0.00379301	0.00381745	0.00384154	0.00386381	0.00388488	0.00390488	0.00392341	0.00394096	0.0039568	0.00397162	0.00398499	0.00399697	0.00400766	0.00401686	0.00402492	0.00403122	0.00403646	0.00404019	0.00404246	0.00404352	0.00404323	0.00404108	0.00403804	0.00403328	0.00402755	0.00402035	0.00401168	0.00400165	0.0039906	0.003978	0.00396434
0.00310612	0.0031485	0.00319033	0.00323191	0.00327301	0.00331343	0.00335328	0.00339256	0.00343076	0.0034686	0.00350558	0.00354173	0.00357694	0.00361114	0.00364425	0.00367659	0.00370767	0.0037378	0.00376661	0.00379438	0.00382098	0.00384608	0.00387027	0.00389306	0.00391459	0.00393487	0.00395328	0.00397091	0.00398694	0.00400151	0.00401469	0.00402657	0.00403659	0.00404561	0.00405321	0.00405907	0.00406362	0.00406655	0.00406822	0.00406832	0.00406711	0.00406422	0.00406015	0.00405448	0.00404739	0.00403875	0.00402892	0.00401766	0.00400536	0.00399149
0.00306526	0.00311009	0.00315453	0.00319872	0.00324185	0.00328482	0.00332723	0.00336868	0.00340967	0.00344961	0.00348893	0.00352748	0.0035647	0.00360094	0.00363648	0.00367072	0.00370404	0.00373592	0.00376688	0.00379656	0.00382462	0.0038522	0.0038779	0.00390224	0.00392543	0.003947	0.00396747	0.00398616	0.00400362	0.00401956	0.00403401	0.00404697	0.00405832	0.00406843	0.00407661	0.00408362	0.00408891	0.00409267	0.00409505	0.00409591	0.00409481	0.00409264	0.00408864	0.00408345	0.00407669	0.00406831	0.00405844	0.00404739	0.00403465	0.00402066
0.00302309	0.00307057	0.00311751	0.00316414	0.00321028	0.00325571	0.00330052	0.00334471	0.00338777	0.00343038	0.00347209	0.00351285	0.00355257	0.00359128	0.00362881	0.00366544	0.00370071	0.00373495	0.00376783	0.00379946	0.00382988	0.00385871	0.00388643	0.00391271	0.00393757	0.00396105	0.00398257	0.00400317	0.00402206	0.0040393	0.00405505	0.00406934	0.00408171	0.00409286	0.00410239	0.00411014	0.00411641	0.0041209	0.00412399	0.00412532	0.00412521	0.0041233	0.00411999	0.00411502	0.00410838	0.00410005	0.00409047	0.00407923	0.00406676	0.00405263
0.00297939	0.00302963	0.00307947	0.00312899	0.00317748	0.0032257	0.00327334	0.00331991	0.00336601	0.003411	0.00345526	0.00349866	0.00354068	0.00358165	0.00362177	0.00366055	0.00369828	0.00373451	0.00376969	0.00380346	0.00383553	0.00386698	0.00389645	0.00392443	0.00395114	0.00397609	0.00399983	0.00402168	0.00404208	0.00406085	0.00407805	0.00409357	0.00410733	0.00411969	0.00413002	0.00413901	0.0041461	0.00415154	0.00415542	0.00415761	0.00415773	0.00415659	0.00415348	0.00414896	0.00414277	0.00413479	0.00412515	0.00411418	0.00410134	0.00408709
0.00293451	0.0029877	0.00304035	0.0030926	0.00314435	0.00319531	0.00324563	0.00329525	0.00334371	0.00339154	0.00343849	0.00348434	0.00352908	0.00357275	0.00361511	0.00365652	0.00369642	0.00373519	0.00377251	0.00380844	0.00384306	0.00387601	0.00390763	0.00393775	0.0039663	0.00399335	0.00401831	0.0040422	0.00406424	0.00408449	0.0041031	0.00412006	0.00413506	0.00414859	0.00416034	0.0041702	0.00417839	0.0041847	0.00418941	0.00419215	0.00419332	0.00419258	0.00419018	0.00418605	0.00418002	0.00417211	0.00416285	0.00415173	0.00413914	0.0041248
0.00288826	0.00294452	0.00300037	0.00305582	0.00311024	0.0031643	0.00321772	0.00326997	0.00332167	0.00337226	0.00342196	0.0034707	0.00351803	0.00356417	0.00360936	0.00365314	0.00369571	0.00373674	0.00377656	0.00381483	0.00385132	0.00388704	0.00392066	0.00395266	0.00398325	0.00401194	0.0040393	0.00406464	0.00408833	0.00411024	0.00413049	0.00414888	0.00416533	0.0041802	0.00419295	0.00420418	0.00421333	0.00422067	0.00422628	0.00423	0.00423158	0.00423164	0.00422958	0.0042259	0.00422041	0.00421297	0.00420368	0.00419288	0.00418001	0.00416557
0.00284104	0.00290059	0.00295958	0.00301808	0.00307603	0.00313315	0.00318951	0.00324512	0.00329953	0.00335314	0.0034058	0.00345728	0.00350753	0.00355662	0.00360432	0.00365096	0.00369595	0.0037397	0.0037819	0.00382254	0.00386181	0.00389926	0.00393519	0.00396953	0.00400217	0.00403312	0.00406191	0.00408942	0.00411494	0.00413855	0.00416032	0.00418028	0.00419818	0.00421439	0.00422867	0.00424089	0.00425127	0.00425965	0.00426623	0.00427061	0.00427328	0.00427389	0.00427261	0.00426946	0.00426422	0.0042569	0.00424807	0.00423718	0.00422459	0.00421011
0.00279278	0.00285574	0.00291826	0.00298027	0.00304124	0.00310172	0.00316151	0.00322004	0.00327788	0.00333458	0.00339028	0.00344486	0.00349799	0.00354983	0.00360057	0.00364982	0.0036977	0.00374397	0.00378886	0.00383208	0.00387342	0.0039138	0.00395199	0.00398841	0.00402328	0.00405609	0.00408741	0.00411663	0.00414395	0.00416933	0.00419295	0.00421452	0.004234	0.00425171	0.00426715	0.00428088	0.00429242	0.00430192	0.00430948	0.004315	0.00431827	0.00431974	0.00431893	0.00431629	0.00431168	0.00430491	0.00429615	0.00428564	0.00427286	0.00425836
0.00274395	0.00281056	0.00287655	0.00294197	0.00300674	0.00307062	0.00313362	0.00319577	0.00325669	0.00331664	0.00337555	0.00343315	0.00348943	0.00354446	0.00359797	0.00365031	0.00370087	0.00375005	0.00379758	0.00384336	0.00388768	0.00393008	0.00397072	0.00400969	0.00404682	0.00408204	0.00411507	0.00414654	0.00417591	0.0042032	0.00422851	0.00425178	0.00427293	0.00429214	0.00430924	0.00432415	0.00433701	0.00434771	0.00435643	0.00436273	0.00436715	0.0043693	0.00436935	0.00436744	0.00436316	0.00435663	0.00434837	0.00433791	0.00432546	0.00431097
0.00269465	0.00276505	0.00283488	0.00290413	0.00297227	0.00303978	0.00310653	0.00317191	0.00323644	0.00329977	0.00336199	0.00342294	0.00348237	0.0035404	0.00359719	0.00365235	0.00370603	0.00375799	0.00380838	0.003857	0.00390363	0.00394908	0.00399225	0.0040335	0.00407301	0.00411037	0.00414603	0.00417948	0.0042108	0.00424005	0.00426738	0.00429245	0.0043153	0.00433619	0.00435468	0.0043712	0.0043854	0.00439738	0.00440718	0.00441476	0.00441994	0.00442307	0.00442378	0.00442241	0.00441887	0.00441302	0.00440497	0.00439491	0.0043824	0.004368
0.00264555	0.00271991	0.00279357	0.00286654	0.00293875	0.00300998	0.00308019	0.00314944	0.0032174	0.00328421	0.00334985	0.0034141	0.00347692	0.00353833	0.00359814	0.00365665	0.00371322	0.00376828	0.00382157	0.00387295	0.00392273	0.00397047	0.00401625	0.00406026	0.00410225	0.00414217	0.00417979	0.00421561	0.00424918	0.00428053	0.00430974	0.00433669	0.00436141	0.00438396	0.00440423	0.00442217	0.00443784	0.00445114	0.00446226	0.00447078	0.00447722	0.00448119	0.00448283	0.00448234	0.00447931	0.00447379	0.00446633	0.00445649	0.00444439	0.00443007
0.0025969	0.00267541	0.00275318	0.00283026	0.00290615	0.00298127	0.00305548	0.00312825	0.00319998	0.00327044	0.00333964	0.00340745	0.00347365	0.00353832	0.0036016	0.00366314	0.00372304	0.00378113	0.00383746	0.00389189	0.00394422	0.00399511	0.00404366	0.00409018	0.00413473	0.00417701	0.00421739	0.00425543	0.00429116	0.00432462	0.00435603	0.00438496	0.00441155	0.00443595	0.00445784	0.0044775	0.00449467	0.00450941	0.00452179	0.00453171	0.0045391	0.00454416	0.00454667	0.00454685	0.00454462	0.00453994	0.00453284	0.00452348	0.00451148	0.00449735
0.00254968	0.00263241	0.00271429	0.00279536	0.00287552	0.00295461	0.00303253	0.00310933	0.00318477	0.0032589	0.00333174	0.00340308	0.00347284	0.00354107	0.00360761	0.00367267	0.0037357	0.00379701	0.00385647	0.00391387	0.00396947	0.00402296	0.00407429	0.00412372	0.00417095	0.00421594	0.00425854	0.00429912	0.00433725	0.00437302	0.00440648	0.00443748	0.00446614	0.00449239	0.00451617	0.00453745	0.00455627	0.00457249	0.00458631	0.00459738	0.00460612	0.00461222	0.00461575	0.00461697	0.00461547	0.00461126	0.00460486	0.00459588	0.00458435	0.00457047
0.00250444	0.00259153	0.00267772	0.00276307	0.00284717	0.0029303	0.00301236	0.00309293	0.00317227	0.00325021	0.00332677	0.00340182	0.00347517	0.00354685	0.003617	0.00368531	0.00375179	0.00381638	0.00387903	0.00393963	0.00399803	0.00405474	0.00410904	0.00416121	0.00421117	0.00425877	0.00430421	0.00434721	0.00438771	0.00442578	0.00446159	0.00449476	0.00452546	0.00455373	0.00457935	0.0046025	0.00462297	0.0046408	0.00465608	0.00466866	0.00467856	0.00468587	0.00469048	0.00469253	0.00469195	0.0046887	0.00468284	0.00467446	0.00466323	0.00464963
0.00246249	0.00255393	0.00264436	0.00273383	0.00282225	0.00290948	0.00299541	0.00308005	0.00316326	0.00324502	0.00332534	0.00340404	0.00348106	0.00355644	0.00363002	0.00370195	0.00377177	0.0038397	0.00390564	0.00396938	0.00403114	0.00409071	0.00414795	0.00420314	0.00425597	0.00430642	0.00435435	0.00440003	0.00444308	0.0044836	0.00452167	0.0045571	0.00459004	0.00462033	0.00464799	0.00467296	0.00469526	0.00471475	0.0047316	0.00474555	0.00475692	0.00476546	0.00477124	0.00477447	0.0047748	0.00477224	0.00476721	0.00475936	0.00474874	0.00473554
0.00242487	0.00252064	0.00261537	0.00270909	0.00280151	0.00289279	0.00298285	0.00307135	0.00315848	0.00324408	0.00332819	0.00341067	0.00349138	0.00357031	0.00364757	0.00372292	0.00379625	0.00386761	0.00393687	0.00400393	0.0040687	0.00413152	0.00419187	0.00425	0.00430574	0.00435899	0.00440982	0.0044581	0.00450372	0.00454672	0.00458727	0.00462505	0.0046602	0.00469268	0.00472242	0.00474938	0.00477349	0.00479477	0.00481329	0.00482884	0.00484157	0.0048515	0.00485856	0.00486283	0.00486424	0.00486273	0.00485843	0.00485133	0.0048412	0.00482846
0.00239327	0.00249323	0.00259204	0.00268977	0.00278628	0.00288158	0.0029755	0.00306796	0.00315891	0.00324833	0.00333619	0.00342234	0.00350673	0.00358935	0.00367015	0.0037491	0.0038259	0.00390068	0.00397334	0.00404366	0.00411176	0.00417767	0.00424108	0.00430234	0.00436109	0.0044173	0.00447085	0.00452192	0.00457022	0.00461581	0.00465881	0.00469903	0.00473657	0.00477126	0.00480316	0.00483215	0.00485825	0.00488139	0.00490162	0.00491874	0.00493307	0.00494444	0.00495285	0.00495844	0.00496097	0.00496037	0.00495701	0.00495065	0.00494129	0.00492908
0.00236932	0.00247326	0.00257596	0.00267754	0.00277774	0.00287693	0.00297475	0.00307092	0.00316557	0.00325872	0.00335029	0.00344005	0.00352813	0.00361425	0.00369875	0.00378116	0.00386144	0.00393968	0.0040158	0.00408942	0.00416069	0.00422983	0.00429638	0.00436079	0.00442258	0.0044818	0.0045382	0.00459206	0.00464314	0.00469129	0.00473685	0.00477963	0.00481959	0.00485661	0.00489077	0.00492185	0.00494996	0.00497511	0.00499718	0.00501596	0.00503184	0.00504484	0.00505474	0.00506156	0.00506539	0.00506589	0.00506347	0.00505801	0.00504941	0.00503787
0.00239836	0.00251385	0.00262666	0.00274113	0.00285225	0.00296774	0.00308127	0.00319274	0.00330259	0.00341316	0.00352277	0.00362849	0.00373634	0.00383866	0.00394416	0.00404417	0.00414307	0.00424015	0.00433681	0.00442806	0.00451754	0.00460596	0.00468952	0.00477416	0.00485388	0.00493236	0.00500471	0.00507632	0.00514611	0.00520927	0.00527111	0.0053313	0.00538732	0.00543936	0.00548931	0.00553425	0.00557591	0.00561637	0.00565152	0.00568127	0.00570849	0.00573505	0.00575634	0.00577241	0.00578811	0.0057966	0.00580263	0.00580564	0.0058054	0.00580062
0.00306018	0.00312985	0.00320576	0.00328747	0.0033772	0.00346954	0.00356702	0.00366839	0.0037736	0.00388261	0.00399281	0.00410634	0.00421885	0.00433238	0.00445237	0.00456631	0.00468389	0.00479897	0.00491336	0.00503029	0.00514422	0.0052566	0.00536701	0.00547502	0.00558399	0.00568982	0.0057886	0.00588905	0.00598782	0.00608164	0.00617419	0.0062622	0.00634843	0.00643064	0.00650716	0.0065847	0.00665303	0.00672359	0.0067838	0.00684605	0.00690274	0.00695329	0.00700204	0.00704534	0.00708569	0.00712003	0.00715122	0.00717765	0.00720195	0.00721911
0.00415955	0.00416118	0.0041725	0.00419248	0.00422771	0.00426871	0.00432011	0.00438163	0.00444945	0.00452846	0.0046117	0.0047028	0.00480307	0.0049034	0.00501291	0.00512556	0.00524137	0.00536046	0.00548272	0.00560747	0.00573187	0.00586016	0.00598686	0.00611357	0.00624162	0.00636735	0.00649477	0.00661846	0.0067408	0.00686337	0.00698208	0.00709868	0.00721464	0.00732714	0.00743204	0.00754083	0.00764115	0.0077416	0.00783395	0.00792741	0.00801497	0.00809939	0.00817785	0.00825282	0.00832306	0.00838914	0.00845141	0.00850775	0.00856001	0.00860716
0.00540865	0.00534753	0.00529739	0.00525619	0.0052278	0.00521172	0.00520785	0.00521588	0.00523864	0.00526772	0.00531268	0.00536706	0.00543482	0.00551111	0.00559774	0.00569235	0.00579567	0.0059059	0.00602232	0.00614509	0.00627306	0.00640624	0.00654028	0.00668059	0.00682116	0.00696394	0.00711103	0.0072554	0.00739918	0.00754607	0.00768916	0.00783349	0.00797454	0.00811571	0.00825426	0.00838793	0.00852299	0.00865455	0.00878085	0.00890633	0.00902317	0.00914253	0.00925299	0.00936292	0.00946566	0.00956318	0.00965899	0.00974848	0.0098336	0.00991376
0.006692	0.00657203	0.00646303	0.00636599	0.00628043	0.00620529	0.00614717	0.00609961	0.00606836	0.00604936	0.00604647	0.00605938	0.00608571	0.00612645	0.00618052	0.00624748	0.0063294	0.00642168	0.00652349	0.00663618	0.00675668	0.00688723	0.00702641	0.00716945	0.00731914	0.00747523	0.00763111	0.00779324	0.00795803	0.00812338	0.00828782	0.00845735	0.0086241	0.00879229	0.00895771	0.00912288	0.00928471	0.00944774	0.00960601	0.0097617	0.00991539	0.0100636	0.0102068	0.0103507	0.0104863	0.0106206	0.0107475	0.0108718	0.0109891	0.0111014
0.00794619	0.00777438	0.00761493	0.00746466	0.00732516	0.00719919	0.00708365	0.00698498	0.00690036	0.00683364	0.00678171	0.00674807	0.00672871	0.00672978	0.00674442	0.0067785	0.00682836	0.00689588	0.00697947	0.0070736	0.00718192	0.0073039	0.00743714	0.00758062	0.00773042	0.00789094	0.00806024	0.00823108	0.00840896	0.00859126	0.00877795	0.00896561	0.00915586	0.00934796	0.00953514	0.00973108	0.00992046	0.0101118	0.0102995	0.0104856	0.0106681	0.0108486	0.0110268	0.0112	0.0113701	0.0115334	0.0116946	0.0118513	0.0120006	0.0121483
0.00913315	0.00891924	0.00871177	0.00851594	0.00832838	0.00815345	0.00799154	0.00784143	0.00770755	0.00759124	0.00749044	0.0074086	0.007344	0.00730358	0.00727753	0.00727513	0.00729024	0.007324	0.00738062	0.00745502	0.00754515	0.00764953	0.00777141	0.00790853	0.00805731	0.00821701	0.00838845	0.00856793	0.0087537	0.00894944	0.00915092	0.00935603	0.00956228	0.00977468	0.00999009	0.0102043	0.0104218	0.0106349	0.010853	0.0110668	0.0112769	0.0114862	0.0116935	0.0118969	0.012096	0.012294	0.0124843	0.0126736	0.0128557	0.013031
0.0102314	0.00997811	0.00973326	0.00949357	0.0092646	0.00904524	0.00883752	0.0086458	0.00846359	0.00830294	0.00815604	0.00802737	0.0079215	0.00783393	0.00776851	0.00772344	0.0077047	0.00770472	0.00772557	0.00777316	0.0078411	0.00792767	0.00803142	0.00815652	0.00829547	0.00845021	0.00861922	0.0088025	0.00899142	0.00919669	0.00940651	0.00962218	0.00984776	0.0100744	0.0103068	0.0105424	0.0107812	0.0110171	0.011257	0.0114943	0.0117328	0.0119684	0.0122015	0.0124327	0.0126596	0.0128842	0.0131034	0.0133199	0.0135302	0.0137366
0.0112198	0.0109321	0.010651	0.0103773	0.0101096	0.00985527	0.00961042	0.00937557	0.00915487	0.00894956	0.00876106	0.00859144	0.00844236	0.00831439	0.00820445	0.00812501	0.0080607	0.00802815	0.00801734	0.00803087	0.00807053	0.00813186	0.00821722	0.00832159	0.00844817	0.00859406	0.00875575	0.00893232	0.00912622	0.00932976	0.00954549	0.00977115	0.0100026	0.0102444	0.0104905	0.0107404	0.010997	0.0112504	0.0115095	0.0117683	0.0120279	0.0122855	0.0125444	0.0127976	0.0130487	0.0132998	0.0135434	0.0137849	0.0140203	0.0142525
0.0120739	0.0117613	0.0114535	0.011151	0.0108542	0.0105652	0.0102852	0.0100173	0.00976217	0.0095203	0.00929457	0.00908952	0.0088973	0.0087309	0.00858295	0.00846072	0.00836434	0.00829297	0.00824475	0.00822505	0.00823463	0.00826667	0.00832715	0.00841085	0.00851921	0.00864657	0.00879731	0.00896753	0.00915382	0.00935515	0.00956988	0.00979635	0.010037	0.0102827	0.0105381	0.0107993	0.011065	0.0113354	0.0116115	0.0118862	0.0121612	0.0124363	0.012715	0.0129874	0.0132592	0.0135293	0.0137964	0.0140567	0.0143194	0.0145715
0.0127867	0.012454	0.0121229	0.0117962	0.0114768	0.011162	0.0108558	0.0105605	0.0102753	0.0100027	0.00974465	0.00950171	0.0092801	0.0090759	0.00889384	0.00873692	0.00860054	0.00849323	0.00841285	0.00835677	0.00833182	0.00833571	0.00836272	0.0084213	0.0085095	0.00861746	0.00874941	0.00890768	0.00908013	0.00927315	0.00948216	0.00970642	0.00994605	0.0101943	0.0104523	0.010721	0.0109949	0.0112734	0.0115568	0.0118413	0.0121316	0.0124209	0.0127136	0.0130002	0.0132895	0.0135733	0.0138593	0.0141384	0.0144161	0.0146887
0.0133435	0.0129952	0.0126487	0.0123067	0.0119681	0.011634	0.0113074	0.0109896	0.0106815	0.0103847	0.0101012	0.00983154	0.00957668	0.00934429	0.00913419	0.00893901	0.00877031	0.0086266	0.00851142	0.00842476	0.00836479	0.00833519	0.00833412	0.00836646	0.00842053	0.00850657	0.0086162	0.00875183	0.00891036	0.0090911	0.00929072	0.00950618	0.00973749	0.00998188	0.0102391	0.0105045	0.0107825	0.0110647	0.0113506	0.0116472	0.0119414	0.012239	0.0125381	0.0128362	0.013138	0.0134321	0.0137318	0.0140238	0.0143169	0.0146027
0.0137286	0.013376	0.013021	0.0126687	0.0123185	0.0119707	0.0116307	0.0112996	0.0109744	0.010659	0.0103551	0.0100652	0.00978705	0.00952663	0.0092878	0.00906639	0.00886863	0.0086954	0.00854915	0.00842545	0.00833383	0.00827152	0.00823843	0.00823311	0.00826251	0.00832022	0.00840485	0.0085189	0.00865136	0.00881326	0.00899578	0.00919714	0.0094175	0.00965158	0.00990063	0.0101624	0.0104361	0.0107148	0.011001	0.011296	0.0115924	0.0118932	0.0121978	0.0125006	0.0128068	0.0131112	0.0134181	0.0137158	0.0140191	0.0143148
0.0139447	0.0135872	0.0132288	0.0128747	0.0125204	0.0121686	0.0118214	0.01148	0.0111429	0.0108176	0.0105009	0.0101935	0.00990133	0.00962029	0.00936257	0.0091147	0.00889345	0.00869266	0.00851358	0.00836094	0.0082383	0.00814639	0.00807779	0.00804474	0.00803694	0.00806488	0.00811759	0.00820158	0.00831292	0.00844893	0.00860964	0.00879141	0.00899188	0.00921231	0.00944791	0.009696	0.00995812	0.0102302	0.0105124	0.0108014	0.0110954	0.0113918	0.0116933	0.0119991	0.0123049	0.0126123	0.0129161	0.0132236	0.0135273	0.0138286
0.0139764	0.013626	0.0132722	0.0129193	0.0125667	0.0122172	0.0118697	0.0115263	0.0111892	0.0108542	0.0105329	0.0102175	0.00991305	0.00962023	0.00934455	0.00908215	0.008839	0.00861605	0.00841464	0.00823674	0.00808178	0.00795827	0.00785681	0.00779056	0.00775095	0.00774559	0.00776907	0.00781813	0.00789802	0.00800489	0.00813857	0.00829489	0.00847214	0.00867309	0.00888585	0.00911907	0.00936293	0.00962293	0.00989103	0.0101659	0.010453	0.0107429	0.0110395	0.0113389	0.0116401	0.0119399	0.0122452	0.0125488	0.0128513	0.0131532
0.0138273	0.0134863	0.0131447	0.0128022	0.0124574	0.012115	0.0117744	0.0114349	0.0110993	0.01077	0.0104463	0.0101282	0.00982219	0.00952443	0.00923619	0.00896461	0.00870602	0.00846517	0.00824454	0.00804372	0.007865	0.00771162	0.00758508	0.00748321	0.00741404	0.00736805	0.0073581	0.00737359	0.00741944	0.00749377	0.00759343	0.00772022	0.00786773	0.00804063	0.0082288	0.0084369	0.00866019	0.00890107	0.00915102	0.0094098	0.0096798	0.00995631	0.0102385	0.0105279	0.0108181	0.0111132	0.0114092	0.0117041	0.0120007	0.0122975
0.0134964	0.0131724	0.0128459	0.0125173	0.0121891	0.0118638	0.0115315	0.0112046	0.0108807	0.0105579	0.0102405	0.00992712	0.00962129	0.00932445	0.00903724	0.00875871	0.00849364	0.00824297	0.00800494	0.00778811	0.0075914	0.00741026	0.00725671	0.00712843	0.0070238	0.00694765	0.0069001	0.0068772	0.00688764	0.00692392	0.00698576	0.00707784	0.00719064	0.00732928	0.00748817	0.00766674	0.00786395	0.00807557	0.00830121	0.00854044	0.0087862	0.00904418	0.0093098	0.00958093	0.00985642	0.0101361	0.010419	0.0107041	0.01099	0.0112802
0.0129853	0.012684	0.0123796	0.0120724	0.0117659	0.0114552	0.0111452	0.0108339	0.0105267	0.0102185	0.00991434	0.00961354	0.00931666	0.00902564	0.00874106	0.00846626	0.00819928	0.00794237	0.00769905	0.00747128	0.00725563	0.00706101	0.00688556	0.00672717	0.00659537	0.00648481	0.00639905	0.00634487	0.0063122	0.00630856	0.00633206	0.00638119	0.00645734	0.00655586	0.00667731	0.00682157	0.00698338	0.00716304	0.00735742	0.00756794	0.00779048	0.00802301	0.00826219	0.00851279	0.00876844	0.00903098	0.00929309	0.00956149	0.00983165	0.0101034
0.0122993	0.0120259	0.0117479	0.0114676	0.0111852	0.0108997	0.0106153	0.0103278	0.0100431	0.00975541	0.00946837	0.00918605	0.00890329	0.00862553	0.00835144	0.00808672	0.00782431	0.00757036	0.00732633	0.00709133	0.00687293	0.00665979	0.00646931	0.00628824	0.00613007	0.0059918	0.00587629	0.00578166	0.00571074	0.00566584	0.00564171	0.00565131	0.00568184	0.0057356	0.00581397	0.005917	0.00603655	0.00618002	0.00633935	0.00651431	0.00670325	0.00690426	0.00711683	0.00733972	0.00756914	0.00780739	0.00804995	0.00829533	0.00854534	0.00879992
0.0114483	0.0112041	0.01096	0.0107102	0.0104572	0.0102054	0.00994836	0.00968629	0.00942737	0.00916877	0.00890657	0.0086468	0.00838834	0.00812847	0.00787139	0.00761992	0.00736965	0.00712632	0.00688818	0.00665675	0.00643341	0.00621783	0.00601335	0.00582046	0.00564418	0.00548097	0.00533309	0.005205	0.0050989	0.00500902	0.00494558	0.00490391	0.00488461	0.0048899	0.00492035	0.00497485	0.00504882	0.00514549	0.00526147	0.00539876	0.00554461	0.00571045	0.00588856	0.00607885	0.00627695	0.00648577	0.00670157	0.00692275	0.00715028	0.00738178
0.0104363	0.010232	0.0100223	0.00980683	0.00959157	0.00936953	0.0091465	0.00892257	0.00869485	0.00846386	0.00823229	0.0079999	0.00776693	0.00753513	0.00730465	0.00707235	0.00684157	0.00661376	0.00638874	0.00616563	0.00594866	0.00573603	0.00553023	0.00533209	0.00514001	0.00496245	0.0047909	0.00463544	0.00449404	0.00436729	0.00425928	0.00416921	0.00410048	0.00405114	0.00402632	0.00402457	0.00404306	0.00408827	0.00415094	0.00423603	0.00434144	0.00446167	0.00459737	0.00474943	0.00491318	0.00508684	0.00527335	0.00546427	0.00566369	0.0058684
0.00928445	0.009118	0.00894687	0.00877022	0.00859224	0.00840952	0.00822344	0.00803415	0.00784473	0.00764871	0.00745266	0.00725659	0.00705443	0.0068514	0.00664989	0.0064461	0.00624081	0.00603666	0.005832	0.00562581	0.00542538	0.00522453	0.0050267	0.00483024	0.00463806	0.00444936	0.00426857	0.00409544	0.00392735	0.00377139	0.00362208	0.00348944	0.00336902	0.00326749	0.00318137	0.0031126	0.00307074	0.00304695	0.00304759	0.00307219	0.00311501	0.00318463	0.00327168	0.00337449	0.0034979	0.00363092	0.0037821	0.00393971	0.00410923	0.00428891
0.00800364	0.00787684	0.00774742	0.00761047	0.00747306	0.00733299	0.0071852	0.0070394	0.00688823	0.00673488	0.00657596	0.00641549	0.00625155	0.00608569	0.00591998	0.00574691	0.00557613	0.0054014	0.005227	0.00505166	0.00486978	0.00469246	0.0045104	0.00433048	0.00415116	0.00397048	0.00379265	0.00361243	0.003438	0.00326255	0.00309432	0.00292965	0.00276961	0.00261594	0.00247439	0.00234569	0.00222458	0.00212275	0.00204022	0.00197942	0.00194278	0.00193176	0.0019488	0.00198991	0.00205288	0.00214248	0.00225099	0.00237536	0.00251424	0.0026648
0.00660972	0.00652361	0.00643534	0.00634472	0.00625066	0.00615251	0.00605058	0.00594505	0.00583573	0.00572584	0.00561051	0.00549177	0.00537217	0.00524597	0.00512094	0.00498982	0.00485734	0.00472114	0.00458238	0.00444366	0.00429866	0.00415639	0.00400472	0.00385576	0.00370312	0.00354774	0.00339319	0.00323249	0.00307276	0.00291027	0.00274828	0.00258151	0.00241547	0.00225034	0.00208192	0.00191479	0.00174839	0.00158009	0.00141798	0.00125838	0.00110585	0.00096319	0.000837081	0.000737509	0.000674072	0.000662398	0.000704229	0.000789668	0.000912515	0.00105411
0.0051203	0.00507719	0.00503165	0.00498615	0.00493659	0.00488172	0.00482517	0.00476616	0.00470512	0.00463674	0.00456872	0.00449801	0.00442378	0.00434814	0.0042677	0.00418413	0.0041002	0.00401133	0.00392215	0.00382882	0.00373301	0.00363552	0.00353472	0.00343418	0.0033283	0.00322123	0.00311107	0.00300048	0.00288837	0.00277424	0.00265571	0.00253712	0.00241968	0.00229641	0.00217645	0.00205165	0.00192827	0.00180639	0.00168273	0.00156265	0.00144082	0.00132217	0.00120873	0.00110256	0.00100351	0.000918253	0.000849742	0.000800127	0.000781458	0.000788431
0.0042701	0.00425175	0.00423055	0.00420698	0.00418098	0.00415235	0.0041208	0.00408709	0.00405065	0.00401165	0.00397029	0.00392655	0.0038805	0.0038323	0.0037815	0.00372853	0.0036734	0.00361629	0.00355712	0.00349578	0.0034327	0.00336767	0.00330098	0.0032326	0.00316267	0.00309113	0.00301842	0.00294445	0.00286947	0.00279403	0.00271719	0.00264014	0.00256303	0.00248539	0.0024086	0.00233189	0.00225664	0.00218282	0.00211078	0.00204098	0.00197382	0.00191013	0.0018514	0.00179687	0.00174872	0.00170701	0.00167268	0.0016463	0.00162919	0.00162069
0.00414205	0.00412716	0.00410964	0.00408969	0.00406728	0.00404236	0.00401491	0.0039849	0.00395251	0.00391766	0.0038806	0.003841	0.00379959	0.00375564	0.00370935	0.00366136	0.00361113	0.00355863	0.00350439	0.00344825	0.0033907	0.00333078	0.00326934	0.00320674	0.0031425	0.00307671	0.00300988	0.00294237	0.0028735	0.00280399	0.00273393	0.00266341	0.00259281	0.00252233	0.00245252	0.00238313	0.0023148	0.002248	0.00218315	0.0021207	0.00206058	0.00200428	0.00195141	0.00190379	0.0018611	0.00182442	0.00179385	0.00177115	0.00175535	0.0017479
0.00402074	0.00400926	0.00399498	0.00397833	0.00395943	0.00393789	0.00391416	0.00388805	0.00385943	0.00382867	0.00379559	0.00376035	0.00372289	0.00368328	0.00364177	0.00359777	0.00355224	0.00350442	0.00345504	0.00340385	0.00335076	0.0032964	0.00324033	0.00318291	0.00312425	0.00306395	0.00300277	0.00294054	0.00287787	0.00281447	0.0027507	0.00268623	0.00262198	0.00255799	0.00249443	0.00243175	0.00237003	0.00230997	0.00225182	0.00219546	0.00214188	0.00209151	0.00204529	0.00200248	0.00196498	0.00193232	0.00190588	0.00188544	0.00187158	0.00186476
0.00390558	0.00389703	0.00388615	0.00387259	0.00385701	0.00383895	0.00381868	0.00379613	0.00377134	0.003744	0.00371494	0.00368354	0.00365007	0.00361481	0.0035772	0.00353784	0.00349634	0.00345309	0.00340841	0.00336181	0.00331352	0.00326383	0.00321294	0.00316047	0.00310672	0.0030521	0.00299611	0.00293978	0.00288244	0.00282467	0.00276635	0.00270812	0.00264976	0.00259186	0.00253421	0.00247775	0.0024218	0.00236775	0.00231563	0.00226554	0.00221766	0.00217283	0.00213146	0.00209384	0.00206049	0.00203203	0.00200853	0.00199094	0.00197861	0.00197263
0.00379645	0.00379066	0.00378258	0.00377231	0.00375942	0.00374474	0.00372769	0.0037085	0.00368718	0.00366367	0.003638	0.00361033	0.0035807	0.00354927	0.00351582	0.00348037	0.00344338	0.00340437	0.00336371	0.00332167	0.00327835	0.00323333	0.00318662	0.00313912	0.00309063	0.00304059	0.00298978	0.00293878	0.00288668	0.00283398	0.00278151	0.00272852	0.00267551	0.00262321	0.00257149	0.00252039	0.00247023	0.00242167	0.00237477	0.00233011	0.00228776	0.00224768	0.00221095	0.00217768	0.00214867	0.00212318	0.00210284	0.00208711	0.00207673	0.00207149
0.0036924	0.00368924	0.00368392	0.00367662	0.00366678	0.00365522	0.0036411	0.00362521	0.00360704	0.00358677	0.00356473	0.00354059	0.0035146	0.00348684	0.00345709	0.0034255	0.00339228	0.00335767	0.00332122	0.0032834	0.00324396	0.00320327	0.00316172	0.00311832	0.00307445	0.00302943	0.00298337	0.00293677	0.00288995	0.00284245	0.00279478	0.00274711	0.0026996	0.00265215	0.0026056	0.00255964	0.00251472	0.00247145	0.00242946	0.00238934	0.00235143	0.0023164	0.00228392	0.00225468	0.00222882	0.0022068	0.00218882	0.00217548	0.0021664	0.00216245
0.00359322	0.00359282	0.00359008	0.00358487	0.00357838	0.00356933	0.0035583	0.00354529	0.00353033	0.00351345	0.00349465	0.00347367	0.003451	0.0034268	0.00340076	0.00337265	0.00334348	0.00331217	0.00328006	0.00324592	0.00321114	0.0031746	0.00313685	0.00309781	0.00305846	0.00301789	0.00297626	0.00293461	0.002892	0.00284937	0.00280651	0.00276328	0.00272052	0.00267832	0.00263631	0.00259542	0.0025553	0.00251651	0.002479	0.00244346	0.00240986	0.00237884	0.00235023	0.00232425	0.0023022	0.00228265	0.00226731	0.00225569	0.0022482	0.00224509
0.00349846	0.00350065	0.00350019	0.00349784	0.00349344	0.00348732	0.00347908	0.00346892	0.0034567	0.00344292	0.00342693	0.00340959	0.00339001	0.00336924	0.00334616	0.00332217	0.00329604	0.00326883	0.00323981	0.00321009	0.00317844	0.00314633	0.00311222	0.00307784	0.00304199	0.00300585	0.00296839	0.00293116	0.00289275	0.00285451	0.00281612	0.00277765	0.00273942	0.00270135	0.00266408	0.00262748	0.00259167	0.00255715	0.00252388	0.00249258	0.00246286	0.00243551	0.00241024	0.00238771	0.00236805	0.00235148	0.0023382	0.00232844	0.00232272	0.0023204
0.00340826	0.00341227	0.00341442	0.00341436	0.00341255	0.00340867	0.00340323	0.00339539	0.00338612	0.00337505	0.00336222	0.00334728	0.00333111	0.00331325	0.00329392	0.00327238	0.00325038	0.00322615	0.00320115	0.0031742	0.003147	0.00311779	0.00308799	0.00305712	0.00302557	0.00299301	0.00296023	0.00292614	0.00289229	0.00285797	0.00282391	0.0027892	0.00275516	0.00272172	0.00268835	0.00265572	0.00262418	0.00259341	0.00256444	0.00253631	0.00251042	0.00248593	0.0024645	0.00244479	0.0024279	0.00241366	0.00240253	0.00239438	0.00238965	0.00238842
0.00332164	0.00332787	0.00333193	0.00333416	0.00333448	0.00333326	0.00332983	0.00332496	0.00331811	0.00330942	0.00329943	0.00328755	0.00327392	0.00325916	0.00324241	0.00322493	0.00320497	0.00318461	0.00316243	0.00313948	0.00311474	0.00308964	0.00306339	0.0030362	0.00300809	0.00297955	0.00294997	0.0029204	0.00289016	0.00285986	0.00282923	0.00279881	0.00276859	0.00273854	0.00270899	0.0026803	0.00265224	0.0026252	0.00259943	0.00257535	0.00255255	0.00253142	0.00251264	0.00249565	0.00248105	0.0024693	0.00246	0.00245368	0.00245025	0.00245001
0.00323904	0.00324697	0.00325299	0.00325721	0.00325977	0.00326027	0.00325963	0.00325659	0.00325224	0.00324625	0.00323864	0.0032294	0.00321863	0.00320635	0.00319278	0.00317759	0.00316153	0.00314363	0.00312483	0.00310448	0.00308387	0.00306144	0.00303835	0.0030143	0.00299003	0.00296482	0.00293897	0.00291267	0.00288588	0.00285946	0.00283252	0.00280537	0.00277861	0.00275231	0.00272644	0.0027014	0.00267661	0.00265318	0.00263045	0.00260969	0.0025896	0.00257133	0.00255522	0.00254089	0.00252881	0.00251885	0.00251122	0.00250645	0.0025041	0.00250497
0.00315919	0.00316899	0.00317683	0.00318298	0.00318759	0.00319028	0.00319109	0.00319082	0.00318871	0.00318479	0.00317985	0.00317282	0.00316488	0.00315503	0.00314404	0.00313156	0.00311791	0.00310327	0.00308739	0.00307021	0.00305187	0.00303287	0.00301319	0.00299239	0.00297105	0.00294898	0.00292659	0.00290329	0.00288042	0.00285652	0.00283317	0.00280955	0.00278626	0.00276318	0.00274067	0.00271838	0.00269711	0.00267665	0.00265735	0.00263893	0.00262177	0.00260658	0.00259245	0.00258048	0.00257039	0.00256245	0.00255652	0.00255316	0.00255215	0.00255356
0.00308277	0.00309417	0.00310374	0.0031117	0.00311782	0.0031225	0.00312538	0.00312709	0.00312682	0.00312539	0.00312212	0.00311801	0.00311155	0.00310479	0.00309616	0.00308639	0.00307527	0.00306316	0.00304978	0.0030355	0.0030204	0.00300432	0.00298703	0.00296924	0.00295091	0.00293217	0.00291242	0.0028929	0.00287212	0.00285236	0.00283173	0.00281097	0.00279079	0.00277104	0.00275134	0.00273242	0.00271381	0.00269631	0.00267949	0.00266404	0.00264955	0.00263625	0.002625	0.00261489	0.00260691	0.00260057	0.00259619	0.00259426	0.00259424	0.00259683
0.00300905	0.00302188	0.00303313	0.00304226	0.0030505	0.00305669	0.00306172	0.0030648	0.00306708	0.00306699	0.00306627	0.00306387	0.00306042	0.00305516	0.00304906	0.00304146	0.00303289	0.00302319	0.00301275	0.00300066	0.0029881	0.00297445	0.00296069	0.0029452	0.00292999	0.00291377	0.00289715	0.00287997	0.00286302	0.00284499	0.00282803	0.00281019	0.00279279	0.00277572	0.00275899	0.00274248	0.00272683	0.00271193	0.00269777	0.00268451	0.00267265	0.00266179	0.00265237	0.00264459	0.00263796	0.00263357	0.00263051	0.00262965	0.00263119	0.00263402
0.00293823	0.00295203	0.00296468	0.00297546	0.0029849	0.00299284	0.00299946	0.00300433	0.00300821	0.00301064	0.00301144	0.00301105	0.00300911	0.00300678	0.00300233	0.00299716	0.00299071	0.00298375	0.00297496	0.00296604	0.00295566	0.00294503	0.00293264	0.00292052	0.00290724	0.00289429	0.00287996	0.002866	0.00285104	0.00283665	0.00282152	0.00280656	0.0027918	0.00277766	0.00276314	0.00274975	0.00273628	0.00272385	0.00271191	0.00270121	0.00269107	0.00268267	0.00267535	0.00266898	0.00266439	0.00266142	0.00265974	0.00266024	0.00266199	0.00266643
0.00286918	0.00288454	0.0028983	0.00291059	0.00292137	0.00293101	0.00293885	0.00294566	0.00295085	0.00295473	0.00295779	0.002959	0.0029595	0.00295818	0.00295659	0.00295302	0.00294902	0.00294355	0.00293774	0.00293031	0.00292273	0.00291378	0.00290497	0.00289449	0.00288419	0.0028731	0.00286161	0.00284966	0.00283789	0.00282494	0.00281325	0.00280054	0.00278863	0.00277627	0.0027647	0.002753	0.00274259	0.00273207	0.00272237	0.00271384	0.00270616	0.00269912	0.00269361	0.00268896	0.00268597	0.00268445	0.00268428	0.00268553	0.00268891	0.00269335
0.00280281	0.00281884	0.00283383	0.00284733	0.00285957	0.00287039	0.00287984	0.00288781	0.00289467	0.00290054	0.00290466	0.00290802	0.00290962	0.00291094	0.00291042	0.0029092	0.00290692	0.00290393	0.00289965	0.00289501	0.00288914	0.0028827	0.00287531	0.00286778	0.00285924	0.00285093	0.00284137	0.00283215	0.00282197	0.00281236	0.0028021	0.00279223	0.00278197	0.00277259	0.00276288	0.00275381	0.002745	0.00273706	0.00272923	0.00272266	0.00271643	0.00271139	0.00270776	0.00270486	0.00270332	0.00270269	0.00270371	0.00270606	0.00271001	0.00271613
0.00273765	0.0027555	0.00277102	0.00278591	0.00279911	0.00281135	0.00282167	0.00283148	0.00283965	0.00284667	0.00285257	0.00285702	0.00286114	0.00286347	0.00286511	0.00286539	0.00286506	0.00286364	0.00286187	0.00285851	0.00285482	0.00285037	0.00284569	0.00283954	0.0028334	0.00282675	0.00281969	0.00281228	0.00280504	0.00279673	0.00278936	0.00278119	0.00277365	0.00276565	0.00275825	0.00275109	0.00274444	0.00273831	0.00273259	0.00272766	0.00272356	0.00272017	0.00271766	0.00271615	0.00271574	0.00271688	0.00271893	0.00272223	0.00272717	0.0027332
0.00267522	0.00269312	0.00271028	0.00272562	0.00274009	0.00275294	0.00276523	0.00277559	0.00278542	0.00279383	0.0028012	0.0028075	0.00281207	0.00281639	0.00281948	0.00282194	0.00282291	0.00282363	0.00282288	0.00282195	0.00282011	0.00281751	0.0028141	0.00281049	0.00280605	0.00280145	0.00279647	0.00279127	0.00278539	0.00277991	0.00277384	0.00276793	0.00276206	0.00275653	0.002751	0.00274576	0.00274078	0.00273633	0.00273248	0.00272922	0.0027266	0.00272433	0.00272406	0.00272336	0.00272479	0.00272659	0.00272978	0.00273381	0.00273952	0.00274662
0.00261348	0.00263268	0.00265021	0.00266684	0.00268224	0.00269655	0.00270909	0.00272127	0.00273181	0.00274156	0.00275002	0.00275765	0.00276423	0.00276952	0.00277419	0.00277786	0.00278061	0.00278275	0.002784	0.00278449	0.00278426	0.0027835	0.00278205	0.0027801	0.00277753	0.00277497	0.00277156	0.00276822	0.00276423	0.00276034	0.00275667	0.00275241	0.00274816	0.00274453	0.00274057	0.00273688	0.00273392	0.00273138	0.00272888	0.00272734	0.00272622	0.00272563	0.00272595	0.00272741	0.00272918	0.00273257	0.00273648	0.00274169	0.00274794	0.00275566
0.00255377	0.00257322	0.00259176	0.00260892	0.00262526	0.00264029	0.00265431	0.0026669	0.00267926	0.00268973	0.00269944	0.00270809	0.00271569	0.002723	0.00272894	0.00273362	0.00273817	0.00274139	0.00274443	0.00274644	0.00274799	0.00274853	0.00274869	0.00274847	0.00274758	0.00274665	0.00274507	0.00274336	0.0027414	0.00273924	0.0027366	0.00273429	0.00273225	0.00272988	0.00272775	0.00272592	0.00272404	0.00272326	0.00272229	0.00272192	0.0027223	0.00272312	0.00272491	0.00272689	0.00273045	0.00273408	0.00273951	0.00274528	0.00275207	0.00276064
0.00249465	0.00251531	0.00253436	0.0025523	0.00256942	0.00258534	0.00259995	0.00261381	0.00262641	0.00263825	0.00264915	0.00265897	0.00266798	0.00267559	0.00268311	0.00268968	0.00269511	0.00269997	0.00270444	0.00270765	0.00271064	0.00271273	0.00271464	0.00271572	0.00271658	0.00271686	0.00271701	0.00271681	0.00271648	0.00271566	0.0027152	0.00271443	0.00271369	0.0027129	0.0027123	0.00271176	0.00271186	0.00271191	0.00271248	0.00271358	0.00271523	0.00271727	0.00271974	0.0027235	0.00272737	0.00273279	0.00273819	0.00274525	0.0027527	0.00276142
0.00243745	0.00245806	0.00247769	0.0024963	0.00251397	0.00253062	0.00254635	0.00256063	0.00257461	0.00258723	0.00259904	0.00261011	0.0026195	0.00262927	0.0026374	0.0026448	0.00265191	0.00265788	0.00266322	0.00266833	0.00267219	0.00267593	0.00267895	0.00268174	0.00268396	0.002686	0.00268749	0.00268882	0.00268975	0.00269056	0.00269123	0.00269206	0.00269278	0.00269363	0.00269425	0.00269531	0.00269668	0.00269827	0.00270007	0.00270218	0.00270497	0.00270813	0.00271206	0.0027161	0.0027216	0.00272713	0.0027339	0.00274103	0.00274945	0.00275869
0.00238043	0.00240179	0.00242197	0.00244118	0.00245919	0.0024768	0.00249271	0.00250835	0.00252268	0.00253638	0.00254889	0.00256073	0.00257186	0.00258164	0.0025913	0.00260002	0.00260777	0.0026151	0.00262198	0.00262754	0.00263331	0.00263803	0.00264269	0.00264657	0.00265015	0.00265339	0.00265618	0.00265897	0.00266142	0.0026633	0.00266578	0.0026676	0.00266979	0.00267184	0.00267386	0.0026762	0.00267873	0.00268138	0.00268441	0.00268772	0.0026918	0.00269564	0.00270056	0.0027059	0.00271164	0.00271868	0.00272574	0.002734	0.00274272	0.00275231
0.00232484	0.0023462	0.002367	0.00238649	0.00240518	0.00242292	0.00244009	0.00245592	0.00247133	0.00248547	0.0024989	0.00251174	0.0025233	0.0025346	0.0025449	0.00255438	0.00256339	0.00257171	0.00257941	0.0025868	0.00259327	0.00259929	0.00260488	0.00261025	0.00261494	0.00261945	0.0026235	0.00262731	0.00263099	0.00263446	0.00263769	0.00264121	0.00264461	0.0026476	0.00265126	0.00265466	0.00265818	0.00266206	0.00266615	0.00267067	0.0026752	0.00268055	0.00268623	0.0026923	0.00269941	0.00270632	0.00271453	0.00272314	0.00273237	0.00274287
0.00226948	0.00229118	0.00231211	0.00233218	0.00235142	0.0023698	0.00238752	0.00240401	0.00241968	0.00243459	0.00244889	0.00246216	0.00247518	0.0024866	0.00249823	0.00250864	0.00251842	0.00252786	0.00253659	0.00254451	0.00255239	0.00255932	0.00256615	0.00257238	0.00257841	0.00258396	0.00258911	0.00259431	0.00259906	0.00260372	0.00260843	0.00261258	0.00261693	0.00262161	0.00262574	0.0026305	0.00263533	0.00263995	0.0026452	0.00265042	0.00265651	0.00266214	0.00266883	0.00267588	0.00268325	0.00269173	0.00269992	0.00270929	0.00271897	0.00272936
0.00221463	0.0022367	0.00225801	0.00227848	0.00229789	0.00231672	0.00233472	0.00235173	0.00236831	0.002384	0.00239867	0.00241279	0.00242582	0.00243906	0.00245063	0.00246229	0.00247288	0.0024832	0.00249271	0.00250192	0.00251046	0.00251854	0.00252625	0.0025337	0.00254047	0.00254701	0.00255342	0.00255966	0.00256536	0.00257125	0.00257652	0.00258206	0.0025876	0.00259334	0.00259877	0.00260425	0.00260947	0.00261573	0.00262158	0.00262774	0.00263444	0.00264147	0.00264874	0.00265625	0.00266462	0.0026731	0.00268266	0.00269205	0.0027023	0.00271317
0.00216008	0.00218277	0.00220403	0.00222481	0.0022446	0.00226391	0.00228223	0.00229986	0.00231648	0.00233285	0.00234817	0.00236296	0.00237713	0.00238988	0.00240317	0.00241523	0.00242672	0.00243754	0.00244829	0.0024579	0.00246771	0.0024766	0.0024853	0.00249331	0.00250146	0.00250887	0.00251611	0.00252328	0.00253008	0.00253663	0.00254362	0.00254967	0.0025563	0.00256259	0.00256893	0.00257553	0.00258225	0.00258859	0.00259564	0.00260255	0.00261015	0.00261769	0.0026257	0.00263423	0.00264273	0.00265238	0.00266147	0.00267222	0.00268253	0.0026939
0.00210642	0.00212863	0.00215036	0.00217116	0.00219167	0.00221094	0.00222985	0.00224751	0.00226508	0.00228153	0.00229751	0.00231251	0.00232695	0.00234157	0.00235447	0.00236754	0.00237974	0.00239145	0.00240266	0.00241349	0.00242368	0.00243351	0.00244301	0.00245228	0.00246091	0.0024695	0.00247751	0.0024853	0.0024932	0.00250069	0.00250795	0.00251559	0.00252266	0.0025301	0.00253732	0.00254478	0.00255199	0.00255983	0.00256703	0.0025749	0.0025831	0.00259156	0.00260011	0.00260886	0.00261856	0.00262808	0.00263864	0.00264869	0.0026603	0.00267133
0.00205223	0.00207523	0.00209687	0.00211802	0.00213856	0.00215814	0.00217703	0.00219558	0.00221284	0.00223034	0.0022465	0.00226227	0.0022775	0.00229157	0.0023062	0.00231937	0.00233219	0.00234447	0.00235644	0.00236773	0.00237886	0.0023893	0.00239961	0.00240956	0.00241901	0.0024282	0.00243723	0.00244623	0.00245471	0.00246275	0.0024714	0.00247923	0.00248757	0.00249554	0.00250342	0.00251158	0.00251983	0.00252802	0.00253656	0.00254505	0.00255378	0.00256256	0.00257201	0.00258167	0.00259125	0.00260194	0.00261206	0.00262361	0.00263444	0.00264643
0.00199893	0.0020214	0.00204341	0.00206458	0.00208511	0.00210516	0.00212463	0.00214301	0.00216145	0.00217817	0.0021951	0.00221127	0.00222669	0.00224203	0.00225621	0.0022703	0.00228374	0.00229672	0.00230932	0.00232124	0.00233276	0.00234406	0.00235501	0.00236575	0.00237591	0.00238622	0.00239564	0.00240508	0.00241434	0.00242364	0.00243237	0.00244167	0.00245022	0.00245931	0.00246784	0.00247674	0.0024852	0.00249467	0.0025034	0.00251265	0.00252187	0.0025316	0.00254119	0.00255125	0.00256194	0.00257237	0.00258377	0.00259463	0.00260677	0.00261848
0.00194499	0.00196792	0.00198991	0.00201131	0.00203185	0.00205205	0.00207141	0.00209054	0.00210822	0.00212655	0.00214328	0.00215975	0.00217604	0.00219104	0.00220627	0.00222078	0.00223459	0.00224804	0.00226103	0.0022737	0.00228584	0.00229787	0.00230935	0.00232056	0.00233162	0.00234226	0.0023526	0.00236299	0.00237281	0.00238255	0.00239235	0.00240165	0.00241141	0.00242076	0.00242994	0.00243961	0.00244923	0.0024585	0.00246831	0.00247804	0.00248806	0.00249794	0.00250843	0.00251903	0.00252938	0.00254085	0.00255192	0.00256394	0.00257576	0.00258831
0.00189156	0.00191431	0.0019361	0.00195756	0.00197831	0.00199872	0.00201832	0.00203725	0.00205604	0.00207354	0.00209111	0.00210785	0.00212408	0.00214029	0.00215533	0.00217026	0.0021847	0.00219844	0.0022122	0.00222536	0.00223815	0.00225038	0.00226262	0.00227452	0.0022859	0.00229704	0.00230822	0.00231875	0.00232959	0.00234012	0.00235018	0.00236048	0.00237071	0.0023808	0.00239077	0.00240064	0.00241086	0.00242094	0.0024312	0.00244131	0.00245197	0.00246245	0.00247315	0.0024839	0.00249538	0.00250643	0.00251872	0.00253031	0.0025428	0.00255513
0.00183784	0.00186028	0.00188254	0.0019039	0.00192465	0.00194486	0.00196482	0.00198395	0.00200239	0.00202084	0.00203817	0.00205546	0.00207211	0.00208803	0.00210406	0.00211908	0.00213404	0.00214839	0.00216237	0.00217582	0.00218928	0.00220203	0.00221441	0.00222696	0.00223901	0.00225084	0.00226233	0.00227383	0.00228465	0.0022958	0.00230698	0.00231713	0.00232821	0.00233875	0.00234941	0.00236026	0.00237051	0.00238095	0.00239195	0.00240256	0.00241342	0.00242447	0.0024357	0.0024472	0.00245832	0.00247047	0.00248202	0.00249476	0.00250698	0.00251998
0.00178374	0.00180625	0.00182831	0.00184965	0.00187047	0.00189083	0.0019109	0.00192989	0.00194901	0.00196693	0.00198512	0.00200205	0.00201911	0.00203578	0.00205146	0.00206739	0.00208244	0.00209689	0.00211157	0.00212536	0.00213939	0.00215263	0.00216565	0.00217853	0.00219103	0.00220328	0.00221511	0.00222689	0.00223886	0.00225027	0.00226147	0.00227307	0.00228382	0.00229536	0.00230635	0.00231737	0.00232841	0.0023397	0.00235062	0.00236192	0.00237319	0.00238445	0.00239586	0.00240755	0.00241952	0.00243147	0.0024439	0.00245614	0.00246942	0.0024819
0.00172946	0.00175202	0.00177372	0.00179518	0.00181611	0.0018366	0.00185632	0.00187582	0.00189425	0.00191333	0.00193101	0.00194853	0.00196569	0.00198226	0.00199887	0.00201454	0.00203014	0.00204513	0.0020598	0.00207419	0.00208815	0.00210188	0.00211546	0.00212868	0.00214164	0.00215428	0.00216681	0.00217929	0.00219104	0.00220306	0.00221531	0.00222659	0.00223856	0.00224973	0.00226144	0.00227305	0.00228457	0.00229584	0.00230786	0.00231905	0.00233054	0.00234243	0.00235444	0.00236643	0.0023784	0.00239103	0.00240334	0.00241637	0.00242888	0.0024422
0.00167514	0.00169721	0.00171888	0.00174026	0.00176144	0.00178143	0.00180137	0.00182098	0.00184013	0.00185823	0.00187665	0.00189422	0.00191142	0.0019286	0.00194472	0.00196122	0.00197681	0.00199224	0.00200719	0.00202193	0.00203652	0.00205055	0.00206419	0.00207777	0.00209112	0.00210425	0.00211709	0.0021294	0.00214218	0.00215475	0.00216689	0.00217923	0.00219092	0.00220328	0.00221515	0.00222691	0.00223869	0.00225094	0.00226251	0.0022746	0.00228641	0.00229848	0.0023105	0.00232289	0.00233564	0.00234775	0.00236115	0.00237349	0.00238713	0.00240004
0.00161996	0.00164226	0.00166378	0.00168534	0.00170594	0.0017264	0.00174606	0.00176567	0.00178455	0.00180346	0.00182171	0.00183921	0.00185684	0.00187369	0.00189068	0.0019067	0.00192296	0.0019384	0.0019537	0.0019687	0.00198337	0.00199779	0.00201188	0.00202572	0.00203946	0.00205282	0.00206619	0.00207939	0.00209204	0.00210473	0.00211739	0.00212985	0.00214262	0.00215449	0.00216723	0.0021794	0.00219159	0.00220355	0.00221586	0.00222797	0.00224043	0.00225282	0.00226526	0.0022779	0.00229006	0.00230346	0.00231615	0.00232935	0.0023424	0.00235624
0.00156471	0.00158675	0.00160812	0.00162909	0.00165016	0.0016704	0.00169021	0.00170974	0.00172888	0.00174739	0.0017658	0.00178366	0.00180119	0.00181865	0.001835	0.00185201	0.00186774	0.0018838	0.00189914	0.00191439	0.00192941	0.00194409	0.00195856	0.00197286	0.00198676	0.00200055	0.00201375	0.00202719	0.00204072	0.00205371	0.00206643	0.00207953	0.00209209	0.00210521	0.00211736	0.00212977	0.00214255	0.00215533	0.00216755	0.00218011	0.00219263	0.00220532	0.00221783	0.00223102	0.00224366	0.00225639	0.00227003	0.00228268	0.0022964	0.00230963
0.00150895	0.00153109	0.00155239	0.00157322	0.00159369	0.00161377	0.00163402	0.00165334	0.00167244	0.00169108	0.00170936	0.00172721	0.00174512	0.00176215	0.00177957	0.00179568	0.00181265	0.00182805	0.00184413	0.00185936	0.00187464	0.00188951	0.00190389	0.00191832	0.00193268	0.00194679	0.00196081	0.0019743	0.00198766	0.00200105	0.00201469	0.00202741	0.00204055	0.00205339	0.0020667	0.00207929	0.00209188	0.00210478	0.00211775	0.00213037	0.00214314	0.00215597	0.00216909	0.00218218	0.00219498	0.00220831	0.0022215	0.00223505	0.00224806	0.00226234
0.00145295	0.00147461	0.00149574	0.00151647	0.00153704	0.0015574	0.00157676	0.0015966	0.00161544	0.00163398	0.00165246	0.00167051	0.00168817	0.00170569	0.00172232	0.00173978	0.00175547	0.00177199	0.00178781	0.0018032	0.00181877	0.00183387	0.00184855	0.00186332	0.00187781	0.00189209	0.00190594	0.00192004	0.00193407	0.00194755	0.00196086	0.00197426	0.0019873	0.00200095	0.00201363	0.00202707	0.00204027	0.00205332	0.00206606	0.00207924	0.00209212	0.00210551	0.00211825	0.00213161	0.00214478	0.00215789	0.00217162	0.00218457	0.00219871	0.00221182
0.00139636	0.00141782	0.00143886	0.00145919	0.00147994	0.00149966	0.00151974	0.00153876	0.00155764	0.00157666	0.00159486	0.00161294	0.00163055	0.0016479	0.0016653	0.00168173	0.00169858	0.00171452	0.00173078	0.00174625	0.00176183	0.00177718	0.00179212	0.00180699	0.00182174	0.00183614	0.00185072	0.00186457	0.00187836	0.00189225	0.00190642	0.00191946	0.00193322	0.00194639	0.00196047	0.00197335	0.00198663	0.0019998	0.00201364	0.00202613	0.00203982	0.00205288	0.00206639	0.00207934	0.00209276	0.00210624	0.00211964	0.00213361	0.00214685	0.00216126
0.00133921	0.00136015	0.00138126	0.00140171	0.00142205	0.00144204	0.00146111	0.00148067	0.00149966	0.00151803	0.00153676	0.00155448	0.00157236	0.00158971	0.00160655	0.00162405	0.00164011	0.00165692	0.00167267	0.00168862	0.00170433	0.00171976	0.00173462	0.00174979	0.00176459	0.00177944	0.00179357	0.00180815	0.00182208	0.00183647	0.00185006	0.00186419	0.00187738	0.00189159	0.00190474	0.00191873	0.00193195	0.0019454	0.00195863	0.00197245	0.00198547	0.00199893	0.00201226	0.0020258	0.00203937	0.00205269	0.00206644	0.00207997	0.00209419	0.00210732
0.00128152	0.00130259	0.00132318	0.00134343	0.00136376	0.00138313	0.00140262	0.00142195	0.00144084	0.00145922	0.0014776	0.00149556	0.00151325	0.00153071	0.001548	0.00156467	0.00158193	0.00159768	0.00161428	0.00162981	0.00164591	0.0016611	0.00167672	0.00169171	0.00170657	0.00172122	0.00173636	0.0017505	0.00176477	0.00177897	0.00179348	0.00180707	0.00182105	0.00183446	0.00184869	0.00186229	0.00187581	0.00188943	0.0019032	0.00191645	0.00193024	0.00194358	0.00195733	0.00197082	0.00198437	0.00199803	0.00201178	0.00202575	0.00203895	0.00205366
0.00122331	0.0012442	0.00126435	0.00128464	0.00130433	0.00132434	0.00134314	0.00136257	0.00138118	0.00139956	0.00141818	0.00143593	0.00145345	0.00147098	0.00148824	0.00150527	0.00152157	0.00153853	0.00155444	0.00157071	0.00158646	0.00160218	0.00161727	0.00163249	0.00164761	0.00166273	0.00167709	0.00169194	0.0017065	0.00172066	0.00173475	0.00174925	0.0017632	0.00177729	0.00179074	0.00180501	0.00181868	0.00183249	0.00184601	0.00185984	0.00187324	0.00188707	0.00190051	0.00191425	0.00192815	0.0019416	0.00195568	0.00196918	0.00198319	0.00199674
0.00116474	0.00118516	0.0012057	0.00122512	0.00124506	0.00126435	0.00128367	0.00130251	0.00132134	0.00133958	0.00135769	0.00137561	0.00139307	0.00141074	0.00142782	0.00144459	0.00146179	0.00147769	0.00149421	0.00150998	0.00152608	0.00154184	0.00155751	0.0015725	0.00158778	0.00160272	0.00161768	0.00163227	0.00164676	0.00166171	0.00167612	0.00168992	0.00170403	0.00171805	0.00173257	0.00174625	0.00176007	0.00177389	0.00178804	0.00180162	0.00181571	0.00182892	0.00184305	0.00185667	0.00187044	0.00188439	0.00189785	0.00191202	0.00192549	0.00194007
0.00110549	0.00112566	0.00114554	0.00116547	0.00118492	0.00120418	0.00122291	0.00124208	0.0012606	0.00127863	0.00129691	0.00131456	0.00133226	0.00134944	0.00136663	0.0013836	0.00140017	0.00141701	0.00143307	0.00144929	0.00146519	0.00148116	0.00149651	0.00151198	0.00152688	0.00154191	0.00155687	0.00157189	0.00158678	0.0016011	0.00161547	0.00163019	0.00164425	0.00165859	0.00167227	0.00168697	0.00170061	0.00171465	0.00172855	0.00174263	0.00175597	0.0017702	0.00178356	0.0017976	0.00181147	0.00182531	0.00183938	0.0018531	0.00186738	0.00188104
0.00104552	0.00106591	0.00108543	0.00110495	0.00112417	0.00114341	0.00116224	0.00118081	0.00119927	0.00121744	0.00123527	0.00125317	0.00127028	0.00128801	0.00130504	0.00132186	0.00133862	0.00135478	0.00137153	0.00138751	0.00140338	0.00141903	0.00143479	0.0014501	0.00146543	0.00148048	0.00149573	0.00151043	0.00152509	0.00154006	0.00155475	0.00156872	0.00158346	0.00159722	0.00161189	0.00162567	0.00164009	0.00165421	0.00166822	0.00168191	0.00169613	0.00170979	0.0017238	0.00173776	0.00175131	0.00176545	0.00177927	0.0017934	0.00180731	0.0018215
0.000985753	0.00100482	0.00102488	0.00104388	0.00106323	0.001082	0.00110057	0.00111892	0.00113767	0.00115526	0.00117333	0.00119073	0.00120843	0.00122542	0.0012425	0.00125928	0.00127605	0.00129286	0.00130893	0.00132496	0.00134114	0.00135687	0.00137222	0.00138782	0.00140306	0.00141811	0.00143325	0.00144838	0.00146325	0.00147786	0.00149238	0.0015071	0.00152137	0.00153605	0.00154967	0.00156463	0.00157815	0.00159246	0.00160645	0.00162083	0.00163456	0.00164871	0.0016625	0.00167636	0.00169038	0.0017046	0.00171832	0.00173236	0.00174631	0.00176007
0.00092451	0.000944251	0.00096317	0.000982786	0.00100131	0.00102028	0.00103857	0.00105694	0.00107486	0.00109309	0.00111046	0.00112838	0.0011455	0.00116301	0.00117959	0.00119645	0.00121332	0.00122919	0.00124584	0.00126185	0.00127785	0.00129363	0.00130922	0.0013246	0.00133994	0.00135513	0.00137051	0.00138549	0.00140006	0.00141503	0.00142973	0.001444	0.0014586	0.00147302	0.00148754	0.00150146	0.00151603	0.00153008	0.00154423	0.00155842	0.00157262	0.00158638	0.00160049	0.00161453	0.00162842	0.00164235	0.00165642	0.00167038	0.00168434	0.00169845
0.000863566	0.000882398	0.000901887	0.00092041	0.000939388	0.000957673	0.000976145	0.00099406	0.00101227	0.00102981	0.00104787	0.00106483	0.0010823	0.00109914	0.00111631	0.00113289	0.00114941	0.00116585	0.00118196	0.00119811	0.00121427	0.00122966	0.00124561	0.001261	0.00127645	0.00129147	0.00130647	0.00132172	0.00133674	0.00135116	0.00136616	0.00138071	0.00139528	0.00140976	0.00142356	0.00143856	0.00145268	0.00146694	0.001481	0.00149493	0.00150936	0.00152319	0.00153728	0.00155144	0.00156549	0.00157939	0.0015935	0.00160734	0.00162145	0.00163549
0.00080148	0.000820866	0.000839247	0.000858161	0.000876495	0.000895096	0.000912981	0.000931273	0.000948695	0.000966527	0.000983767	0.00100147	0.00101835	0.00103572	0.00105205	0.00106899	0.00108531	0.00110173	0.00111786	0.00113386	0.00114943	0.00116563	0.00118089	0.00119661	0.00121169	0.00122702	0.00124218	0.00125715	0.00127225	0.00128717	0.00130194	0.00131614	0.00133085	0.00134513	0.00135997	0.00137395	0.00138883	0.00140283	0.00141693	0.00143138	0.00144558	0.00145952	0.00147373	0.00148756	0.00150162	0.00151566	0.00152971	0.00154371	0.00155772	0.00157192
0.000739813	0.000757755	0.000777023	0.000795281	0.000813623	0.000831534	0.000849625	0.000867174	0.000885279	0.000902389	0.000919898	0.000937016	0.000954304	0.000970604	0.000987722	0.00100412	0.00102078	0.00103704	0.00105304	0.00106877	0.0010849	0.00110039	0.00111631	0.00113141	0.00114689	0.00116191	0.00117708	0.00119233	0.00120714	0.00122181	0.00123682	0.00125161	0.00126586	0.00128063	0.00129473	0.00130964	0.00132354	0.00133815	0.00135246	0.0013664	0.00138067	0.00139484	0.00140901	0.00142308	0.00143726	0.00145129	0.00146535	0.0014791	0.00149365	0.00150706
0.00067692	0.000695745	0.000713803	0.000732212	0.00074994	0.000768204	0.000785896	0.000803418	0.00082058	0.000838142	0.000855209	0.000872402	0.000888976	0.00090638	0.00092263	0.000939196	0.000955294	0.000971466	0.000987747	0.00100371	0.00101916	0.00103524	0.00105044	0.00106628	0.00108147	0.00109679	0.00111153	0.00112697	0.00114164	0.00115665	0.00117128	0.00118578	0.00120043	0.00121521	0.00122945	0.00124383	0.00125844	0.0012728	0.00128691	0.00130151	0.00131568	0.0013296	0.00134399	0.00135792	0.0013718	0.00138632	0.00140026	0.00141453	0.00142818	0.00144257
0.000614166	0.00063198	0.000650554	0.0006683	0.000686066	0.000703769	0.000721529	0.00073882	0.000756511	0.000773205	0.000790496	0.00080715	0.000824297	0.000840324	0.000857532	0.000873448	0.00088997	0.000905895	0.000921929	0.000937699	0.000953905	0.000969033	0.000985137	0.00100023	0.00101558	0.00103053	0.00104604	0.00106061	0.00107576	0.00109044	0.00110543	0.00111999	0.00113467	0.0011492	0.00116362	0.00117822	0.00119239	0.00120667	0.00122106	0.00123529	0.00124964	0.00126394	0.00127777	0.00129216	0.00130611	0.00132045	0.00133449	0.00134852	0.00136278	0.00137672
0.000550788	0.000568866	0.000586501	0.000604681	0.000621857	0.000639716	0.000656642	0.000674191	0.000691088	0.000708501	0.00072495	0.000742069	0.000758342	0.000775406	0.000791366	0.000807833	0.000823643	0.000840155	0.000856006	0.000871682	0.00088703	0.000903183	0.000918017	0.000933944	0.000949022	0.000964439	0.000979213	0.000994311	0.00100914	0.00102419	0.00103876	0.00105345	0.00106811	0.00108278	0.00109724	0.00111162	0.0011263	0.0011405	0.00115498	0.00116906	0.00118341	0.00119732	0.00121195	0.00122584	0.00124004	0.00125421	0.00126852	0.00128266	0.00129673	0.00131064
0.000487582	0.000504722	0.000522746	0.000539993	0.000557606	0.000574507	0.00059225	0.000608853	0.000626112	0.000642902	0.000659828	0.00067597	0.000692776	0.000708743	0.00072557	0.000741507	0.000757742	0.000773416	0.000789445	0.000805221	0.000821094	0.000836279	0.00085188	0.000866989	0.000882633	0.000897499	0.000912526	0.000927638	0.000942366	0.000957202	0.000972042	0.000986892	0.00100152	0.00101608	0.00103028	0.00104494	0.00105926	0.00107399	0.00108803	0.00110228	0.00111675	0.00113111	0.00114499	0.00115936	0.0011734	0.00118773	0.00120145	0.00121617	0.00123006	0.00124415
0.000423618	0.000441318	0.000458207	0.000475897	0.0004927	0.000509911	0.000526787	0.000543827	0.00056029	0.00057728	0.000593813	0.000610407	0.000626647	0.000643304	0.000658932	0.000675207	0.000690945	0.000707071	0.000722713	0.000738492	0.000753881	0.000769543	0.000784721	0.000800316	0.000815412	0.000830755	0.000845344	0.000860534	0.000875501	0.000890286	0.000904954	0.000919643	0.000934317	0.000949024	0.000963501	0.000977967	0.000992416	0.00100666	0.00102132	0.00103537	0.00104987	0.00106403	0.00107833	0.00109227	0.00110665	0.00112106	0.00113519	0.00114923	0.00116351	0.00117756
0.00036019	0.000376828	0.000393881	0.00041086	0.000428092	0.000444742	0.00046171	0.000478234	0.00049511	0.000511437	0.000527865	0.000544223	0.000560531	0.000576198	0.000592923	0.000608491	0.000624539	0.000640214	0.000656039	0.000671531	0.000687148	0.000702558	0.00071808	0.000732887	0.000748322	0.000763298	0.00077826	0.000793149	0.000807987	0.000822918	0.00083775	0.000852558	0.000866884	0.000881718	0.000896241	0.000910538	0.000924901	0.000939696	0.000954041	0.000968322	0.000982983	0.000997048	0.00101122	0.00102545	0.00103973	0.0010538	0.0010681	0.00108256	0.00109667	0.00111068
0.000296352	0.000313205	0.000329507	0.000346491	0.000363079	0.000379822	0.000396424	0.000412666	0.000429171	0.000445699	0.000461989	0.000478236	0.000494283	0.00051024	0.000525991	0.000542013	0.000557494	0.000573459	0.000589011	0.000604547	0.00062001	0.000635279	0.000650662	0.00066586	0.000681106	0.000695935	0.000711086	0.000725696	0.000740887	0.000755461	0.000770381	0.000784862	0.000799756	0.00081414	0.000828781	0.000843363	0.000857995	0.000872136	0.000886919	0.000900909	0.000915554	0.000929951	0.000944276	0.000958354	0.000972726	0.000987203	0.00100139	0.0010154	0.00103009	0.00104413
0.000232765	0.000249073	0.000265429	0.000281802	0.000298175	0.000314474	0.000331218	0.000347415	0.000363617	0.000379726	0.000395889	0.000411978	0.000427959	0.000443442	0.000459735	0.000475423	0.00049101	0.000506262	0.000522069	0.000537823	0.000553147	0.000568234	0.00058342	0.000598463	0.000613549	0.000628875	0.000643554	0.00065867	0.000673363	0.000688285	0.000703303	0.000717992	0.000732118	0.000747065	0.000761564	0.000775976	0.000790305	0.000805131	0.000819328	0.000833969	0.000848458	0.000862927	0.000877065	0.000891626	0.000905978	0.000920144	0.000934619	0.000948787	0.000963413	0.00097766
0.000170432	0.000186495	0.000201601	0.000217899	0.000233737	0.00024999	0.000265925	0.000282176	0.000298056	0.000314218	0.000329944	0.000345882	0.000361761	0.000377814	0.000392919	0.000408732	0.000424109	0.000439848	0.00045523	0.0004706	0.000485916	0.000501319	0.000516396	0.000531454	0.000546508	0.000561638	0.000576568	0.000591179	0.000606095	0.000621148	0.000635896	0.000650242	0.000665103	0.000679753	0.000694553	0.000709002	0.000723551	0.000737879	0.000752753	0.000766771	0.000781884	0.000796221	0.000810568	0.000824901	0.000839185	0.000853831	0.000868328	0.000882437	0.000896995	0.000911282
0.000110999	0.000124899	0.000140171	0.000154829	0.000170563	0.000185895	0.000201846	0.000217159	0.000233274	0.00024854	0.00026475	0.000280006	0.00029592	0.000311239	0.000327265	0.000342622	0.000357975	0.000373002	0.000388788	0.000404122	0.000419432	0.000434364	0.00044957	0.000464662	0.000479612	0.000494749	0.000509593	0.000524238	0.000539323	0.000554224	0.000569151	0.000583837	0.000598002	0.000613166	0.000627666	0.000642189	0.000656729	0.000671509	0.00068575	0.000700735	0.000714714	0.000729817	0.000744015	0.000758905	0.000772873	0.000787705	0.000802324	0.000816836	0.000831387	0.000846094
6.36536e-05	7.27016e-05	8.31237e-05	9.65471e-05	0.000109745	0.000124274	0.000138835	0.000154282	0.000169019	0.000184587	0.000199899	0.000215499	0.000230688	0.000245922	0.000261082	0.000276855	0.000292125	0.00030741	0.000322756	0.000337855	0.000352998	0.000368244	0.000383041	0.000398235	0.000413354	0.000428471	0.000443127	0.000458021	0.000472899	0.00048772	0.000502386	0.000517416	0.000532273	0.000546669	0.000561608	0.000576059	0.0005907	0.000605011	0.000620317	0.000634292	0.000649582	0.000664086	0.000678738	0.000693106	0.000707938	0.000722468	0.000737115	0.00075154	0.000766441	0.000780569
6.51928e-05	5.75951e-05	5.41488e-05	5.51474e-05	6.13644e-05	7.06778e-05	8.21879e-05	9.49916e-05	0.000108858	0.000122759	0.000137756	0.000151842	0.000167086	0.000182183	0.000197165	0.000212236	0.000227435	0.000242348	0.000257602	0.000272827	0.000288101	0.000302772	0.000317832	0.000332586	0.000347706	0.000362649	0.000377478	0.000392503	0.000407511	0.000421928	0.00043729	0.00045205	0.000466236	0.000481414	0.00049583	0.000510823	0.000525559	0.000540153	0.000554871	0.000569731	0.000583835	0.000599424	0.00061391	0.000628933	0.000643002	0.000658176	0.000672815	0.000687665	0.0007026	0.000717347
0.000113633	9.93329e-05	8.60394e-05	7.40357e-05	6.4492e-05	5.71171e-05	5.43163e-05	5.62734e-05	6.22197e-05	7.11481e-05	8.22858e-05	9.50197e-05	0.000108188	0.00012177	0.000135669	0.000150455	0.000164947	0.000179505	0.000194521	0.000209302	0.000224204	0.000239083	0.000253806	0.000268897	0.000283429	0.000298725	0.000313726	0.000328169	0.000342946	0.000357993	0.00037257	0.000387751	0.000402582	0.000417068	0.000432233	0.000446574	0.000461478	0.000476308	0.000491464	0.000505702	0.00052112	0.000535559	0.000550703	0.000565429	0.000580438	0.00059478	0.000610167	0.000624972	0.000639747	0.000654742
0.000173281	0.00015788	0.00014291	0.000128661	0.000114186	0.000101193	8.84909e-05	7.77056e-05	6.85328e-05	6.22601e-05	5.95974e-05	6.10492e-05	6.63675e-05	7.45707e-05	8.45782e-05	9.65193e-05	0.000109192	0.000122368	0.000136067	0.000150275	0.000164251	0.000178571	0.000192859	0.000207548	0.000222185	0.000236716	0.00025148	0.000266081	0.000281257	0.000295636	0.000310886	0.000325505	0.000339902	0.000355183	0.000369673	0.000384939	0.000399575	0.000414209	0.000429147	0.000444281	0.000458753	0.000474088	0.000488869	0.000503873	0.000518753	0.000534059	0.000548893	0.000564022	0.000579577	0.000594316
0.000235478	0.000219894	0.000204899	0.000189537	0.000175078	0.00016028	0.000146464	0.000132358	0.000119288	0.000106551	9.54346e-05	8.54685e-05	7.74471e-05	7.1844e-05	6.97089e-05	7.07435e-05	7.5134e-05	8.21192e-05	9.10664e-05	0.000101556	0.000113518	0.000126038	0.000138933	0.000152589	0.0001659	0.000180334	0.000194314	0.000208802	0.000222823	0.000237686	0.000251784	0.000266765	0.000281508	0.000295721	0.000310932	0.000325455	0.0003403	0.00035515	0.000370111	0.00038506	0.000400372	0.000414889	0.000430417	0.000445377	0.000460098	0.000475102	0.000490635	0.000505674	0.000520986	0.000536393
0.000298638	0.000283229	0.000267799	0.000252994	0.00023786	0.000223127	0.000208382	0.00019424	0.000180029	0.000166382	0.000152834	0.000140287	0.000128155	0.000116688	0.000106667	9.77996e-05	9.12556e-05	8.62714e-05	8.45022e-05	8.51617e-05	8.8845e-05	9.43414e-05	0.000102751	0.000112042	0.000122753	0.000133918	0.000146707	0.00015931	0.000172983	0.000185755	0.000199925	0.000213607	0.000227831	0.00024242	0.00025678	0.000271217	0.000285692	0.00030041	0.000315236	0.00032984	0.000344523	0.000360308	0.000374734	0.000390039	0.000405131	0.000420412	0.000435516	0.000450906	0.000466647	0.00048175
0.000361864	0.000346582	0.00033143	0.000316246	0.000301424	0.000286626	0.000271951	0.000257386	0.000243052	0.000228867	0.000215175	0.000201461	0.000188482	0.000175707	0.000163328	0.000151596	0.000140525	0.000130629	0.000121626	0.000114659	0.000108637	0.0001052	0.000103762	0.000104891	0.00010767	0.000113308	0.000119705	0.000128204	0.00013793	0.000148824	0.000159813	0.000172276	0.000184955	0.000197887	0.00021088	0.000224603	0.000238727	0.000252662	0.00026696	0.000281254	0.000296018	0.000310435	0.000325614	0.000340159	0.000355323	0.000370159	0.000385513	0.000400471	0.00041608	0.000431485
0.000425219	0.000410138	0.000395183	0.000379993	0.000364941	0.0003503	0.000335621	0.000321285	0.000306555	0.000292585	0.000278249	0.000264751	0.00025093	0.000237629	0.00022477	0.000212128	0.000199564	0.000188057	0.000177027	0.000166078	0.000156964	0.000148259	0.000141051	0.000135045	0.000130891	0.000128332	0.000127683	0.000129085	0.000132029	0.000136737	0.000143289	0.000150789	0.000159862	0.000169674	0.000180502	0.000191949	0.000203602	0.000216045	0.000229185	0.000242531	0.000255873	0.000269968	0.000283758	0.000298511	0.000312837	0.000327395	0.000341866	0.00035735	0.000372342	0.000387618
0.000488281	0.000473119	0.000458202	0.000443326	0.00042874	0.000413852	0.000399465	0.000384887	0.000370409	0.000355893	0.000342223	0.000328209	0.000314777	0.000300937	0.00028751	0.000274563	0.00026157	0.000249151	0.000237143	0.000225847	0.00021445	0.00020387	0.000194133	0.000185359	0.000177133	0.000170268	0.000164483	0.00015995	0.000157265	0.000155971	0.000156074	0.000157914	0.000161051	0.000166083	0.000171831	0.000179455	0.000187769	0.000197356	0.000207371	0.000218331	0.00022963	0.000241731	0.000254539	0.000267066	0.00028064	0.000294097	0.000308298	0.000322201	0.000336703	0.000351598
0.000550841	0.000536233	0.000521224	0.00050658	0.000491872	0.000477305	0.000462541	0.000448676	0.000434223	0.000420014	0.000405351	0.000391705	0.000377685	0.000364275	0.000351169	0.000337726	0.00032435	0.000311804	0.000299228	0.000286865	0.000275333	0.000263983	0.000253173	0.000242693	0.0002326	0.000223863	0.000215294	0.000208155	0.000201646	0.000196167	0.000192161	0.000189197	0.000187818	0.000187259	0.000188563	0.000190885	0.000194801	0.000199526	0.000206094	0.000213411	0.000221636	0.000230627	0.000240472	0.000251398	0.000262459	0.000274412	0.000286577	0.000299451	0.000312624	0.000326355
0.000613295	0.000598414	0.000583822	0.000568973	0.000554601	0.000539925	0.000525855	0.000511111	0.000497189	0.000482816	0.000469122	0.000455058	0.000441431	0.000427534	0.000414007	0.000400877	0.000387463	0.000374388	0.000361979	0.00034953	0.000337315	0.000325484	0.000314085	0.000302927	0.000292076	0.000281929	0.000272484	0.000263059	0.00025523	0.000247546	0.000240914	0.00023503	0.000230082	0.000226466	0.000223657	0.000222504	0.000221791	0.000222994	0.00022476	0.000228159	0.0002326	0.000238131	0.000244744	0.000252383	0.000260845	0.000269834	0.000279654	0.000290392	0.000301492	0.000313462
0.000674981	0.000660673	0.000645649	0.000631422	0.000616706	0.000602459	0.000587908	0.000574144	0.000559624	0.000545657	0.000531565	0.00051785	0.000503938	0.000490449	0.000476925	0.000463489	0.000450476	0.000437312	0.000424262	0.000411708	0.00039968	0.000387433	0.000375682	0.000363966	0.000352707	0.000341938	0.000331707	0.000321576	0.000312233	0.000303739	0.000295599	0.000287847	0.0002813	0.000275097	0.000270145	0.000265851	0.000262886	0.000260548	0.000259803	0.000259479	0.000260418	0.000262575	0.000265751	0.000269819	0.000275	0.000281267	0.00028834	0.00029636	0.000305024	0.000314408
0.000736085	0.000721776	0.000707394	0.000692787	0.00067852	0.00066415	0.000650025	0.000635715	0.000622029	0.0006079	0.000594179	0.000579977	0.000566591	0.000552566	0.000539181	0.000525932	0.000512481	0.00049935	0.000486865	0.000474102	0.000461474	0.000449268	0.000437343	0.000425443	0.000413744	0.000402755	0.000391804	0.000381361	0.000371471	0.000361802	0.000352846	0.000344166	0.000336317	0.000329102	0.000322169	0.000316603	0.000311202	0.00030711	0.000303232	0.000301234	0.000299282	0.000298575	0.000299123	0.000300573	0.000302658	0.000305918	0.00031026	0.000315443	0.000321716	0.000328469
0.000796951	0.000782619	0.000768099	0.000753828	0.000739569	0.000725472	0.000711127	0.000697561	0.000683325	0.00066955	0.000654999	0.000641701	0.000627683	0.000614677	0.000600792	0.000587464	0.000574302	0.000561634	0.000548146	0.000535937	0.000523284	0.000510772	0.000498647	0.000486866	0.000474735	0.000463613	0.000452208	0.000441669	0.000430898	0.00042106	0.000411255	0.000402184	0.000393359	0.000385002	0.000377755	0.000370361	0.000364325	0.000358053	0.000353777	0.000348989	0.000345744	0.000342925	0.000341006	0.000340216	0.000340345	0.000341137	0.000342995	0.000345802	0.000349189	0.00035359
0.000856734	0.000842475	0.00082844	0.000813993	0.000799979	0.00078551	0.000771646	0.000757624	0.000743922	0.000729835	0.000716538	0.00070254	0.000689005	0.0006751	0.000662005	0.000648816	0.000635545	0.000622222	0.000609744	0.000596775	0.000584057	0.000571583	0.000559378	0.000547402	0.000535767	0.000523819	0.000512652	0.000501524	0.000491016	0.000480493	0.000470351	0.000460514	0.000451101	0.000442737	0.000434072	0.000426459	0.000418728	0.000412565	0.000405647	0.000400853	0.000395804	0.000391608	0.000388479	0.000385746	0.000383911	0.000382922	0.000382953	0.000383806	0.000385162	0.000387632
0.000915942	0.000901693	0.000887442	0.000873351	0.000859272	0.000845434	0.000831415	0.00081752	0.000803669	0.000790023	0.000776068	0.000762443	0.000749005	0.000735729	0.00072215	0.000708878	0.000695483	0.000682604	0.00066972	0.000657227	0.00064445	0.00063212	0.000619631	0.000607312	0.000595615	0.000583874	0.000572146	0.000560987	0.0005501	0.000539577	0.000529194	0.00051906	0.000509406	0.000500004	0.000491463	0.000482978	0.000475342	0.00046747	0.000460888	0.000454063	0.000448541	0.000443287	0.000438426	0.000435137	0.000431909	0.000429319	0.000427421	0.000426759	0.000426687	0.00042723
0.00097405	0.00096007	0.000946146	0.000931878	0.000918163	0.000904113	0.000890154	0.000876264	0.000862709	0.000849166	0.000835481	0.000821851	0.000808255	0.000794735	0.000781699	0.000768305	0.000755004	0.000742002	0.000729097	0.00071638	0.000703789	0.00069117	0.000679038	0.000666969	0.000654712	0.000643106	0.000631565	0.000619931	0.000609043	0.000598195	0.000587741	0.000577327	0.000567092	0.000557749	0.000548422	0.000539785	0.000530952	0.000523545	0.000515545	0.000509177	0.000501976	0.00049634	0.000491116	0.000485772	0.000481768	0.000478435	0.000475489	0.000473523	0.000471889	0.000471328
0.00103164	0.0010176	0.00100392	0.000989961	0.000975879	0.000962	0.000948346	0.000934533	0.000920619	0.000907068	0.000893581	0.000880007	0.000866616	0.000853216	0.000839871	0.00082675	0.000813652	0.000800431	0.000787646	0.000775152	0.000762622	0.00074981	0.000737641	0.00072521	0.000713445	0.000701227	0.000689892	0.000678258	0.000667174	0.000656303	0.000645386	0.000634752	0.000624768	0.000614813	0.000605781	0.000595963	0.000587661	0.000578862	0.000571441	0.000563206	0.000556689	0.000549588	0.000543883	0.00053843	0.000533193	0.000528595	0.000525171	0.000521696	0.000519534	0.000517504
0.00108789	0.00107441	0.00106044	0.00104671	0.00103273	0.00101894	0.00100495	0.000991501	0.000977786	0.000964657	0.000950978	0.000937413	0.000923637	0.000910666	0.000897519	0.000884233	0.000870947	0.000858076	0.000845359	0.000832434	0.000819956	0.000807478	0.000794755	0.000782969	0.000770617	0.00075901	0.000747483	0.000735616	0.000724417	0.000713241	0.00070245	0.00069185	0.000681324	0.00067144	0.000661529	0.000652417	0.000642906	0.000634643	0.000625765	0.000618544	0.000610438	0.000603546	0.000596715	0.000590725	0.000585272	0.000580085	0.000575431	0.000571586	0.000568215	0.00056584
0.00114409	0.00112958	0.00111614	0.00110222	0.00108877	0.00107485	0.00106124	0.00104736	0.00103401	0.00102024	0.00100713	0.000993651	0.000980386	0.000966972	0.000953589	0.000940611	0.000927502	0.000914582	0.000901588	0.000888962	0.000876507	0.000863827	0.000851615	0.000839252	0.000827437	0.000815084	0.000803642	0.000792442	0.000780333	0.000769552	0.000758326	0.000747846	0.000737376	0.000727013	0.00071746	0.000707578	0.000698583	0.000689282	0.000680715	0.000672204	0.000664781	0.000656569	0.000650115	0.000643594	0.000637055	0.000631456	0.000626331	0.000621538	0.000617661	0.00061402
0.00119791	0.00118458	0.00117054	0.00115709	0.0011433	0.00112977	0.00111607	0.00110266	0.00108881	0.00107567	0.00106218	0.0010488	0.00103531	0.00102211	0.00100917	0.000995985	0.000982874	0.000969845	0.00095716	0.000944356	0.000931955	0.00091949	0.000906935	0.000895032	0.000882576	0.000870976	0.00085883	0.000846993	0.000835876	0.000824854	0.000813606	0.000802658	0.000791901	0.000781806	0.000771786	0.000761969	0.000752244	0.000743449	0.0007342	0.000725982	0.000717316	0.000710174	0.000702222	0.000695294	0.000689124	0.0006828	0.000677389	0.000671939	0.000667172	0.000663652
0.00125171	0.00123792	0.00122432	0.00121069	0.0011971	0.00118348	0.00116967	0.00115622	0.00114295	0.00112915	0.001116	0.00110284	0.00108942	0.00107635	0.00106297	0.00105024	0.00103701	0.00102427	0.00101109	0.00099869	0.000986153	0.000973623	0.000961254	0.000948767	0.000936883	0.000924793	0.000913271	0.000901606	0.000889872	0.000878618	0.000867377	0.000856643	0.000846094	0.000835394	0.000825412	0.000815416	0.000805637	0.000796336	0.000787419	0.000778202	0.000770197	0.000761792	0.000754491	0.000746856	0.000739866	0.000733854	0.000727345	0.000721887	0.000716686	0.000712202
0.00130364	0.00129046	0.00127649	0.00126316	0.00124939	0.00123602	0.00122251	0.00120888	0.00119538	0.00118209	0.00116888	0.00115545	0.00114242	0.00112912	0.001116	0.00110298	0.00109023	0.00107682	0.00106453	0.00105164	0.00103913	0.00102672	0.00101437	0.00100205	0.000989631	0.000977893	0.000965791	0.000954295	0.000942987	0.000931503	0.000920265	0.000909152	0.000898616	0.000887895	0.000877661	0.000867492	0.000857796	0.000848435	0.000838876	0.00083028	0.000821356	0.000813283	0.00080502	0.000797813	0.000790488	0.000783246	0.000777606	0.000771228	0.000765532	0.000760713
0.00135502	0.00134113	0.00132781	0.00131433	0.00130072	0.0012872	0.00127359	0.00126038	0.00124685	0.00123361	0.0012202	0.00120721	0.00119375	0.00118084	0.00116747	0.00115466	0.00114159	0.00112908	0.001116	0.00110354	0.00109088	0.00107841	0.00106587	0.00105362	0.00104155	0.00102952	0.00101792	0.00100596	0.000994277	0.000983132	0.000971756	0.000960898	0.000949722	0.000939294	0.000928746	0.000918992	0.00090855	0.000898836	0.000889789	0.000880443	0.000871785	0.000863261	0.000855282	0.000846876	0.000839683	0.000832853	0.000825727	0.000819995	0.000813652	0.000808178
0.00140431	0.00139124	0.00137746	0.00136416	0.00135069	0.00133734	0.00132392	0.0013105	0.00129729	0.00128377	0.00127054	0.00125722	0.00124437	0.00123078	0.00121809	0.00120476	0.00119233	0.0011792	0.00116667	0.00115365	0.00114134	0.0011286	0.00111668	0.00110404	0.00109197	0.00107997	0.00106773	0.00105627	0.00104484	0.00103302	0.00102205	0.00101057	0.00100027	0.000989033	0.000978865	0.000968175	0.000958493	0.000948647	0.000939062	0.000930088	0.000920713	0.000912101	0.000903811	0.000895681	0.000888055	0.000880691	0.000873961	0.000867047	0.000861001	0.000855179
0.00145317	0.00143934	0.00142644	0.00141274	0.00139931	0.00138605	0.00137246	0.00135931	0.00134582	0.00133269	0.00131946	0.00130644	0.00129309	0.00128022	0.00126703	0.001254	0.00124111	0.0012285	0.00121537	0.0012031	0.00119009	0.00117794	0.00116535	0.00115326	0.00114094	0.00112871	0.0011171	0.00110511	0.00109329	0.00108228	0.00107047	0.00105989	0.00104852	0.00103824	0.00102701	0.00101715	0.00100652	0.000996997	0.000987424	0.000977748	0.000968768	0.00095988	0.000951339	0.000943118	0.000935173	0.00092744	0.00092005	0.000913633	0.000906805	0.000900938
0.00149991	0.00148705	0.00147323	0.0014601	0.00144665	0.00143336	0.00142007	0.00140665	0.00139369	0.00138016	0.00136686	0.00135361	0.00134065	0.00132766	0.00131456	0.00130167	0.00128856	0.00127583	0.00126339	0.00125012	0.00123787	0.00122528	0.00121313	0.0012008	0.00118824	0.00117629	0.00116449	0.00115303	0.0011412	0.00112929	0.00111808	0.00110662	0.00109607	0.00108467	0.0010745	0.00106397	0.00105399	0.00104357	0.00103403	0.00102471	0.00101506	0.00100632	0.000997495	0.000989249	0.000980768	0.000973301	0.000965778	0.000958566	0.000951994	0.000945439
0.00154614	0.00153246	0.00151936	0.00150577	0.00149259	0.00147934	0.00146599	0.00145286	0.00143917	0.00142634	0.00141296	0.00139968	0.00138686	0.00137377	0.00136062	0.00134775	0.00133501	0.0013219	0.00130909	0.00129683	0.00128389	0.00127152	0.00125913	0.0012469	0.00123454	0.00122241	0.00121065	0.00119857	0.00118712	0.00117555	0.0011641	0.00115286	0.00114163	0.00113122	0.00111985	0.00110943	0.00109931	0.00108949	0.00107925	0.00106972	0.00106032	0.00105099	0.00104237	0.0010336	0.00102537	0.00101728	0.00100988	0.00100265	0.000995212	0.000988987
0.00159028	0.00157714	0.00156388	0.00155039	0.00153711	0.00152391	0.00151056	0.00149735	0.00148425	0.00147075	0.00145772	0.00144432	0.00143132	0.00141825	0.00140541	0.00139227	0.00137954	0.00136676	0.00135416	0.00134106	0.00132876	0.00131591	0.00130391	0.00129156	0.00127933	0.00126718	0.0012551	0.00124341	0.00123157	0.00122008	0.00120849	0.00119681	0.001186	0.00117504	0.00116447	0.00115349	0.00114351	0.00113283	0.00112329	0.00111348	0.00110394	0.00109468	0.00108566	0.00107692	0.00106808	0.00106026	0.00105241	0.00104497	0.00103782	0.00103079
0.00163344	0.00161987	0.00160689	0.00159328	0.00157993	0.0015668	0.0015534	0.00154041	0.00152716	0.00151412	0.00150045	0.00148741	0.00147441	0.00146156	0.00144855	0.0014354	0.00142251	0.00140989	0.00139707	0.00138465	0.00137178	0.0013593	0.00134668	0.00133436	0.00132237	0.00131029	0.00129805	0.0012864	0.00127447	0.00126307	0.00125132	0.00124017	0.00122874	0.00121803	0.0012068	0.00119629	0.00118586	0.00117582	0.0011652	0.00115564	0.00114598	0.00113639	0.00112736	0.00111831	0.00110986	0.00110141	0.00109376	0.00108579	0.00107827	0.0010714
0.00167456	0.00166179	0.00164802	0.00163508	0.00162151	0.00160825	0.00159507	0.00158176	0.00156874	0.00155521	0.00154236	0.00152885	0.00151592	0.00150334	0.00149004	0.00147719	0.00146419	0.0014514	0.00143859	0.00142592	0.00141345	0.00140084	0.00138847	0.00137583	0.00136374	0.00135179	0.00133956	0.00132766	0.00131579	0.00130419	0.00129282	0.00128106	0.00126984	0.00125885	0.00124824	0.00123699	0.00122663	0.00121627	0.0012064	0.00119626	0.00118646	0.00117698	0.00116768	0.00115867	0.00114963	0.0011416	0.00113307	0.00112582	0.00111741	0.00111041
0.00171468	0.0017012	0.00168824	0.00167456	0.00166132	0.00164821	0.00163492	0.00162178	0.00160867	0.00159567	0.00158217	0.00156907	0.00155617	0.00154281	0.00153011	0.00151721	0.00150412	0.00149142	0.00147863	0.00146601	0.00145334	0.00144073	0.00142822	0.0014159	0.00140374	0.00139153	0.00137948	0.00136755	0.00135564	0.00134392	0.00133228	0.00132097	0.00130926	0.0012983	0.00128717	0.00127667	0.00126584	0.00125557	0.00124508	0.00123534	0.00122514	0.00121552	0.00120638	0.00119716	0.00118827	0.00117938	0.00117145	0.0011631	0.00115555	0.00114785
0.00175263	0.00173967	0.00172639	0.0017133	0.00169964	0.00168649	0.00167353	0.00166	0.00164694	0.00163349	0.00162086	0.00160741	0.00159438	0.00158141	0.00156846	0.00155565	0.00154265	0.00152979	0.00151676	0.00150429	0.00149164	0.00147892	0.00146668	0.00145396	0.00144186	0.00142973	0.00141751	0.00140534	0.00139365	0.00138169	0.00137042	0.00135891	0.00134752	0.00133583	0.00132509	0.00131389	0.00130343	0.00129279	0.00128249	0.00127242	0.00126269	0.00125272	0.00124297	0.00123397	0.00122513	0.00121623	0.0012073	0.00119982	0.00119145	0.00118386
0.00178968	0.0017761	0.0017631	0.00174987	0.00173644	0.00172327	0.00171007	0.00169685	0.0016837	0.00167073	0.00165723	0.00164434	0.00163122	0.00161804	0.00160515	0.00159223	0.00157922	0.00156649	0.00155383	0.00154091	0.00152827	0.00151572	0.00150312	0.00149087	0.00147813	0.00146609	0.00145398	0.00144185	0.00142968	0.00141821	0.00140641	0.00139502	0.00138345	0.00137229	0.00136101	0.00135024	0.0013389	0.00132884	0.00131815	0.00130778	0.00129788	0.0012882	0.00127829	0.00126902	0.00125983	0.00125098	0.00124231	0.00123379	0.00122598	0.00121778
0.00182462	0.0018114	0.00179794	0.00178506	0.00177149	0.00175825	0.00174525	0.00173183	0.00171876	0.00170551	0.0016925	0.00167918	0.00166621	0.00165313	0.00164023	0.00162728	0.00161428	0.0016016	0.00158838	0.00157614	0.00156307	0.00155055	0.00153818	0.00152531	0.00151322	0.00150077	0.0014886	0.00147647	0.0014647	0.00145271	0.00144116	0.00142941	0.00141802	0.0014065	0.00139551	0.00138422	0.00137343	0.00136257	0.00135235	0.0013419	0.00133184	0.00132179	0.00131199	0.00130239	0.00129331	0.00128419	0.00127518	0.00126713	0.00125865	0.00125065
0.00185806	0.00184465	0.00183122	0.00181809	0.0018051	0.00179167	0.00177833	0.00176545	0.00175209	0.00173902	0.00172584	0.001713	0.00169937	0.00168663	0.00167346	0.00166038	0.00164768	0.00163469	0.0016218	0.00160886	0.00159641	0.00158354	0.00157101	0.00155882	0.00154605	0.001534	0.00152193	0.00150947	0.0014976	0.00148561	0.00147384	0.00146232	0.00145049	0.00143925	0.00142783	0.00141688	0.00140553	0.00139515	0.00138462	0.00137406	0.00136384	0.00135387	0.00134353	0.00133389	0.00132472	0.00131569	0.00130643	0.0012978	0.00128975	0.0012812
0.00188978	0.00187661	0.00186305	0.00184994	0.00183666	0.00182341	0.00181008	0.00179682	0.0017837	0.0017707	0.00175766	0.00174414	0.00173126	0.00171806	0.00170498	0.00169211	0.00167869	0.00166639	0.00165327	0.00164059	0.00162777	0.00161525	0.00160264	0.00158979	0.00157783	0.00156489	0.00155301	0.00154082	0.00152866	0.00151659	0.00150482	0.00149299	0.0014818	0.00146977	0.00145872	0.00144732	0.00143674	0.00142534	0.00141503	0.00140451	0.0013941	0.00138385	0.00137419	0.00136387	0.00135432	0.00134529	0.00133634	0.00132702	0.0013186	0.00131034
0.00191959	0.00190623	0.00189285	0.00187966	0.00186659	0.0018532	0.00184019	0.00182687	0.00181383	0.0018005	0.00178748	0.00177446	0.00176093	0.00174804	0.00173477	0.00172178	0.00170915	0.00169602	0.00168305	0.00167017	0.00165772	0.00164479	0.00163198	0.00161993	0.00160694	0.00159511	0.00158213	0.00157031	0.00155794	0.00154612	0.00153406	0.00152251	0.00151062	0.00149917	0.00148746	0.00147665	0.00146517	0.00145442	0.00144341	0.00143324	0.00142244	0.00141232	0.00140213	0.00139235	0.00138225	0.00137328	0.00136369	0.001355	0.00134613	0.00133753
0.00194782	0.00193461	0.00192145	0.00190805	0.00189463	0.00188179	0.00186827	0.00185508	0.00184198	0.00182874	0.00181569	0.0018024	0.00178948	0.00177597	0.0017632	0.0017498	0.00173681	0.00172408	0.00171126	0.00169814	0.00168533	0.00167278	0.00166006	0.00164704	0.00163522	0.00162215	0.00161033	0.00159765	0.00158566	0.00157357	0.00156175	0.00154963	0.00153803	0.00152651	0.00151508	0.00150344	0.00149238	0.00148116	0.00147047	0.00145988	0.0014491	0.00143882	0.00142859	0.00141857	0.00140872	0.00139907	0.00138997	0.00138046	0.00137179	0.00136311
0.00197424	0.00196099	0.00194789	0.00193463	0.00192138	0.00190801	0.00189495	0.00188151	0.0018684	0.00185515	0.00184189	0.00182868	0.00181554	0.00180257	0.00178914	0.00177644	0.00176294	0.00175004	0.00173711	0.00172446	0.00171152	0.00169878	0.00168623	0.00167361	0.00166076	0.0016487	0.0016357	0.00162357	0.00161121	0.00159923	0.0015872	0.00157538	0.00156331	0.00155189	0.00154003	0.0015287	0.00151753	0.00150664	0.0014952	0.0014847	0.001474	0.00146347	0.00145322	0.00144313	0.00143296	0.00142341	0.00141404	0.00140465	0.00139566	0.00138687
0.00199921	0.00198613	0.00197234	0.00195918	0.00194574	0.00193277	0.0019196	0.00190617	0.001893	0.00187982	0.00186642	0.00185335	0.00184006	0.00182704	0.0018138	0.00180066	0.00178746	0.00177453	0.00176154	0.0017485	0.00173581	0.00172327	0.00171006	0.00169767	0.00168491	0.00167223	0.00166016	0.00164761	0.00163531	0.00162315	0.0016109	0.00159916	0.00158704	0.00157532	0.00156389	0.00155229	0.0015409	0.00152962	0.00151896	0.00150788	0.00149714	0.00148642	0.00147575	0.00146584	0.00145579	0.00144567	0.00143619	0.00142678	0.0014175	0.00140851
0.00202206	0.0020085	0.00199568	0.00198208	0.00196865	0.00195533	0.00194231	0.00192913	0.00191584	0.00190243	0.00188944	0.00187587	0.001863	0.00184982	0.00183637	0.00182344	0.00181008	0.00179681	0.00178418	0.00177124	0.00175831	0.00174549	0.00173319	0.00171974	0.00170728	0.00169497	0.00168201	0.00166999	0.00165741	0.00164533	0.00163313	0.00162104	0.00160874	0.0015971	0.00158542	0.00157389	0.00156246	0.00155121	0.00153976	0.00152894	0.00151827	0.00150745	0.0014968	0.00148664	0.00147621	0.0014665	0.00145671	0.00144701	0.00143764	0.0014287
0.00204297	0.00202996	0.0020163	0.00200321	0.00198989	0.00197642	0.00196319	0.00194994	0.00193671	0.00192348	0.00191021	0.00189714	0.00188355	0.00187061	0.00185746	0.00184405	0.00183099	0.0018178	0.00180466	0.00179183	0.00177923	0.00176613	0.00175326	0.00174084	0.00172785	0.0017152	0.00170264	0.00168974	0.00167781	0.00166525	0.00165295	0.00164132	0.00162909	0.00161711	0.00160532	0.00159349	0.00158227	0.0015708	0.00155963	0.00154815	0.0015374	0.00152662	0.00151595	0.00150556	0.00149523	0.00148491	0.00147517	0.00146553	0.00145596	0.00144683
0.00206224	0.00204912	0.00203596	0.00202241	0.00200905	0.00199573	0.00198285	0.00196946	0.00195585	0.00194241	0.00192941	0.00191604	0.00190292	0.00188959	0.0018764	0.00186324	0.00185	0.00183684	0.0018238	0.0018109	0.00179778	0.00178502	0.00177222	0.00175891	0.00174659	0.00173375	0.00172098	0.00170863	0.00169579	0.00168399	0.00167123	0.00165905	0.00164708	0.00163541	0.00162326	0.00161181	0.00159972	0.00158853	0.00157697	0.00156607	0.00155468	0.00154385	0.00153292	0.00152274	0.0015124	0.00150199	0.0014919	0.00148211	0.00147263	0.00146321
0.00207999	0.0020665	0.0020531	0.0020404	0.00202653	0.00201324	0.00199974	0.0019867	0.00197325	0.00195994	0.00194655	0.00193326	0.00192002	0.00190707	0.00189359	0.00188019	0.0018674	0.00185414	0.00184078	0.00182794	0.00181494	0.00180174	0.00178893	0.00177644	0.00176327	0.00175082	0.00173818	0.00172496	0.00171264	0.00169991	0.00168814	0.00167574	0.00166367	0.00165125	0.00163971	0.0016276	0.00161638	0.0016043	0.00159319	0.00158145	0.00157079	0.00155956	0.00154889	0.00153793	0.00152751	0.00151699	0.001507	0.00149659	0.00148699	0.00147778
0.00209564	0.00208227	0.00206879	0.00205538	0.00204264	0.00202903	0.00201567	0.00200215	0.00198883	0.00197537	0.00196224	0.00194888	0.00193536	0.00192222	0.00190901	0.00189573	0.00188249	0.00186928	0.00185626	0.00184288	0.00183011	0.00181716	0.001804	0.00179122	0.00177867	0.00176532	0.00175288	0.00174032	0.00172732	0.00171534	0.00170221	0.00169027	0.00167806	0.00166585	0.00165374	0.00164207	0.00162988	0.00161857	0.00160681	0.00159575	0.00158414	0.00157324	0.00156215	0.0015515	0.00154064	0.00153066	0.00151972	0.00151007	0.00149963	0.00149031
0.00210948	0.00209629	0.00208268	0.00206968	0.00205564	0.00204282	0.00202905	0.00201618	0.00200232	0.00198931	0.00197571	0.00196246	0.00194922	0.00193578	0.00192252	0.00190935	0.00189597	0.00188289	0.00186932	0.00185637	0.00184307	0.00183024	0.00181729	0.00180459	0.00179156	0.00177874	0.0017658	0.00175292	0.00174049	0.00172766	0.00171561	0.00170286	0.00169061	0.0016785	0.00166644	0.00165447	0.00164297	0.00163062	0.00161944	0.00160754	0.00159664	0.00158501	0.00157413	0.00156297	0.00155233	0.00154194	0.00153148	0.00152068	0.00151101	0.00150089
0.00212167	0.00210821	0.00209501	0.0020812	0.00206848	0.00205451	0.00204139	0.00202765	0.00201459	0.00200106	0.00198767	0.00197445	0.00196095	0.00194762	0.00193444	0.0019209	0.00190774	0.00189439	0.00188147	0.00186787	0.001855	0.00184203	0.00182868	0.00181578	0.00180294	0.00178997	0.00177714	0.00176446	0.00175151	0.00173904	0.00172598	0.0017139	0.00170155	0.00168925	0.00167699	0.00166522	0.00165308	0.00164151	0.00162959	0.00161825	0.00160627	0.00159536	0.00158397	0.00157304	0.001562	0.00155145	0.00154092	0.00153048	0.00152006	0.00151028
0.00213173	0.00211883	0.00210494	0.00209171	0.00207791	0.00206512	0.00205141	0.00203826	0.00202446	0.0020114	0.00199786	0.00198446	0.00197115	0.0019575	0.00194445	0.00193115	0.00191762	0.00190439	0.00189097	0.00187783	0.00186446	0.00185143	0.00183844	0.00182547	0.00181227	0.00179948	0.00178641	0.00177396	0.00176072	0.00174844	0.00173583	0.00172304	0.00171062	0.00169861	0.00168613	0.00167397	0.001662	0.00164988	0.00163837	0.00162636	0.00161504	0.00160316	0.0015921	0.00158089	0.00156979	0.00155923	0.00154846	0.00153802	0.00152776	0.00151704
0.00214027	0.00212683	0.00211385	0.00210001	0.00208713	0.00207296	0.00206002	0.00204621	0.00203303	0.00201948	0.00200599	0.00199271	0.00197913	0.00196615	0.00195248	0.00193927	0.00192584	0.00191238	0.00189934	0.00188579	0.00187255	0.0018592	0.00184636	0.00183322	0.00182044	0.00180728	0.00179427	0.00178143	0.00176866	0.00175548	0.00174316	0.00173035	0.00171808	0.00170561	0.00169348	0.0016811	0.00166911	0.00165697	0.00164475	0.00163339	0.00162167	0.00161022	0.00159859	0.00158749	0.0015763	0.00156535	0.00155456	0.00154374	0.00153338	0.00152343
0.00214673	0.00213358	0.00211987	0.00210687	0.00209308	0.0020801	0.0020662	0.00205333	0.00203919	0.00202635	0.00201256	0.00199908	0.00198578	0.00197233	0.00195917	0.00194556	0.00193195	0.00191879	0.00190523	0.00189214	0.00187872	0.00186564	0.00185231	0.00183934	0.00182608	0.00181313	0.00180009	0.00178731	0.00177442	0.0017617	0.00174877	0.00173621	0.00172361	0.0017112	0.00169871	0.00168646	0.0016744	0.00166216	0.00165026	0.00163823	0.00162659	0.00161483	0.00160327	0.00159196	0.00158052	0.00156956	0.00155883	0.00154801	0.00153742	0.00152688
0.00215191	0.00213833	0.00212516	0.00211155	0.00209835	0.00208434	0.00207135	0.00205748	0.00204436	0.00203053	0.00201757	0.00200377	0.00199057	0.00197721	0.00196362	0.00195028	0.00193663	0.00192326	0.00191031	0.00189652	0.00188354	0.00186996	0.00185696	0.00184367	0.00183056	0.0018176	0.00180467	0.00179137	0.00177874	0.00176555	0.00175297	0.00173988	0.00172705	0.00171491	0.00170245	0.00168993	0.00167804	0.00166555	0.0016536	0.00164153	0.00162962	0.00161807	0.00160614	0.00159516	0.00158356	0.0015722	0.00156141	0.00155063	0.00153949	0.00152896
0.00215494	0.00214146	0.00212824	0.00211488	0.0021012	0.00208806	0.00207404	0.00206127	0.00204724	0.00203397	0.00202021	0.00200701	0.00199348	0.00197998	0.00196671	0.00195317	0.0019395	0.00192649	0.00191259	0.00189982	0.00188595	0.00187306	0.00185929	0.00184648	0.00183294	0.00182037	0.00180711	0.00179425	0.00178105	0.00176825	0.00175496	0.00174261	0.00172946	0.00171697	0.00170445	0.00169218	0.00167979	0.00166753	0.00165516	0.00164296	0.00163107	0.00161931	0.00160747	0.00159591	0.00158479	0.0015732	0.00156223	0.00155101	0.00154039	0.00152956
0.00215643	0.00214306	0.00212955	0.00211632	0.0021028	0.00208897	0.00207593	0.00206226	0.00204919	0.002035	0.00202211	0.00200806	0.00199484	0.00198136	0.00196766	0.0019545	0.00194092	0.00192736	0.00191425	0.00190038	0.00188746	0.00187355	0.00186094	0.00184731	0.00183429	0.00182072	0.00180808	0.00179445	0.0017817	0.0017686	0.00175585	0.00174263	0.00173025	0.00171731	0.00170496	0.00169216	0.00167983	0.00166766	0.00165546	0.00164305	0.00163111	0.0016191	0.00160734	0.00159576	0.0015842	0.0015727	0.00156128	0.00155029	0.00153926	0.00152833
0.00215621	0.00214266	0.00212928	0.00211592	0.00210247	0.00208925	0.00207513	0.00206195	0.00204839	0.00203517	0.00202132	0.00200789	0.00199447	0.00198074	0.00196742	0.0019539	0.00194057	0.00192691	0.0019133	0.00190027	0.00188621	0.00187328	0.00185958	0.00184713	0.00183302	0.00182024	0.00180698	0.00179415	0.00178088	0.00176793	0.00175468	0.00174199	0.0017288	0.0017163	0.00170364	0.00169122	0.00167847	0.0016662	0.00165377	0.00164166	0.00162935	0.00161732	0.00160531	0.00159354	0.00158213	0.00157034	0.00155909	0.00154765	0.00153689	0.00152576
0.00215412	0.00214092	0.00212722	0.00211407	0.0021003	0.00208726	0.00207351	0.00206	0.0020467	0.00203261	0.0020198	0.00200579	0.00199234	0.00197902	0.00196508	0.00195185	0.00193825	0.00192487	0.00191163	0.00189765	0.00188481	0.00187081	0.00185799	0.00184425	0.00183139	0.00181747	0.00180456	0.00179131	0.00177818	0.00176511	0.00175201	0.00173905	0.00172678	0.00171359	0.00170084	0.001688	0.00167568	0.00166308	0.0016507	0.00163856	0.00162607	0.00161413	0.00160217	0.00158992	0.00157828	0.00156673	0.00155526	0.00154359	0.00153257	0.00152147
0.0021508	0.00213716	0.00212394	0.00211041	0.00209722	0.00208337	0.00206994	0.0020565	0.00204298	0.0020296	0.00201557	0.00200227	0.0019888	0.00197522	0.00196168	0.00194828	0.00193469	0.00192126	0.00190765	0.00189443	0.00188037	0.00186778	0.00185355	0.00184107	0.00182694	0.00181424	0.00180061	0.00178762	0.00177426	0.00176145	0.00174811	0.00173511	0.00172193	0.00170925	0.00169665	0.00168375	0.00167109	0.00165878	0.0016462	0.00163347	0.00162149	0.00160895	0.00159714	0.00158516	0.00157302	0.00156156	0.00154988	0.00153829	0.00152717	0.00151573
0.00214537	0.00213211	0.00211881	0.00210533	0.00209166	0.0020784	0.00206484	0.00205116	0.00203786	0.00202412	0.00201123	0.00199704	0.00198372	0.00197019	0.00195649	0.00194318	0.00192947	0.00191606	0.0019028	0.0018891	0.00187578	0.00186185	0.00184902	0.0018348	0.00182215	0.00180797	0.00179558	0.00178204	0.00176864	0.00175568	0.00174251	0.00172949	0.00171664	0.00170343	0.00169078	0.00167813	0.00166521	0.00165282	0.00164008	0.00162763	0.00161528	0.00160304	0.00159065	0.0015786	0.00156668	0.00155489	0.00154307	0.00153142	0.00151987	0.00150894
0.00213876	0.0021255	0.0021119	0.00209884	0.00208515	0.00207154	0.00205845	0.00204486	0.00203117	0.00201781	0.00200387	0.0019911	0.00197681	0.0019635	0.00194978	0.0019364	0.00192289	0.00190908	0.00189568	0.00188224	0.00186856	0.00185556	0.0018416	0.0018289	0.00181493	0.00180187	0.001788	0.00177536	0.00176181	0.00174872	0.00173569	0.00172251	0.00170947	0.00169651	0.00168356	0.00167068	0.00165803	0.00164519	0.00163276	0.00161997	0.00160767	0.00159513	0.00158329	0.00157083	0.00155873	0.00154695	0.00153518	0.00152314	0.00151214	0.00149997
0.00213042	0.00211716	0.00210373	0.00209045	0.00207705	0.00206347	0.00204993	0.00203646	0.00202347	0.00200964	0.00199625	0.001982	0.0019693	0.00195524	0.00194179	0.00192829	0.00191458	0.0019012	0.00188773	0.00187434	0.00186076	0.00184684	0.00183397	0.00181967	0.00180707	0.00179308	0.00178029	0.00176671	0.00175365	0.00174016	0.00172709	0.00171427	0.00170122	0.00168799	0.00167507	0.00166213	0.00164912	0.00163698	0.00162391	0.00161151	0.00159873	0.00158645	0.00157385	0.00156194	0.00154967	0.00153759	0.00152588	0.00151385	0.00150198	0.00149107
0.00212078	0.00210734	0.00209406	0.00208081	0.00206738	0.00205405	0.00204073	0.0020271	0.00201351	0.00200036	0.00198651	0.00197329	0.00195916	0.00194605	0.0019322	0.00191874	0.00190526	0.00189131	0.00187804	0.00186452	0.00185122	0.00183765	0.00182405	0.00181105	0.00179707	0.00178431	0.00177015	0.00175755	0.00174402	0.0017308	0.00171768	0.00170424	0.00169152	0.00167837	0.00166532	0.00165235	0.00163946	0.00162645	0.00161406	0.00160113	0.00158888	0.00157613	0.00156398	0.00155151	0.00153926	0.00152724	0.00151502	0.00150316	0.00149139	0.00147943
0.00210967	0.00209662	0.0020832	0.00207004	0.00205657	0.00204287	0.00202953	0.00201634	0.00200253	0.00198914	0.00197566	0.00196214	0.00194889	0.00193486	0.00192152	0.00190799	0.00189439	0.00188124	0.00186739	0.00185408	0.00184027	0.0018268	0.00181347	0.00179944	0.00178672	0.00177308	0.00176008	0.00174604	0.0017332	0.00172002	0.00170665	0.00169344	0.0016801	0.00166728	0.00165415	0.00164129	0.00162819	0.00161558	0.00160264	0.00159022	0.00157722	0.00156484	0.00155223	0.00153985	0.00152765	0.00151545	0.0015038	0.0014912	0.00147958	0.00146785
0.00209724	0.00208414	0.0020709	0.00205726	0.00204444	0.0020306	0.00201731	0.00200367	0.00199055	0.00197707	0.0019635	0.00194995	0.00193649	0.0019231	0.0019094	0.00189581	0.00188214	0.00186865	0.00185541	0.0018416	0.00182863	0.00181469	0.00180163	0.00178806	0.00177425	0.0017615	0.00174763	0.00173454	0.00172116	0.00170781	0.00169449	0.00168125	0.00166821	0.00165482	0.00164209	0.00162904	0.00161611	0.00160288	0.00159054	0.00157763	0.00156528	0.00155269	0.00153995	0.00152726	0.00151522	0.00150277	0.00149055	0.00147869	0.00146634	0.00145483
0.00208374	0.00207057	0.00205668	0.00204391	0.00203029	0.00201734	0.00200382	0.00199068	0.00197677	0.00196365	0.00195017	0.00193695	0.00192326	0.00190952	0.00189629	0.00188259	0.00186925	0.00185577	0.00184226	0.0018287	0.00181507	0.00180189	0.00178815	0.00177505	0.00176156	0.00174785	0.00173481	0.00172102	0.00170813	0.00169462	0.0016815	0.00166823	0.00165496	0.00164178	0.0016286	0.00161601	0.00160287	0.00159015	0.00157685	0.00156456	0.0015514	0.00153912	0.00152634	0.00151396	0.00150157	0.00148955	0.00147725	0.00146494	0.00145301	0.00144095
0.0020686	0.00205556	0.00204245	0.00202883	0.00201616	0.00200252	0.00198924	0.00197565	0.00196264	0.0019489	0.0019356	0.00192222	0.00190871	0.00189567	0.0018816	0.0018685	0.0018545	0.00184145	0.00182787	0.00181477	0.00180098	0.00178752	0.00177417	0.00176065	0.0017472	0.00173415	0.00172007	0.00170743	0.00169368	0.00168056	0.00166743	0.00165417	0.00164075	0.00162763	0.00161462	0.00160154	0.00158845	0.00157569	0.0015632	0.00154994	0.00153768	0.00152477	0.00151226	0.0014994	0.00148711	0.00147451	0.00146263	0.00145044	0.00143836	0.00142626
0.00205288	0.00203957	0.00202632	0.00201297	0.00199968	0.001987	0.00197367	0.00196017	0.00194665	0.00193372	0.00192032	0.00190666	0.0018935	0.00187976	0.00186648	0.00185279	0.00183972	0.00182589	0.00181287	0.00179912	0.0017859	0.00177233	0.0017586	0.00174553	0.001732	0.0017186	0.00170573	0.00169192	0.00167901	0.00166527	0.00165233	0.00163919	0.00162596	0.00161284	0.00159966	0.00158692	0.00157364	0.00156088	0.00154795	0.00153514	0.00152222	0.00150977	0.00149731	0.00148471	0.00147216	0.00145977	0.00144728	0.00143506	0.00142289	0.00141109
0.0020356	0.00202251	0.00200966	0.00199619	0.00198303	0.00196975	0.00195674	0.00194365	0.00193005	0.00191672	0.00190367	0.0018902	0.00187688	0.00186357	0.00184995	0.00183675	0.00182313	0.0018101	0.00179648	0.00178311	0.00176991	0.00175637	0.00174288	0.00172939	0.00171637	0.00170279	0.00168932	0.00167602	0.00166262	0.00164984	0.00163621	0.00162334	0.00161003	0.00159698	0.00158363	0.00157086	0.00155783	0.0015453	0.00153254	0.00151944	0.00150661	0.00149368	0.00148133	0.0014687	0.00145621	0.00144377	0.00143172	0.00141931	0.00140691	0.00139508
0.00201745	0.00200446	0.00199148	0.00197855	0.00196526	0.0019524	0.00193895	0.00192585	0.00191258	0.00189951	0.00188606	0.00187294	0.00185945	0.00184645	0.00183283	0.00181943	0.00180639	0.00179265	0.0017795	0.00176612	0.00175278	0.00173965	0.00172587	0.00171284	0.00169919	0.00168602	0.00167287	0.00165944	0.00164626	0.00163276	0.00162009	0.00160681	0.00159397	0.00158056	0.00156761	0.00155436	0.00154157	0.00152856	0.00151591	0.00150312	0.00149033	0.00147771	0.00146491	0.00145252	0.00144004	0.00142745	0.00141508	0.00140278	0.00139064	0.00137875
0.00199877	0.00198572	0.00197301	0.00195966	0.00194694	0.00193326	0.00192057	0.00190753	0.00189426	0.00188121	0.00186782	0.00185448	0.00184151	0.00182801	0.00181489	0.00180164	0.00178828	0.00177524	0.00176164	0.00174868	0.00173506	0.001722	0.00170883	0.0016953	0.00168221	0.00166863	0.00165544	0.00164249	0.00162926	0.00161603	0.00160259	0.00158968	0.00157674	0.00156382	0.00155031	0.0015378	0.00152463	0.00151197	0.00149908	0.0014863	0.00147374	0.00146076	0.00144842	0.00143555	0.00142302	0.00141077	0.00139858	0.00138638	0.00137384	0.00136184
0.00197897	0.00196613	0.00195315	0.00194045	0.00192704	0.00191434	0.00190119	0.00188832	0.00187516	0.00186216	0.00184878	0.00183592	0.00182254	0.00180976	0.00179633	0.00178306	0.0017699	0.00175655	0.00174362	0.00173016	0.00171705	0.00170372	0.00169053	0.00167741	0.0016638	0.00165102	0.00163784	0.00162441	0.00161161	0.00159855	0.0015855	0.00157202	0.00155949	0.00154631	0.00153358	0.00151982	0.00150747	0.00149442	0.00148185	0.00146925	0.00145655	0.00144396	0.00143133	0.00141905	0.00140623	0.00139369	0.00138149	0.00136916	0.00135719	0.00134483
0.00195852	0.00194584	0.00193293	0.0019199	0.00190721	0.0018941	0.00188157	0.00186817	0.00185549	0.00184246	0.00182944	0.00181627	0.00180325	0.00179031	0.00177731	0.00176418	0.00175107	0.00173803	0.00172461	0.00171157	0.00169808	0.00168555	0.00167209	0.0016588	0.00164591	0.00163279	0.0016196	0.00160662	0.00159353	0.00158049	0.0015674	0.00155475	0.00154121	0.00152876	0.00151557	0.00150327	0.00148979	0.00147719	0.00146432	0.00145151	0.00143928	0.00142639	0.00141405	0.00140132	0.00138921	0.00137654	0.00136442	0.00135207	0.00133987	0.00132822
0.00193761	0.00192479	0.00191205	0.0018996	0.00188649	0.00187401	0.00186092	0.00184844	0.00183509	0.00182249	0.0018096	0.00179684	0.0017835	0.00177072	0.00175758	0.00174453	0.00173159	0.00171843	0.00170559	0.00169234	0.00167938	0.00166602	0.00165348	0.00164035	0.00162711	0.00161432	0.00160102	0.00158818	0.00157517	0.00156235	0.00154933	0.00153648	0.00152372	0.00151039	0.00149795	0.0014848	0.00147255	0.00145929	0.001447	0.00143418	0.0014216	0.00140939	0.00139672	0.00138437	0.00137171	0.00135988	0.00134738	0.00133529	0.00132309	0.00131103
0.00191584	0.00190359	0.00189088	0.00187845	0.0018659	0.00185296	0.00184031	0.0018273	0.00181495	0.00180191	0.00178914	0.00177618	0.00176356	0.00175074	0.00173801	0.00172498	0.00171199	0.00169914	0.00168595	0.00167329	0.00165995	0.00164734	0.0016341	0.0016214	0.00160861	0.00159518	0.00158263	0.00156956	0.00155688	0.00154377	0.00153112	0.00151842	0.00150574	0.00149297	0.00148017	0.0014676	0.00145452	0.00144213	0.00142935	0.00141677	0.00140442	0.00139176	0.00137991	0.00136725	0.00135515	0.00134277	0.00133073	0.0013187	0.00130637	0.00129425
0.00189442	0.00188191	0.00186931	0.001857	0.0018443	0.00183191	0.00181912	0.00180665	0.00179347	0.00178144	0.00176869	0.00175584	0.0017432	0.00173029	0.00171768	0.00170491	0.00169205	0.00167927	0.00166648	0.00165351	0.00164108	0.00162784	0.0016153	0.00160235	0.00158974	0.00157712	0.0015638	0.00155116	0.0015384	0.00152568	0.00151309	0.00150038	0.00148759	0.00147488	0.00146237	0.0014497	0.00143766	0.0014245	0.00141251	0.00139991	0.00138733	0.00137516	0.00136279	0.00135073	0.00133847	0.00132646	0.00131412	0.00130242	0.00129029	0.00127822
0.00187202	0.00185978	0.0018476	0.00183506	0.00182286	0.0018103	0.00179807	0.00178534	0.00177317	0.00176029	0.0017479	0.00173549	0.00172272	0.00171037	0.00169754	0.00168501	0.00167209	0.00165991	0.00164678	0.00163415	0.0016216	0.00160905	0.00159617	0.00158355	0.00157094	0.00155829	0.00154569	0.00153268	0.00152025	0.00150759	0.0014951	0.00148276	0.00147023	0.00145786	0.00144488	0.00143269	0.00141995	0.00140797	0.00139513	0.00138325	0.00137061	0.00135862	0.00134651	0.0013341	0.00132256	0.00131034	0.00129831	0.0012864	0.00127467	0.00126282
0.00184997	0.00183778	0.00182562	0.00181337	0.00180114	0.00178913	0.00177665	0.00176443	0.00175197	0.00173983	0.00172727	0.00171455	0.00170248	0.0016899	0.00167776	0.00166514	0.00165245	0.00164008	0.0016279	0.00161513	0.00160245	0.00159016	0.00157755	0.00156506	0.00155242	0.00154016	0.00152738	0.00151516	0.00150227	0.00149006	0.00147741	0.00146499	0.0014528	0.00144063	0.00142829	0.00141558	0.00140387	0.00139117	0.00137955	0.00136687	0.00135497	0.00134246	0.00133096	0.00131889	0.00130678	0.00129499	0.0012831	0.00127125	0.0012598	0.00124809
0.00182766	0.00181593	0.00180448	0.00179177	0.00177971	0.00176751	0.00175577	0.00174353	0.00173135	0.00171879	0.00170697	0.00169469	0.00168234	0.00167003	0.00165764	0.00164546	0.00163311	0.00162087	0.00160847	0.00159615	0.00158398	0.00157144	0.00155895	0.00154681	0.00153437	0.00152212	0.00150973	0.00149742	0.00148525	0.00147271	0.00146063	0.00144838	0.00143625	0.00142391	0.00141186	0.00139965	0.00138717	0.0013757	0.00136333	0.00135171	0.00133939	0.00132772	0.00131547	0.0013041	0.00129242	0.00128044	0.001269	0.00125723	0.00124585	0.0012342
0.00180578	0.00179422	0.00178221	0.00177059	0.00175846	0.00174678	0.00173483	0.00172306	0.00171082	0.00169903	0.00168651	0.00167466	0.0016625	0.00165052	0.0016384	0.0016263	0.00161423	0.00160212	0.00159004	0.00157769	0.00156522	0.00155362	0.0015414	0.00152884	0.00151702	0.00150496	0.00149284	0.00148064	0.00146842	0.0014565	0.00144395	0.0014322	0.00142023	0.00140819	0.00139649	0.0013844	0.00137266	0.00136032	0.00134898	0.0013366	0.00132542	0.00131333	0.00130204	0.00129009	0.00127865	0.0012672	0.00125566	0.00124421	0.0012328	0.00122162
0.00178422	0.0017725	0.00176108	0.00174942	0.00173791	0.00172604	0.00171438	0.00170252	0.00169085	0.00167903	0.00166731	0.00165519	0.00164325	0.00163126	0.00161947	0.00160765	0.00159578	0.00158358	0.00157206	0.00155995	0.00154803	0.00153585	0.00152427	0.00151223	0.00149998	0.00148831	0.00147652	0.00146457	0.00145265	0.00144054	0.001429	0.00141672	0.00140519	0.00139336	0.00138168	0.00136997	0.00135819	0.00134674	0.00133456	0.00132352	0.0013116	0.0013005	0.00128891	0.00127773	0.00126627	0.00125484	0.001244	0.00123237	0.00122152	0.00121033
0.00176322	0.00175159	0.00174012	0.00172899	0.00171727	0.00170607	0.00169424	0.00168305	0.00167121	0.00165954	0.00164805	0.00163656	0.00162466	0.00161318	0.00160133	0.00158956	0.00157797	0.00156652	0.0015545	0.00154341	0.0015313	0.00151944	0.00150757	0.00149617	0.00148434	0.00147264	0.00146102	0.0014493	0.00143774	0.0014261	0.00141433	0.00140288	0.00139134	0.00137964	0.00136828	0.00135686	0.00134519	0.00133375	0.00132261	0.0013109	0.00130016	0.00128834	0.00127762	0.00126603	0.00125526	0.00124403	0.00123309	0.00122247	0.00121113	0.00120043
0.00174262	0.00173145	0.00172025	0.0017086	0.00169809	0.00168637	0.00167534	0.00166397	0.00165282	0.00164134	0.00162993	0.00161848	0.00160705	0.0015955	0.00158429	0.00157253	0.00156135	0.00154959	0.00153862	0.00152686	0.0015156	0.00150401	0.00149239	0.00148101	0.00146971	0.0014582	0.00144669	0.00143548	0.00142372	0.00141267	0.00140129	0.00138959	0.00137856	0.00136702	0.00135584	0.00134486	0.00133359	0.00132233	0.00131106	0.00130017	0.00128897	0.00127826	0.001267	0.00125656	0.00124566	0.00123498	0.00122401	0.00121354	0.00120305	0.00119205
0.00172283	0.00171188	0.00170079	0.00169006	0.00167877	0.00166838	0.00165694	0.00164602	0.00163485	0.00162362	0.00161265	0.0016014	0.00159007	0.00157929	0.00156772	0.00155667	0.0015453	0.00153449	0.00152294	0.00151206	0.00150052	0.00148946	0.00147842	0.00146714	0.00145596	0.00144486	0.00143359	0.00142248	0.00141147	0.00140015	0.00138936	0.00137809	0.00136701	0.00135639	0.00134493	0.0013341	0.00132333	0.00131267	0.00130155	0.00129081	0.00128031	0.00126925	0.00125879	0.00124782	0.00123783	0.00122719	0.00121683	0.00120619	0.00119603	0.00118571
0.00170415	0.00169332	0.0016825	0.00167157	0.00166142	0.00165041	0.00163991	0.00162897	0.00161844	0.00160742	0.00159644	0.00158562	0.00157476	0.00156357	0.00155292	0.00154165	0.00153105	0.00151983	0.00150939	0.00149807	0.00148748	0.00147628	0.00146548	0.00145448	0.00144394	0.00143287	0.00142198	0.00141131	0.00140044	0.00138933	0.00137875	0.00136774	0.00135742	0.00134652	0.00133617	0.00132518	0.00131465	0.00130409	0.00129368	0.00128298	0.00127278	0.00126246	0.00125193	0.00124186	0.00123139	0.00122163	0.00121136	0.00120141	0.00119134	0.00118135
0.00168636	0.00167577	0.0016656	0.00165502	0.00164446	0.00163428	0.0016235	0.00161322	0.00160251	0.00159228	0.00158133	0.00157086	0.00156033	0.00154974	0.00153901	0.00152871	0.00151737	0.0015075	0.00149651	0.00148605	0.00147511	0.00146518	0.00145406	0.00144355	0.00143315	0.00142273	0.00141186	0.00140144	0.0013909	0.00138044	0.00137001	0.00135966	0.00134896	0.0013391	0.00132832	0.00131841	0.00130786	0.00129766	0.00128759	0.00127729	0.00126726	0.00125708	0.00124725	0.00123719	0.00122742	0.00121763	0.00120813	0.00119786	0.00118881	0.00117896
0.00166974	0.00165978	0.00164946	0.00163933	0.00162912	0.0016189	0.00160912	0.00159853	0.00158837	0.00157827	0.00156805	0.00155776	0.00154745	0.00153691	0.00152671	0.00151647	0.00150645	0.00149551	0.00148596	0.00147544	0.00146501	0.00145441	0.00144505	0.00143407	0.00142383	0.00141373	0.00140379	0.00139335	0.00138319	0.00137282	0.00136293	0.00135277	0.00134288	0.00133268	0.00132301	0.00131275	0.00130302	0.00129282	0.0012835	0.00127363	0.00126396	0.00125416	0.00124451	0.00123495	0.00122534	0.00121612	0.00120662	0.0011975	0.00118756	0.00117917
0.00165468	0.00164476	0.00163513	0.00162523	0.0016153	0.00160563	0.00159553	0.00158597	0.00157577	0.0015659	0.00155588	0.00154604	0.0015363	0.00152637	0.00151603	0.00150639	0.00149598	0.00148625	0.00147598	0.00146654	0.00145622	0.00144639	0.00143642	0.0014267	0.00141676	0.00140669	0.00139703	0.00138729	0.00137748	0.0013674	0.00135775	0.00134802	0.00133835	0.00132905	0.00131898	0.00130967	0.00130007	0.00129057	0.00128107	0.00127165	0.00126208	0.00125301	0.00124379	0.00123452	0.00122556	0.00121635	0.0012075	0.00119842	0.00118965	0.00118082
0.00164092	0.00163169	0.00162195	0.00161273	0.0016031	0.00159345	0.00158416	0.00157452	0.00156524	0.00155525	0.00154589	0.00153605	0.00152644	0.00151695	0.00150725	0.0014975	0.00148822	0.00147837	0.00146896	0.00145881	0.00144947	0.00143985	0.00143052	0.00142094	0.00141141	0.00140179	0.00139227	0.00138283	0.00137348	0.00136398	0.00135441	0.00134515	0.00133593	0.00132666	0.00131784	0.00130812	0.00129939	0.00129014	0.00128119	0.00127219	0.00126317	0.00125424	0.00124542	0.00123654	0.00122815	0.00121911	0.00121061	0.00120233	0.00119345	0.00118545
0.00162922	0.00162001	0.00161117	0.00160173	0.00159274	0.00158312	0.00157402	0.00156494	0.00155564	0.0015466	0.00153733	0.00152817	0.00151893	0.00150966	0.00150005	0.0014907	0.00148136	0.00147255	0.00146309	0.00145411	0.0014444	0.0014356	0.00142635	0.00141721	0.00140806	0.00139887	0.0013901	0.00138094	0.00137159	0.00136274	0.00135361	0.00134494	0.00133563	0.00132679	0.00131816	0.00130962	0.00130058	0.0012919	0.00128323	0.00127452	0.00126612	0.00125774	0.0012491	0.00124074	0.00123253	0.00122458	0.0012161	0.00120804	0.00119998	0.00119174
0.0016192	0.00161035	0.00160145	0.00159304	0.00158369	0.00157544	0.00156585	0.0015574	0.00154863	0.00153956	0.00153076	0.00152177	0.00151287	0.0015041	0.00149538	0.00148641	0.00147736	0.00146847	0.00145977	0.0014505	0.00144189	0.00143299	0.00142428	0.00141566	0.00140699	0.001398	0.00138947	0.00138076	0.00137226	0.00136328	0.00135491	0.00134615	0.00133794	0.00132925	0.00132076	0.00131235	0.00130455	0.00129591	0.00128783	0.00127958	0.00127147	0.00126353	0.00125571	0.0012471	0.00123935	0.00123166	0.00122392	0.00121636	0.00120863	0.00120102
0.00161113	0.00160243	0.00159443	0.00158547	0.00157752	0.00156867	0.00156033	0.0015516	0.00154329	0.00153509	0.00152656	0.00151799	0.00150938	0.00150073	0.00149216	0.00148365	0.00147531	0.00146661	0.00145807	0.00144977	0.00144113	0.00143322	0.00142451	0.00141606	0.00140784	0.00139965	0.00139114	0.00138273	0.0013747	0.00136671	0.00135821	0.0013501	0.00134182	0.00133403	0.00132603	0.00131804	0.00131009	0.00130241	0.0012943	0.00128682	0.00127902	0.00127125	0.00126384	0.00125656	0.00124868	0.00124114	0.00123389	0.00122691	0.00121957	0.00121252
0.00160483	0.00159696	0.00158858	0.00158093	0.00157246	0.00156495	0.00155628	0.00154859	0.0015401	0.00153194	0.00152404	0.00151595	0.00150796	0.00149973	0.00149144	0.00148364	0.00147525	0.00146708	0.00145886	0.00145113	0.00144305	0.00143487	0.00142709	0.00141877	0.0014108	0.00140305	0.00139499	0.00138731	0.00137932	0.00137157	0.00136396	0.00135614	0.00134859	0.00134074	0.00133333	0.00132579	0.00131827	0.00131067	0.00130368	0.00129602	0.00128899	0.00128144	0.00127418	0.00126738	0.0012606	0.00125332	0.00124631	0.00123971	0.00123277	0.0012263
0.00160104	0.00159313	0.00158583	0.00157766	0.00157045	0.00156249	0.00155478	0.0015471	0.00153942	0.00153162	0.00152379	0.00151625	0.00150828	0.00150073	0.00149293	0.00148515	0.00147756	0.00146981	0.0014622	0.00145456	0.0014469	0.00143915	0.00143155	0.00142397	0.00141638	0.00140877	0.00140143	0.00139417	0.00138672	0.00137924	0.00137169	0.00136439	0.00135751	0.00134989	0.0013426	0.00133578	0.00132868	0.00132167	0.00131448	0.00130769	0.00130084	0.00129435	0.00128716	0.00128068	0.00127393	0.00126756	0.00126104	0.00125447	0.00124825	0.00124202
0.00159912	0.00159218	0.00158455	0.0015775	0.00156984	0.00156292	0.00155543	0.00154785	0.00154046	0.00153352	0.00152578	0.00151854	0.0015115	0.00150424	0.00149686	0.00148945	0.00148205	0.00147479	0.0014675	0.00146027	0.00145261	0.00144569	0.00143848	0.00143134	0.00142416	0.00141705	0.00140965	0.00140297	0.00139579	0.00138908	0.00138196	0.00137504	0.00136843	0.00136161	0.00135491	0.00134767	0.00134127	0.00133467	0.00132841	0.00132154	0.00131516	0.00130877	0.0013027	0.00129633	0.00128984	0.00128394	0.00127802	0.00127199	0.00126574	0.00126025
0.00159982	0.00159255	0.00158586	0.00157887	0.00157216	0.00156506	0.00155839	0.00155154	0.00154459	0.00153713	0.00153064	0.00152349	0.00151644	0.00150947	0.0015027	0.00149561	0.00148863	0.00148186	0.00147527	0.00146804	0.00146158	0.00145415	0.0014476	0.00144073	0.00143418	0.00142745	0.00142081	0.00141412	0.00140773	0.00140075	0.00139455	0.00138769	0.00138145	0.00137494	0.00136879	0.00136243	0.00135603	0.00134971	0.00134379	0.00133784	0.00133172	0.00132548	0.00131943	0.00131401	0.0013082	0.00130214	0.00129645	0.00129124	0.00128578	0.00127996
0.00160247	0.00159601	0.00158955	0.00158321	0.00157636	0.0015699	0.00156323	0.0015569	0.0015502	0.00154381	0.00153675	0.00153058	0.00152379	0.00151741	0.00151103	0.0015044	0.00149784	0.00149122	0.00148468	0.00147856	0.00147171	0.00146569	0.001459	0.0014527	0.00144619	0.00143996	0.00143366	0.00142747	0.00142133	0.00141501	0.00140871	0.00140315	0.00139694	0.00139085	0.00138465	0.00137876	0.00137315	0.00136703	0.0013612	0.00135549	0.00135022	0.00134464	0.0013387	0.00133342	0.00132836	0.001323	0.00131737	0.00131226	0.00130723	0.00130227
0.00160766	0.00160131	0.00159561	0.00158923	0.00158325	0.00157701	0.00157111	0.00156471	0.00155846	0.00155213	0.00154604	0.0015397	0.00153387	0.00152728	0.00152134	0.00151523	0.00150901	0.00150287	0.00149682	0.00149081	0.00148477	0.00147857	0.00147275	0.00146649	0.0014608	0.00145474	0.00144857	0.00144292	0.00143706	0.00143131	0.00142545	0.00141965	0.00141424	0.0014085	0.00140301	0.00139743	0.00139169	0.00138678	0.00138065	0.00137566	0.00137019	0.00136557	0.00136015	0.00135512	0.00134978	0.00134501	0.00134028	0.00133513	0.00133036	0.00132568
0.00161494	0.00160958	0.00160355	0.0015982	0.00159196	0.00158607	0.00158042	0.00157481	0.00156889	0.00156313	0.00155721	0.00155155	0.00154545	0.00154011	0.00153385	0.00152825	0.00152266	0.00151662	0.00151102	0.00150524	0.00149972	0.00149386	0.00148821	0.00148263	0.00147691	0.00147155	0.00146595	0.00146005	0.00145519	0.00144932	0.00144428	0.00143889	0.00143348	0.00142812	0.00142302	0.00141791	0.00141286	0.00140741	0.0014026	0.00139745	0.00139277	0.00138779	0.00138326	0.00137824	0.00137383	0.0013688	0.00136447	0.00136013	0.00135536	0.0013511
0.00162489	0.00161936	0.00161405	0.00160885	0.00160347	0.00159806	0.00159231	0.00158697	0.00158146	0.00157619	0.0015707	0.00156505	0.00155989	0.00155428	0.0015491	0.00154347	0.00153801	0.00153286	0.00152713	0.00152207	0.00151638	0.00151147	0.00150589	0.0015007	0.00149544	0.00149	0.00148506	0.00147978	0.0014745	0.00146985	0.0014644	0.00145953	0.00145475	0.00144971	0.001445	0.00144025	0.00143511	0.00143066	0.00142544	0.00142134	0.00141648	0.00141219	0.0014074	0.00140339	0.00139864	0.00139471	0.00138991	0.00138599	0.00138201	0.00137767
0.00163667	0.00163194	0.00162674	0.00162193	0.00161673	0.00161156	0.00160677	0.00160143	0.00159644	0.00159126	0.00158605	0.00158115	0.00157583	0.00157082	0.00156549	0.00156079	0.00155567	0.00155053	0.00154576	0.00154034	0.00153564	0.00153065	0.00152576	0.00152061	0.0015157	0.00151088	0.00150594	0.00150132	0.0014963	0.00149154	0.00148706	0.00148217	0.0014777	0.00147312	0.00146834	0.00146407	0.00145937	0.00145504	0.00145071	0.00144621	0.00144213	0.00143758	0.00143376	0.00142943	0.00142558	0.00142143	0.00141741	0.00141323	0.00140983	0.00140583
0.00165106	0.00164623	0.00164197	0.00163712	0.0016323	0.00162747	0.00162272	0.00161788	0.00161307	0.00160844	0.00160385	0.0015991	0.00159421	0.00158935	0.00158471	0.00157976	0.00157531	0.0015704	0.00156576	0.00156119	0.00155627	0.00155172	0.00154697	0.00154232	0.00153791	0.00153277	0.00152884	0.00152384	0.0015199	0.00151508	0.00151083	0.00150661	0.00150232	0.00149786	0.00149361	0.0014894	0.0014852	0.00148108	0.00147686	0.00147284	0.00146894	0.00146497	0.00146083	0.00145734	0.00145338	0.00144965	0.00144594	0.00144211	0.00143839	0.00143517
0.00166718	0.00166309	0.0016584	0.00165436	0.00164975	0.00164565	0.00164082	0.00163649	0.00163187	0.00162736	0.00162315	0.0016187	0.00161445	0.00160988	0.0016051	0.00160129	0.00159624	0.00159189	0.00158765	0.0015831	0.00157896	0.00157455	0.00157023	0.00156579	0.0015617	0.00155749	0.00155266	0.0015488	0.00154439	0.00154044	0.00153625	0.00153192	0.00152825	0.00152413	0.0015199	0.00151631	0.00151198	0.00150848	0.00150443	0.00150063	0.00149701	0.00149338	0.00148963	0.00148572	0.00148264	0.00147872	0.00147545	0.00147186	0.00146865	0.00146529
0.00168577	0.00168127	0.00167765	0.00167312	0.00166926	0.00166489	0.00166101	0.0016569	0.00165281	0.00164844	0.00164437	0.00164037	0.0016362	0.001632	0.00162778	0.00162335	0.00161997	0.00161511	0.00161121	0.00160708	0.00160294	0.00159894	0.00159481	0.00159083	0.0015867	0.00158254	0.00157877	0.00157448	0.00157087	0.00156682	0.00156299	0.00155938	0.00155515	0.00155187	0.00154753	0.00154446	0.00154024	0.00153673	0.00153333	0.0015294	0.00152613	0.00152276	0.00151916	0.00151573	0.00151241	0.00150935	0.00150604	0.00150303	0.00149931	0.00149679
0.0017055	0.00170208	0.00169795	0.00169469	0.00169036	0.00168681	0.00168272	0.00167891	0.00167506	0.00167123	0.00166713	0.00166327	0.00165986	0.00165574	0.00165173	0.00164806	0.00164382	0.00164027	0.00163624	0.00163262	0.00162857	0.0016248	0.00162106	0.00161698	0.00161328	0.00160951	0.00160604	0.00160203	0.00159815	0.00159477	0.00159105	0.00158724	0.00158392	0.00158006	0.00157687	0.00157323	0.00157014	0.00156628	0.00156293	0.00155975	0.00155617	0.00155315	0.00154979	0.00154646	0.00154356	0.00153997	0.00153749	0.00153412	0.00153152	0.00152806
0.00172758	0.00172415	0.00172069	0.001717	0.0017137	0.00171006	0.00170624	0.00170275	0.00169918	0.00169562	0.00169188	0.00168833	0.0016844	0.00168118	0.00167743	0.0016738	0.00167014	0.00166635	0.00166295	0.0016589	0.00165537	0.00165186	0.00164821	0.00164492	0.00164092	0.00163756	0.00163411	0.00163054	0.00162703	0.00162336	0.00162015	0.00161679	0.00161312	0.00161007	0.0016064	0.00160332	0.00159995	0.00159697	0.00159351	0.00159022	0.00158744	0.00158415	0.00158135	0.00157792	0.0015753	0.00157226	0.00156904	0.0015669	0.00156362	0.00156098
0.00175113	0.00174786	0.00174485	0.00174153	0.00173807	0.00173465	0.00173158	0.00172783	0.0017245	0.00172112	0.00171788	0.00171445	0.00171122	0.00170743	0.00170436	0.00170092	0.00169727	0.00169393	0.00169051	0.00168715	0.00168353	0.00168026	0.00167683	0.0016733	0.00167014	0.00166666	0.00166356	0.00165988	0.00165677	0.0016534	0.00164978	0.0016469	0.00164349	0.00164052	0.00163738	0.0016341	0.001631	0.00162797	0.00162505	0.00162196	0.0016188	0.00161605	0.00161312	0.00161032	0.0016073	0.00160454	0.00160185	0.0015987	0.00159675	0.00159376
0.001776	0.00177333	0.00177002	0.00176724	0.00176431	0.00176081	0.00175767	0.0017547	0.00175158	0.00174835	0.00174491	0.00174193	0.00173869	0.00173555	0.00173224	0.00172906	0.00172582	0.00172214	0.00171932	0.0017156	0.00171287	0.00170925	0.00170625	0.00170297	0.00169985	0.00169674	0.00169353	0.0016905	0.00168703	0.00168413	0.00168088	0.00167782	0.00167483	0.0016716	0.00166883	0.00166568	0.00166279	0.00165978	0.00165701	0.00165393	0.00165133	0.00164808	0.00164567	0.00164287	0.00164055	0.00163774	0.00163494	0.00163233	0.00162948	0.00162709
0.00180287	0.00179976	0.00179716	0.00179407	0.0017912	0.00178862	0.00178525	0.00178232	0.00177945	0.00177658	0.00177351	0.00177042	0.00176743	0.00176435	0.00176129	0.00175807	0.00175529	0.00175212	0.00174893	0.00174591	0.00174254	0.0017398	0.00173658	0.00173349	0.00173058	0.00172747	0.0017245	0.00172165	0.00171838	0.00171536	0.00171244	0.00170965	0.00170646	0.00170373	0.00170052	0.00169802	0.00169491	0.00169206	0.00168922	0.00168636	0.00168386	0.00168121	0.00167821	0.00167595	0.00167286	0.00167066	0.00166828	0.00166572	0.00166318	0.00166042
0.00183015	0.00182798	0.00182503	0.00182236	0.00181955	0.00181689	0.00181452	0.00181132	0.00180845	0.00180574	0.00180299	0.00179999	0.00179693	0.00179432	0.00179132	0.00178828	0.00178543	0.00178255	0.00177948	0.0017763	0.00177366	0.00177053	0.00176809	0.00176463	0.00176194	0.00175902	0.00175603	0.00175321	0.00175024	0.00174735	0.00174446	0.00174153	0.00173876	0.00173565	0.0017335	0.00173014	0.0017275	0.00172478	0.00172238	0.00171933	0.00171671	0.00171422	0.00171153	0.00170888	0.0017066	0.00170346	0.00170153	0.00169877	0.0016965	0.00169383
0.00185912	0.00185642	0.00185435	0.00185141	0.00184882	0.00184633	0.00184384	0.00184145	0.00183838	0.00183565	0.00183308	0.00183052	0.00182775	0.00182495	0.0018222	0.00181925	0.0018166	0.00181371	0.0018109	0.00180799	0.00180481	0.00180238	0.00179935	0.00179663	0.00179368	0.00179133	0.00178799	0.00178549	0.00178242	0.00177992	0.00177679	0.00177406	0.00177123	0.00176871	0.00176577	0.00176342	0.00176	0.00175755	0.00175505	0.00175243	0.00174974	0.00174687	0.00174445	0.00174212	0.0017396	0.00173718	0.00173438	0.0017322	0.00172965	0.00172745
0.00188875	0.00188656	0.00188405	0.00188184	0.00187913	0.00187681	0.00187423	0.00187187	0.0018695	0.00186662	0.00186391	0.00186141	0.00185892	0.00185603	0.00185363	0.0018507	0.00184793	0.0018452	0.00184268	0.0018399	0.00183707	0.00183403	0.00183179	0.00182871	0.00182601	0.00182303	0.00182062	0.00181777	0.00181516	0.00181221	0.0018094	0.00180659	0.00180406	0.00180126	0.00179877	0.00179581	0.00179364	0.00179034	0.00178806	0.00178547	0.00178312	0.00178012	0.00177774	0.00177502	0.00177274	0.00176995	0.00176792	0.00176504	0.00176295	0.00176061
0.00191926	0.00191694	0.0019148	0.00191243	0.00191029	0.00190765	0.00190552	0.00190277	0.0019006	0.00189819	0.00189547	0.00189303	0.00189051	0.00188785	0.00188551	0.00188285	0.0018801	0.00187733	0.00187486	0.00187205	0.0018693	0.00186654	0.00186371	0.00186146	0.00185836	0.00185588	0.00185295	0.00185051	0.0018475	0.0018452	0.00184231	0.00183959	0.00183674	0.00183429	0.00183148	0.00182887	0.00182611	0.00182367	0.00182064	0.00181836	0.00181568	0.00181332	0.00181079	0.00180821	0.00180581	0.00180318	0.00180058	0.00179834	0.00179589	0.00179351
0.0019505	0.00194842	0.00194604	0.0019441	0.00194157	0.00193952	0.00193687	0.00193484	0.0019322	0.00193006	0.00192762	0.00192492	0.00192249	0.00191992	0.00191747	0.00191499	0.00191274	0.00190957	0.00190701	0.00190459	0.00190196	0.00189934	0.00189629	0.00189399	0.0018913	0.00188852	0.00188597	0.001883	0.00188029	0.00187737	0.00187527	0.00187237	0.00186981	0.00186699	0.00186483	0.00186142	0.0018592	0.00185643	0.00185392	0.00185121	0.00184887	0.00184584	0.00184348	0.00184096	0.00183853	0.0018356	0.00183326	0.00183081	0.00182866	0.00182587
0.00198207	0.00198014	0.00197788	0.00197576	0.00197381	0.00197137	0.00196918	0.00196674	0.0019646	0.00196213	0.00195991	0.00195749	0.00195496	0.00195258	0.00195001	0.00194745	0.00194486	0.00194257	0.00193963	0.00193711	0.00193441	0.00193205	0.00192936	0.00192646	0.00192374	0.00192138	0.00191852	0.00191621	0.00191292	0.00191063	0.00190767	0.00190523	0.00190238	0.00189973	0.00189701	0.00189455	0.00189134	0.00188904	0.0018861	0.00188382	0.00188131	0.00187857	0.00187588	0.00187333	0.00187059	0.00186822	0.00186567	0.00186287	0.00186055	0.00185826
0.00201421	0.00201227	0.00201006	0.00200786	0.00200595	0.00200392	0.00200154	0.00199932	0.00199696	0.0019947	0.00199246	0.00198975	0.00198755	0.00198478	0.0019827	0.00198014	0.00197759	0.001975	0.00197273	0.00196978	0.00196708	0.00196467	0.00196185	0.0019595	0.00195646	0.00195376	0.00195101	0.00194831	0.00194585	0.00194276	0.00194032	0.00193738	0.00193514	0.00193206	0.00192967	0.00192673	0.0019243	0.00192135	0.00191869	0.00191577	0.00191347	0.00191039	0.00190802	0.00190512	0.00190262	0.00189962	0.00189759	0.00189482	0.0018923	0.00188957
0.00204623	0.00204451	0.00204258	0.00204047	0.0020381	0.00203607	0.00203418	0.00203184	0.00202952	0.00202708	0.00202509	0.00202268	0.00202022	0.0020177	0.00201513	0.00201281	0.00201032	0.00200757	0.00200496	0.00200269	0.00199966	0.00199705	0.00199437	0.0019914	0.00198923	0.00198626	0.00198349	0.00198072	0.00197789	0.00197525	0.0019724	0.00196985	0.00196697	0.00196425	0.00196145	0.00195874	0.00195574	0.00195299	0.00195045	0.00194774	0.00194509	0.00194225	0.00193952	0.00193688	0.00193386	0.00193121	0.00192828	0.00192595	0.00192318	0.00192075
0.00207867	0.00207689	0.0020751	0.00207291	0.00207086	0.0020683	0.0020665	0.00206445	0.00206198	0.00205972	0.0020572	0.00205483	0.0020527	0.00205001	0.00204748	0.002045	0.00204249	0.00204011	0.0020373	0.00203477	0.00203201	0.00202939	0.00202656	0.00202406	0.00202081	0.00201861	0.00201543	0.00201267	0.00201017	0.00200692	0.00200459	0.00200139	0.00199882	0.00199586	0.00199309	0.00199004	0.00198737	0.00198431	0.00198179	0.00197863	0.00197607	0.00197306	0.00197035	0.00196718	0.00196492	0.00196183	0.00195913	0.00195595	0.00195319	0.00195056
0.00211143	0.00210928	0.0021075	0.00210555	0.00210319	0.00210111	0.00209886	0.00209671	0.00209457	0.00209209	0.0020899	0.00208709	0.00208483	0.00208245	0.00207985	0.00207728	0.00207462	0.0020722	0.00206932	0.00206687	0.00206397	0.00206134	0.00205832	0.00205581	0.00205318	0.00204987	0.00204757	0.00204436	0.00204149	0.00203854	0.00203551	0.00203292	0.00202959	0.00202695	0.00202381	0.00202102	0.00201808	0.00201524	0.00201213	0.00200944	0.00200661	0.00200356	0.00200045	0.00199733	0.00199455	0.00199168	0.00198863	0.00198606	0.00198266	0.00197998
0.00214377	0.0021418	0.00213976	0.0021375	0.00213564	0.00213326	0.00213124	0.00212881	0.00212654	0.00212431	0.00212185	0.00211959	0.0021167	0.00211417	0.00211179	0.00210922	0.00210651	0.00210398	0.00210125	0.00209842	0.00209572	0.00209288	0.00208992	0.00208717	0.00208404	0.00208166	0.00207816	0.00207537	0.00207253	0.00206928	0.00206651	0.00206341	0.00206057	0.0020573	0.00205446	0.00205131	0.00204807	0.00204498	0.00204209	0.0020389	0.0020359	0.00203303	0.00202989	0.00202694	0.00202359	0.00202047	0.00201744	0.00201436	0.00201176	0.00200852
0.00217571	0.00217401	0.00217183	0.00216946	0.00216736	0.00216531	0.00216305	0.00216087	0.0021585	0.00215607	0.00215356	0.00215094	0.00214858	0.00214587	0.0021431	0.00214066	0.0021379	0.00213529	0.00213231	0.00212954	0.00212667	0.00212386	0.00212068	0.00211772	0.00211492	0.00211175	0.00210931	0.00210542	0.00210271	0.00209957	0.00209647	0.00209331	0.00209	0.00208707	0.00208396	0.00208069	0.00207784	0.00207446	0.00207143	0.00206804	0.00206484	0.00206185	0.00205846	0.00205521	0.00205219	0.0020485	0.00204549	0.00204221	0.00203902	0.00203609
0.00220741	0.00220547	0.00220355	0.00220127	0.00219904	0.00219677	0.00219454	0.00219196	0.00218992	0.00218744	0.0021849	0.00218228	0.00217939	0.00217713	0.002174	0.00217151	0.00216858	0.00216584	0.00216285	0.00216013	0.00215672	0.00215424	0.00215094	0.00214807	0.00214485	0.00214179	0.00213853	0.00213589	0.00213233	0.00212918	0.00212567	0.00212277	0.0021195	0.00211601	0.00211286	0.00210946	0.00210607	0.00210269	0.00209961	0.00209633	0.00209295	0.0020892	0.00208617	0.00208256	0.00207918	0.00207612	0.00207258	0.00206929	0.00206582	0.00206236
0.00223928	0.00223673	0.00223501	0.00223243	0.00223017	0.0022279	0.00222551	0.00222314	0.00222062	0.00221807	0.00221572	0.00221283	0.00221031	0.00220719	0.00220484	0.00220139	0.00219902	0.00219579	0.00219295	0.00218984	0.00218698	0.00218356	0.00218086	0.00217731	0.0021746	0.00217066	0.00216767	0.00216427	0.00216149	0.00215764	0.00215447	0.00215071	0.00214778	0.00214421	0.00214079	0.00213736	0.00213378	0.00213048	0.00212664	0.00212342	0.00212002	0.00211639	0.0021127	0.00210932	0.00210559	0.00210212	0.00209825	0.00209502	0.00209148	0.00208798
0.00226955	0.00226782	0.00226554	0.00226294	0.00226074	0.00225824	0.00225595	0.00225344	0.00225098	0.00224814	0.00224553	0.00224318	0.00223999	0.00223738	0.00223402	0.0022315	0.00222804	0.00222525	0.00222215	0.00221915	0.00221565	0.00221264	0.00220958	0.00220599	0.00220284	0.00219953	0.00219577	0.00219262	0.00218894	0.00218579	0.0021821	0.00217867	0.00217491	0.00217125	0.00216774	0.00216422	0.00216053	0.00215673	0.00215333	0.00214904	0.00214595	0.00214223	0.0021382	0.00213491	0.00213095	0.0021273	0.00212365	0.00211969	0.00211598	0.00211248
0.00230034	0.00229783	0.0022957	0.00229312	0.00229088	0.00228812	0.00228548	0.0022831	0.00228035	0.00227789	0.00227479	0.0022722	0.00226923	0.0022662	0.00226334	0.00225996	0.00225702	0.00225372	0.00225064	0.00224746	0.00224408	0.00224037	0.00223735	0.00223368	0.00223031	0.00222683	0.00222334	0.00221952	0.00221591	0.00221221	0.00220887	0.00220518	0.00220156	0.00219763	0.00219375	0.00218997	0.0021861	0.0021825	0.0021788	0.00217486	0.00217039	0.002167	0.00216289	0.00215902	0.00215506	0.0021511	0.00214708	0.00214338	0.0021389	0.00213556
0.00232972	0.00232739	0.00232492	0.00232261	0.00231995	0.00231736	0.00231488	0.00231181	0.00230927	0.00230646	0.00230352	0.00230053	0.00229762	0.00229458	0.00229103	0.00228836	0.00228461	0.00228164	0.00227781	0.0022745	0.00227147	0.00226761	0.00226428	0.00226066	0.00225692	0.00225336	0.00224968	0.00224587	0.0022422	0.00223824	0.00223429	0.00223048	0.00222669	0.00222279	0.00221889	0.00221475	0.00221067	0.00220654	0.00220285	0.00219859	0.00219499	0.00219028	0.00218668	0.00218221	0.002178	0.00217399	0.00216967	0.00216582	0.00216171	0.00215709
0.0023587	0.00235598	0.00235373	0.00235114	0.00234847	0.00234563	0.00234282	0.00234015	0.00233704	0.00233427	0.00233115	0.00232825	0.00232482	0.00232187	0.0023185	0.00231492	0.00231182	0.00230812	0.00230485	0.00230086	0.00229762	0.00229381	0.00229032	0.00228657	0.00228263	0.0022788	0.00227478	0.00227077	0.00226704	0.00226293	0.00225904	0.00225491	0.00225105	0.00224686	0.00224278	0.00223844	0.00223469	0.00223013	0.00222581	0.00222172	0.00221705	0.00221308	0.00220826	0.00220447	0.00219975	0.00219571	0.00219127	0.00218685	0.00218247	0.00217823
0.00238643	0.00238405	0.0023813	0.00237876	0.002376	0.00237306	0.00237002	0.00236742	0.00236416	0.00236117	0.00235779	0.0023546	0.00235136	0.00234817	0.00234484	0.00234125	0.00233748	0.00233409	0.0023304	0.0023266	0.00232276	0.00231918	0.00231488	0.00231123	0.00230722	0.00230314	0.00229938	0.00229493	0.00229104	0.00228667	0.00228263	0.00227839	0.0022739	0.00226969	0.00226555	0.00226089	0.00225667	0.00225235	0.0022479	0.00224341	0.00223879	0.00223395	0.00222992	0.00222491	0.00222081	0.00221587	0.00221124	0.00220679	0.00220205	0.00219769
0.00241368	0.00241085	0.00240829	0.0024054	0.00240265	0.00239976	0.00239623	0.0023933	0.00239016	0.00238707	0.0023838	0.00238031	0.00237696	0.00237354	0.00237002	0.00236623	0.00236256	0.00235846	0.00235521	0.00235088	0.00234712	0.00234292	0.00233909	0.00233476	0.00233063	0.00232648	0.00232228	0.00231806	0.00231386	0.00230946	0.00230507	0.00230044	0.00229617	0.00229157	0.00228721	0.00228258	0.00227773	0.00227312	0.00226835	0.00226395	0.00225892	0.00225418	0.00224924	0.00224491	0.00223944	0.00223552	0.00223018	0.00222554	0.00222029	0.00221555
0.00243923	0.00243684	0.00243406	0.00243107	0.00242816	0.00242526	0.00242164	0.0024185	0.00241504	0.00241196	0.00240852	0.0024051	0.00240132	0.00239777	0.00239409	0.0023903	0.00238634	0.00238239	0.00237828	0.00237442	0.00236975	0.00236615	0.0023617	0.00235748	0.00235324	0.00234875	0.00234452	0.0023397	0.00233547	0.00233073	0.00232622	0.00232144	0.00231675	0.00231199	0.00230753	0.00230261	0.00229774	0.0022929	0.00228786	0.00228316	0.00227805	0.00227299	0.00226798	0.00226269	0.00225792	0.0022526	0.00224808	0.00224262	0.00223789	0.00223237
0.0024645	0.00246157	0.00245869	0.00245566	0.00245223	0.00244932	0.00244633	0.00244259	0.0024393	0.00243539	0.00243208	0.0024284	0.00242489	0.00242073	0.00241687	0.00241284	0.00240919	0.00240478	0.00240048	0.00239645	0.00239217	0.00238741	0.0023833	0.00237868	0.00237426	0.0023697	0.00236513	0.00236058	0.00235582	0.00235109	0.00234608	0.00234141	0.00233615	0.00233141	0.00232641	0.00232148	0.00231622	0.00231134	0.002306	0.0023009	0.00229566	0.00229067	0.00228511	0.00228	0.00227456	0.00226941	0.00226363	0.00225862	0.00225278	0.00224784
0.00248858	0.00248527	0.00248237	0.00247928	0.00247566	0.00247255	0.00246897	0.00246572	0.00246201	0.00245842	0.0024543	0.00245081	0.00244686	0.00244273	0.00243897	0.00243448	0.00243043	0.00242603	0.0024215	0.00241723	0.00241279	0.00240846	0.00240364	0.00239905	0.0023941	0.00238931	0.00238472	0.00237957	0.00237502	0.00236987	0.00236489	0.00235962	0.00235452	0.00234925	0.00234417	0.00233892	0.00233358	0.0023285	0.0023229	0.00231751	0.00231188	0.00230649	0.00230093	0.00229545	0.00228981	0.0022843	0.00227892	0.00227288	0.00226769	0.00226135
0.00251075	0.00250832	0.00250461	0.00250168	0.00249811	0.00249443	0.00249098	0.00248706	0.00248366	0.00247977	0.00247586	0.00247178	0.00246781	0.00246334	0.00245928	0.00245491	0.00245046	0.00244632	0.00244145	0.00243678	0.00243198	0.00242734	0.00242281	0.00241779	0.00241307	0.00240778	0.002403	0.00239792	0.00239256	0.00238746	0.0023822	0.00237664	0.00237144	0.00236609	0.00236041	0.00235503	0.00234942	0.00234403	0.00233871	0.00233293	0.00232713	0.00232127	0.00231555	0.00230964	0.00230375	0.00229788	0.00229215	0.00228629	0.00228004	0.00227439
0.00253282	0.00252925	0.00252599	0.00252264	0.00251893	0.0025155	0.0025115	0.00250776	0.00250392	0.00249998	0.00249575	0.00249166	0.00248751	0.00248301	0.00247861	0.00247421	0.00246955	0.00246462	0.00246022	0.00245537	0.00245057	0.00244522	0.0024405	0.00243523	0.00243038	0.00242484	0.00241965	0.00241443	0.00240922	0.00240351	0.00239808	0.00239263	0.00238699	0.00238158	0.00237564	0.0023698	0.00236401	0.00235826	0.00235223	0.00234699	0.00234059	0.00233476	0.00232844	0.00232258	0.00231643	0.0023102	0.00230386	0.00229791	0.00229163	0.00228525
0.00255292	0.00254981	0.00254577	0.00254246	0.00253866	0.00253487	0.002531	0.00252701	0.00252315	0.00251885	0.00251481	0.00250993	0.00250592	0.00250114	0.00249652	0.00249201	0.002487	0.00248206	0.00247705	0.00247218	0.00246709	0.00246235	0.00245711	0.00245178	0.00244625	0.00244109	0.00243548	0.00242999	0.00242445	0.00241858	0.00241278	0.00240675	0.00240116	0.0023954	0.00238945	0.00238346	0.00237741	0.00237132	0.00236497	0.00235879	0.00235293	0.00234644	0.00234029	0.00233356	0.0023275	0.00232097	0.00231455	0.00230793	0.00230173	0.00229484
0.00257196	0.00256855	0.00256463	0.00256084	0.00255741	0.00255334	0.00254907	0.00254511	0.00254052	0.00253641	0.00253213	0.0025278	0.0025226	0.00251836	0.00251322	0.00250836	0.00250362	0.00249853	0.00249331	0.00248815	0.00248282	0.00247718	0.00247219	0.00246645	0.00246093	0.00245532	0.00244949	0.00244371	0.00243793	0.00243235	0.00242602	0.00242028	0.00241391	0.00240793	0.00240148	0.00239549	0.00238927	0.00238307	0.00237657	0.00237006	0.00236353	0.00235737	0.00235049	0.00234404	0.00233714	0.00233036	0.00232407	0.002317	0.00231001	0.00230332
0.00258968	0.00258609	0.00258231	0.00257817	0.00257402	0.00257024	0.00256611	0.00256135	0.00255753	0.00255232	0.00254837	0.00254326	0.0025391	0.00253358	0.00252887	0.00252342	0.00251823	0.00251302	0.00250804	0.0025025	0.00249706	0.00249129	0.00248595	0.00248014	0.00247425	0.00246832	0.00246271	0.00245646	0.00245019	0.00244428	0.0024379	0.00243185	0.00242565	0.00241912	0.00241262	0.00240622	0.0023995	0.00239319	0.0023865	0.00237983	0.00237268	0.00236615	0.00235929	0.00235239	0.00234575	0.00233843	0.00233136	0.0023246	0.00231737	0.0023104
0.00260587	0.00260207	0.00259815	0.00259422	0.00258999	0.00258553	0.00258136	0.00257714	0.00257244	0.00256772	0.00256254	0.00255808	0.00255283	0.00254813	0.00254279	0.00253773	0.00253199	0.00252651	0.00252115	0.00251538	0.00250987	0.00250375	0.00249799	0.00249214	0.00248632	0.00248006	0.00247405	0.00246811	0.00246148	0.00245517	0.00244847	0.00244207	0.0024354	0.00242908	0.0024222	0.00241559	0.00240888	0.00240175	0.00239503	0.00238819	0.00238118	0.00237381	0.00236677	0.00235974	0.00235235	0.00234531	0.00233764	0.00233065	0.00232313	0.00231553
0.00262095	0.00261692	0.00261273	0.00260854	0.00260431	0.0026	0.00259519	0.00259065	0.00258623	0.00258126	0.00257641	0.00257078	0.00256604	0.00256066	0.00255524	0.00254969	0.00254461	0.00253866	0.00253283	0.00252713	0.00252106	0.00251545	0.00250914	0.00250287	0.00249684	0.00249045	0.00248385	0.00247762	0.00247103	0.00246464	0.00245791	0.00245116	0.00244424	0.00243727	0.00243049	0.0024234	0.0024164	0.00240918	0.00240204	0.00239479	0.00238781	0.00238025	0.00237296	0.00236503	0.00235795	0.00235023	0.00234279	0.00233489	0.00232767	0.00231964
0.00263451	0.00263049	0.00262627	0.00262192	0.00261732	0.00261263	0.00260828	0.00260304	0.00259838	0.00259355	0.00258815	0.00258284	0.0025775	0.00257255	0.00256657	0.00256083	0.00255494	0.00254942	0.00254328	0.00253734	0.00253087	0.00252476	0.00251886	0.00251235	0.00250559	0.00249969	0.00249241	0.00248608	0.0024791	0.00247244	0.00246528	0.00245883	0.00245139	0.00244466	0.0024371	0.00243021	0.00242242	0.00241528	0.00240764	0.0024002	0.00239265	0.00238526	0.0023776	0.00236966	0.0023616	0.00235415	0.00234589	0.00233837	0.00233004	0.00232223
0.00264688	0.00264237	0.00263817	0.0026335	0.00262898	0.00262415	0.00261927	0.00261437	0.00260907	0.00260398	0.00259868	0.0025932	0.00258769	0.00258181	0.00257668	0.00257047	0.00256479	0.00255838	0.00255263	0.00254599	0.00254009	0.00253325	0.00252691	0.00252016	0.00251354	0.00250688	0.00250033	0.002493	0.00248602	0.00247904	0.00247193	0.00246463	0.00245751	0.00245007	0.00244269	0.00243497	0.00242755	0.0024197	0.00241236	0.00240398	0.00239647	0.00238838	0.00238073	0.00237254	0.0023649	0.0023563	0.0023483	0.00233974	0.00233191	0.00232305
0.00265767	0.00265321	0.0026486	0.00264379	0.00263911	0.00263391	0.00262917	0.00262396	0.00261864	0.00261298	0.0026078	0.00260227	0.0025964	0.00259064	0.00258468	0.00257898	0.00257234	0.00256638	0.00255996	0.00255364	0.00254681	0.00254056	0.00253364	0.00252718	0.00252003	0.00251302	0.00250557	0.00249905	0.0024914	0.0024846	0.00247673	0.00246944	0.0024616	0.0024544	0.00244663	0.00243888	0.00243095	0.00242314	0.00241507	0.00240712	0.00239872	0.00239057	0.00238217	0.0023743	0.00236567	0.00235744	0.00234877	0.00234033	0.00233168	0.00232313
0.00266692	0.00266236	0.00265758	0.00265256	0.00264769	0.00264268	0.0026374	0.00263214	0.00262676	0.00262119	0.00261515	0.00260972	0.00260397	0.0025977	0.00259179	0.00258542	0.00257967	0.00257269	0.00256628	0.0025596	0.00255298	0.00254584	0.00253912	0.00253197	0.00252507	0.00251775	0.00251035	0.0025027	0.00249582	0.00248777	0.00248078	0.00247265	0.00246506	0.00245701	0.00244921	0.00244094	0.00243318	0.00242468	0.00241671	0.00240829	0.00239995	0.00239145	0.00238291	0.00237396	0.00236574	0.00235665	0.00234831	0.0023393	0.00233061	0.00232147
0.00267459	0.00267011	0.00266532	0.00266026	0.0026552	0.0026499	0.00264445	0.00263914	0.0026332	0.00262778	0.00262196	0.00261541	0.00260985	0.00260366	0.00259729	0.00259086	0.00258403	0.00257797	0.00257092	0.00256443	0.00255722	0.00255049	0.00254299	0.002536	0.00252812	0.00252133	0.00251356	0.00250611	0.00249806	0.00249079	0.00248238	0.00247498	0.00246637	0.00245869	0.00245019	0.00244193	0.00243361	0.00242517	0.00241654	0.00240834	0.00239954	0.00239092	0.002382	0.00237315	0.00236395	0.00235551	0.00234599	0.00233719	0.00232794	0.00231872
0.0026812	0.00267593	0.00267126	0.00266611	0.00266107	0.00265549	0.00264992	0.00264432	0.00263849	0.00263258	0.00262676	0.00262056	0.00261394	0.002608	0.00260162	0.00259516	0.00258834	0.00258111	0.00257454	0.00256715	0.0025604	0.00255315	0.0025459	0.00253822	0.00253075	0.00252295	0.00251528	0.00250746	0.00249944	0.00249151	0.00248342	0.00247493	0.00246721	0.0024585	0.00245041	0.00244167	0.00243295	0.00242444	0.00241551	0.00240679	0.00239805	0.00238876	0.00237976	0.00237066	0.00236151	0.00235199	0.00234313	0.00233336	0.00232417	0.00231455
0.00268644	0.0026811	0.00267594	0.00267069	0.00266526	0.00265982	0.00265413	0.00264819	0.0026425	0.00263627	0.00263007	0.00262384	0.00261753	0.00261044	0.00260441	0.00259731	0.00259057	0.00258368	0.00257625	0.0025695	0.00256151	0.00255462	0.00254698	0.00253948	0.00253138	0.00252391	0.00251559	0.00250788	0.00249945	0.00249139	0.00248308	0.00247445	0.00246584	0.00245764	0.00244866	0.00244023	0.00243131	0.0024221	0.00241319	0.00240406	0.00239506	0.00238587	0.00237631	0.00236703	0.00235747	0.00234805	0.00233833	0.00232875	0.00231864	0.00230928
0.0026895	0.00268465	0.00267919	0.0026737	0.0026682	0.00266265	0.00265662	0.00265088	0.00264482	0.00263843	0.00263221	0.00262586	0.00261933	0.00261284	0.00260543	0.0025988	0.00259156	0.00258434	0.00257712	0.00256959	0.00256248	0.00255436	0.00254726	0.00253888	0.00253113	0.00252302	0.00251492	0.00250653	0.00249833	0.00248964	0.00248133	0.00247247	0.0024639	0.00245491	0.00244623	0.00243692	0.00242816	0.00241893	0.00240956	0.00240042	0.0023906	0.00238137	0.00237158	0.00236193	0.00235228	0.00234247	0.00233284	0.00232268	0.00231275	0.00230214
0.00269172	0.00268625	0.00268122	0.00267552	0.0026697	0.00266395	0.002658	0.00265186	0.00264591	0.0026393	0.00263288	0.00262617	0.00261955	0.00261267	0.00260584	0.00259848	0.00259134	0.00258409	0.00257638	0.00256881	0.00256117	0.0025536	0.00254494	0.00253784	0.00252894	0.00252135	0.00251261	0.0025043	0.00249585	0.00248685	0.00247809	0.00246924	0.00246034	0.0024513	0.00244208	0.00243281	0.00242353	0.00241427	0.00240472	0.00239494	0.00238557	0.00237547	0.00236602	0.00235612	0.00234586	0.00233595	0.0023256	0.0023155	0.0023051	0.00229476
0.00269204	0.0026871	0.00268121	0.0026762	0.00266986	0.00266386	0.00265795	0.0026516	0.00264539	0.0026389	0.0026322	0.00262551	0.00261852	0.00261133	0.00260437	0.00259715	0.00258933	0.00258228	0.00257437	0.00256682	0.00255872	0.0025507	0.00254286	0.00253419	0.00252636	0.0025173	0.00250941	0.00250043	0.00249173	0.00248276	0.00247384	0.00246472	0.00245559	0.00244617	0.00243693	0.00242761	0.00241794	0.00240821	0.00239852	0.00238868	0.00237863	0.002369	0.0023584	0.00234861	0.00233814	0.00232803	0.00231751	0.0023068	0.00229634	0.0022858
0.00269182	0.00268611	0.00268067	0.00267463	0.00266902	0.00266271	0.00265657	0.00265008	0.00264346	0.00263699	0.0026302	0.00262323	0.00261641	0.00260906	0.00260157	0.00259434	0.00258685	0.00257895	0.00257114	0.00256298	0.00255529	0.00254732	0.00253852	0.00253068	0.00252176	0.00251333	0.00250462	0.00249584	0.00248655	0.0024774	0.00246838	0.00245897	0.00244969	0.00244003	0.00243062	0.0024209	0.00241122	0.00240123	0.00239132	0.00238121	0.00237115	0.00236069	0.00235074	0.00233975	0.00232963	0.00231886	0.00230838	0.00229764	0.00228663	0.00227574
0.00268944	0.00268403	0.00267803	0.00267211	0.00266592	0.00266017	0.00265357	0.00264731	0.0026407	0.00263369	0.00262698	0.00261965	0.00261225	0.00260556	0.00259765	0.00259025	0.00258257	0.00257471	0.00256658	0.00255878	0.00254989	0.00254208	0.00253355	0.00252495	0.00251644	0.00250738	0.00249871	0.00248943	0.00248041	0.00247107	0.00246181	0.00245225	0.00244257	0.00243299	0.00242306	0.00241317	0.00240322	0.00239291	0.00238286	0.00237255	0.00236224	0.00235204	0.00234108	0.00233074	0.00231982	0.00230911	0.0022984	0.00228712	0.00227601	0.00226489
0.00268582	0.00268027	0.00267457	0.00266826	0.0026624	0.00265589	0.00264965	0.00264285	0.00263628	0.00262932	0.00262212	0.00261503	0.00260753	0.00259988	0.00259284	0.00258491	0.00257697	0.00256908	0.00256098	0.00255255	0.00254447	0.00253552	0.00252734	0.00251845	0.00250943	0.0025007	0.00249123	0.00248229	0.00247287	0.00246348	0.0024537	0.00244427	0.00243455	0.00242449	0.00241475	0.00240429	0.00239419	0.00238377	0.00237333	0.00236287	0.00235229	0.00234167	0.00233088	0.00232003	0.00230936	0.00229813	0.00228688	0.0022759	0.0022645	0.00225299
0.00268097	0.00267513	0.0026694	0.00266343	0.0026569	0.00265057	0.00264391	0.00263751	0.00263064	0.00262336	0.00261625	0.00260894	0.00260154	0.00259408	0.00258605	0.00257874	0.00257019	0.00256223	0.00255402	0.00254561	0.00253691	0.00252849	0.00251958	0.00251104	0.00250191	0.00249261	0.00248336	0.00247383	0.0024645	0.00245435	0.00244504	0.00243506	0.00242494	0.00241507	0.00240476	0.0023946	0.00238424	0.00237384	0.00236289	0.0023525	0.00234159	0.00233053	0.00231959	0.00230852	0.00229758	0.00228636	0.00227491	0.00226362	0.00225195	0.0022403
0.00267509	0.00266916	0.00266291	0.00265674	0.00265058	0.00264374	0.00263728	0.00263038	0.00262362	0.0026164	0.00260909	0.0026016	0.00259387	0.00258657	0.00257852	0.00257071	0.00256266	0.00255444	0.00254587	0.00253762	0.00252858	0.00251988	0.00251121	0.00250173	0.00249277	0.00248328	0.00247429	0.00246439	0.00245488	0.00244495	0.00243509	0.00242498	0.00241521	0.00240464	0.00239453	0.00238397	0.00237343	0.00236248	0.00235205	0.00234065	0.0023302	0.00231859	0.00230779	0.00229622	0.00228518	0.00227352	0.00226205	0.00225031	0.00223881	0.00222676
0.00266748	0.00266161	0.00265572	0.00264908	0.0026428	0.00263615	0.00262924	0.0026225	0.00261555	0.00260841	0.00260076	0.00259314	0.00258549	0.00257808	0.00257	0.00256206	0.00255359	0.00254508	0.00253688	0.00252789	0.00251951	0.00251043	0.00250129	0.00249219	0.00248273	0.0024735	0.00246361	0.00245428	0.00244426	0.00243448	0.00242426	0.00241412	0.00240386	0.00239361	0.00238295	0.00237234	0.00236148	0.00235086	0.00233982	0.0023284	0.00231735	0.00230623	0.00229465	0.00228367	0.00227174	0.0022601	0.00224845	0.00223655	0.00222462	0.0022126
0.00265884	0.00265288	0.00264652	0.00264023	0.00263382	0.0026272	0.00262029	0.00261319	0.00260612	0.00259867	0.00259139	0.00258381	0.0025761	0.00256811	0.00256033	0.00255224	0.00254362	0.00253522	0.00252667	0.00251772	0.0025089	0.00249978	0.00249072	0.00248124	0.00247208	0.00246213	0.00245262	0.00244271	0.00243305	0.00242257	0.00241263	0.00240236	0.00239176	0.00238152	0.00237067	0.00236013	0.002349	0.00233787	0.00232674	0.00231559	0.0023041	0.00229275	0.00228132	0.00226924	0.00225796	0.00224596	0.00223423	0.0022223	0.00220971	0.00219783
0.00264918	0.00264285	0.00263688	0.00263013	0.00262369	0.00261698	0.00261012	0.0026032	0.00259572	0.00258867	0.00258082	0.00257337	0.00256524	0.00255765	0.00254899	0.00254131	0.00253283	0.00252413	0.00251561	0.00250648	0.00249753	0.00248852	0.00247894	0.00246933	0.00246015	0.00245019	0.00244053	0.00243067	0.00242038	0.00241059	0.00239988	0.00238966	0.00237927	0.00236827	0.00235779	0.0023465	0.00233582	0.00232439	0.00231345	0.0023018	0.00229029	0.00227875	0.00226698	0.00225491	0.00224339	0.00223128	0.00221939	0.0022072	0.00219499	0.00218222
0.00263783	0.00263183	0.00262546	0.00261919	0.00261256	0.00260565	0.00259869	0.00259162	0.00258451	0.00257717	0.00256942	0.00256152	0.00255385	0.00254588	0.00253773	0.00252904	0.00252095	0.00251201	0.00250312	0.00249431	0.00248511	0.0024758	0.0024668	0.00245705	0.00244738	0.00243782	0.00242752	0.00241756	0.00240774	0.00239696	0.00238697	0.00237628	0.00236555	0.00235478	0.00234375	0.00233303	0.00232151	0.00231054	0.00229882	0.00228788	0.00227598	0.00226417	0.00225222	0.00224034	0.00222818	0.00221602	0.00220384	0.00219159	0.00217909	0.00216659
0.00262612	0.00261965	0.00261361	0.00260701	0.00260045	0.00259371	0.00258639	0.00257945	0.00257212	0.00256467	0.0025569	0.00254912	0.00254103	0.00253305	0.00252478	0.00251647	0.00250784	0.00249931	0.00249027	0.00248118	0.00247216	0.00246273	0.00245326	0.00244378	0.00243395	0.00242407	0.00241404	0.00240407	0.00239341	0.00238365	0.00237254	0.00236228	0.00235134	0.00234043	0.00232942	0.00231802	0.00230714	0.00229549	0.00228425	0.00227233	0.00226091	0.00224905	0.00223735	0.00222513	0.00221287	0.00220086	0.00218805	0.00217584	0.00216333	0.00215063
0.00261278	0.00260666	0.00260028	0.00259369	0.00258708	0.00258027	0.00257328	0.00256605	0.00255871	0.0025514	0.00254358	0.00253587	0.00252788	0.00251935	0.00251128	0.00250275	0.00249431	0.00248521	0.00247667	0.00246734	0.00245838	0.00244878	0.00243931	0.00242968	0.00241989	0.00240994	0.00239988	0.00238981	0.00237952	0.00236871	0.00235854	0.00234742	0.00233693	0.00232549	0.00231471	0.0023034	0.00229173	0.00228069	0.00226893	0.0022574	0.00224557	0.00223368	0.00222139	0.00220921	0.00219705	0.00218447	0.00217224	0.00215938	0.00214711	0.00213407
0.00259865	0.00259245	0.00258609	0.00257953	0.0025728	0.00256602	0.00255887	0.00255197	0.00254448	0.00253714	0.00252924	0.00252137	0.00251325	0.00250529	0.00249681	0.00248844	0.00247966	0.00247103	0.00246188	0.00245283	0.00244354	0.00243424	0.00242461	0.00241506	0.0024051	0.00239522	0.00238508	0.00237476	0.00236444	0.0023539	0.00234328	0.00233246	0.00232138	0.00231055	0.00229889	0.00228793	0.00227646	0.00226489	0.00225341	0.0022415	0.00222994	0.00221787	0.00220575	0.00219362	0.0021812	0.00216886	0.00215601	0.00214361	0.0021304	0.00211812
0.00258333	0.00257738	0.00257107	0.00256457	0.0025577	0.00255099	0.00254404	0.00253667	0.00252969	0.00252207	0.00251418	0.00250642	0.00249845	0.00248992	0.00248184	0.00247314	0.00246457	0.00245566	0.00244701	0.00243769	0.00242848	0.00241898	0.00240983	0.0023998	0.00238983	0.00237978	0.0023694	0.00235953	0.0023489	0.00233837	0.00232768	0.00231677	0.00230599	0.00229453	0.00228384	0.0022721	0.00226092	0.00224929	0.00223752	0.00222612	0.00221376	0.0022017	0.00218956	0.00217721	0.00216491	0.00215242	0.00213986	0.00212721	0.00211441	0.00210139
0.00256742	0.00256166	0.00255508	0.0025486	0.00254172	0.00253528	0.00252799	0.00252114	0.00251341	0.00250612	0.00249847	0.00249049	0.00248284	0.00247448	0.00246617	0.00245762	0.00244882	0.00243992	0.00243101	0.00242196	0.00241258	0.00240357	0.00239358	0.00238446	0.00237415	0.00236401	0.00235414	0.00234333	0.00233336	0.00232243	0.00231193	0.00230082	0.00229023	0.00227877	0.00226754	0.00225642	0.0022447	0.00223336	0.00222162	0.00220967	0.00219826	0.00218578	0.0021737	0.00216106	0.00214885	0.00213626	0.00212354	0.00211111	0.00209822	0.00208554
0.00255091	0.00254471	0.00253843	0.00253191	0.00252514	0.00251848	0.0025117	0.00250441	0.00249704	0.00248957	0.00248193	0.0024743	0.00246621	0.00245826	0.00244976	0.00244142	0.0024329	0.00242378	0.00241489	0.00240577	0.0023967	0.00238714	0.00237777	0.00236773	0.00235815	0.00234809	0.00233763	0.00232777	0.00231685	0.00230685	0.00229585	0.00228513	0.00227408	0.00226292	0.00225149	0.00224023	0.00222877	0.00221708	0.00220557	0.00219359	0.00218163	0.00216983	0.0021574	0.0021455	0.00213265	0.00212039	0.00210789	0.00209476	0.00208249	0.0020689
0.00253339	0.00252762	0.00252104	0.0025149	0.00250827	0.00250118	0.00249443	0.00248719	0.0024802	0.00247256	0.00246509	0.00245733	0.00244951	0.00244106	0.00243322	0.00242439	0.00241608	0.00240728	0.00239814	0.00238932	0.00237972	0.00237088	0.00236096	0.00235165	0.00234149	0.00233165	0.00232139	0.0023111	0.00230098	0.00229012	0.00227969	0.00226874	0.00225795	0.00224681	0.00223533	0.00222436	0.00221278	0.00220128	0.00218982	0.0021779	0.00216579	0.00215398	0.00214162	0.00212936	0.00211717	0.00210443	0.00209222	0.00207959	0.00206651	0.00205387
0.00251496	0.00250933	0.00250327	0.00249677	0.00249043	0.0024837	0.00247659	0.00246968	0.00246242	0.00245515	0.00244779	0.00244006	0.00243199	0.00242404	0.0024159	0.0024076	0.0023989	0.00239019	0.00238139	0.00237216	0.00236302	0.00235368	0.00234453	0.00233468	0.00232522	0.00231508	0.00230517	0.00229481	0.00228461	0.00227424	0.00226338	0.00225293	0.00224162	0.00223087	0.0022195	0.00220823	0.00219679	0.00218538	0.00217372	0.00216204	0.00215014	0.00213829	0.00212613	0.00211383	0.00210156	0.00208946	0.00207664	0.00206434	0.00205171	0.00203877
0.00249644	0.00249044	0.00248451	0.00247827	0.00247166	0.00246559	0.00245846	0.00245137	0.00244466	0.00243714	0.0024298	0.00242218	0.00241429	0.00240622	0.00239835	0.00239002	0.00238171	0.00237303	0.00236443	0.00235538	0.00234616	0.002337	0.00232743	0.00231806	0.00230841	0.00229872	0.00228838	0.0022782	0.00226819	0.00225754	0.00224741	0.00223634	0.00222578	0.00221476	0.00220408	0.00219243	0.00218144	0.0021699	0.00215819	0.00214649	0.00213498	0.00212279	0.00211092	0.00209899	0.00208672	0.00207428	0.0020623	0.00204909	0.00203699	0.00202415
0.00247739	0.00247174	0.00246535	0.00245938	0.00245331	0.0024466	0.00244025	0.00243325	0.00242594	0.00241905	0.0024116	0.00240394	0.00239651	0.00238855	0.00238072	0.00237226	0.002364	0.00235567	0.0023468	0.00233808	0.00232907	0.00231982	0.00231083	0.00230096	0.00229177	0.00228182	0.00227212	0.00226215	0.00225179	0.00224168	0.00223118	0.00222059	0.00220985	0.00219902	0.00218796	0.00217708	0.00216565	0.00215469	0.00214315	0.00213172	0.00211995	0.00210815	0.00209637	0.00208433	0.00207238	0.00206013	0.00204778	0.00203558	0.00202298	0.00201063
0.00245783	0.0024517	0.00244631	0.00244016	0.00243412	0.00242743	0.00242089	0.00241449	0.00240763	0.00240029	0.00239339	0.00238557	0.00237834	0.00237075	0.00236251	0.00235484	0.00234642	0.00233803	0.00232962	0.00232059	0.00231211	0.002303	0.00229367	0.00228463	0.0022747	0.00226548	0.00225556	0.0022458	0.00223593	0.0022256	0.00221564	0.00220514	0.00219448	0.00218379	0.00217296	0.00216213	0.00215091	0.00213962	0.00212876	0.00211722	0.00210588	0.00209418	0.00208227	0.00207062	0.00205861	0.00204642	0.0020345	0.00202226	0.00201033	0.00199769
0.00243734	0.00243239	0.0024263	0.00242061	0.00241461	0.00240838	0.00240177	0.00239546	0.00238869	0.00238189	0.00237475	0.00236736	0.00235985	0.00235243	0.00234434	0.00233701	0.00232877	0.00232056	0.00231212	0.00230359	0.00229513	0.0022862	0.00227711	0.00226811	0.00225903	0.00224912	0.00223956	0.00222996	0.00222019	0.00221017	0.00220004	0.00219	0.00217917	0.00216894	0.00215822	0.00214754	0.00213643	0.00212569	0.00211439	0.00210358	0.00209216	0.00208072	0.00206926	0.00205752	0.00204626	0.00203416	0.00202214	0.00201001	0.00199798	0.00198599
0.00241731	0.00241175	0.00240672	0.00240059	0.00239499	0.00238889	0.00238266	0.00237614	0.00236972	0.00236301	0.00235589	0.00234894	0.0023418	0.00233438	0.00232715	0.00231901	0.00231158	0.00230335	0.00229506	0.0022866	0.00227825	0.00226936	0.00226066	0.00225167	0.00224279	0.00223334	0.00222411	0.00221456	0.00220493	0.00219508	0.00218528	0.00217516	0.0021652	0.00215458	0.00214434	0.00213373	0.00212308	0.00211244	0.0021017	0.00209045	0.00207962	0.00206808	0.00205696	0.00204531	0.00203391	0.0020223	0.00201067	0.00199908	0.00198729	0.00197543
0.00239671	0.00239164	0.00238623	0.00238094	0.00237516	0.00236945	0.00236334	0.00235708	0.00235085	0.00234428	0.00233778	0.00233077	0.00232373	0.00231651	0.00230911	0.00230162	0.00229389	0.00228616	0.00227839	0.00226993	0.00226173	0.00225328	0.00224451	0.00223612	0.00222692	0.00221808	0.00220882	0.00219952	0.00219	0.00218054	0.0021709	0.00216111	0.00215118	0.00214118	0.00213085	0.00212051	0.00211023	0.00209959	0.00208911	0.00207848	0.00206762	0.00205662	0.00204559	0.00203451	0.00202323	0.00201176	0.00200044	0.00198893	0.00197769	0.00196583
0.002376	0.00237114	0.00236602	0.00236068	0.00235551	0.00234983	0.00234425	0.00233821	0.00233182	0.00232572	0.00231923	0.00231286	0.00230578	0.00229912	0.00229179	0.00228436	0.00227696	0.00226911	0.00226158	0.00225378	0.00224539	0.00223733	0.00222923	0.00222055	0.00221202	0.00220314	0.00219442	0.00218519	0.00217601	0.00216675	0.00215752	0.00214759	0.00213819	0.00212828	0.00211843	0.00210811	0.00209833	0.00208774	0.00207782	0.00206709	0.00205694	0.00204616	0.00203553	0.00202453	0.00201369	0.00200272	0.00199145	0.00198065	0.00196923	0.00195817
0.00235563	0.00235065	0.00234615	0.00234097	0.00233578	0.00233049	0.00232512	0.0023194	0.00231348	0.00230709	0.00230098	0.00229458	0.00228823	0.00228131	0.00227475	0.00226732	0.00226049	0.00225288	0.00224554	0.00223804	0.00223001	0.00222219	0.00221417	0.00220579	0.00219751	0.00218889	0.00218001	0.00217158	0.00216252	0.00215385	0.0021445	0.00213539	0.0021259	0.00211648	0.00210685	0.00209726	0.00208734	0.0020774	0.00206733	0.00205746	0.00204707	0.00203678	0.00202639	0.00201595	0.00200538	0.0019947	0.00198414	0.00197319	0.0019625	0.00195151
0.00233492	0.00233075	0.00232625	0.00232114	0.00231638	0.00231125	0.00230584	0.00230077	0.0022951	0.00228931	0.00228329	0.0022772	0.00227093	0.00226456	0.00225776	0.00225126	0.00224383	0.00223721	0.00222979	0.00222263	0.00221527	0.0022075	0.00219968	0.00219193	0.00218368	0.00217569	0.00216716	0.00215886	0.00215021	0.00214147	0.00213281	0.00212375	0.00211479	0.0021055	0.00209615	0.00208674	0.00207725	0.00206775	0.00205809	0.00204853	0.00203876	0.00202874	0.00201899	0.00200857	0.00199844	0.0019882	0.00197791	0.0019677	0.00195709	0.00194681
0.00231474	0.0023105	0.00230632	0.00230195	0.00229726	0.00229246	0.00228753	0.00228242	0.00227699	0.00227163	0.00226606	0.00226006	0.00225431	0.00224786	0.00224197	0.00223535	0.00222875	0.00222191	0.00221519	0.00220793	0.00220078	0.00219321	0.00218605	0.00217838	0.00217072	0.00216274	0.00215502	0.00214661	0.00213864	0.00213026	0.0021218	0.00211333	0.00210448	0.00209574	0.00208677	0.00207772	0.00206891	0.00205933	0.00205026	0.00204113	0.00203175	0.00202204	0.00201268	0.00200273	0.00199299	0.00198334	0.0019735	0.00196363	0.00195356	0.00194386
0.00229476	0.00229094	0.00228686	0.00228272	0.00227844	0.00227407	0.00226929	0.00226463	0.00225963	0.00225431	0.00224915	0.00224361	0.00223791	0.00223204	0.00222625	0.00222029	0.00221355	0.00220732	0.00220109	0.00219422	0.00218739	0.00218063	0.00217322	0.00216607	0.0021588	0.0021513	0.00214345	0.0021359	0.00212787	0.0021201	0.00211191	0.00210366	0.00209571	0.00208705	0.0020787	0.00207008	0.00206153	0.0020526	0.00204393	0.00203479	0.00202611	0.00201683	0.00200782	0.00199856	0.00198928	0.00197998	0.00197055	0.001961	0.0019517	0.00194209
0.00227517	0.00227184	0.00226806	0.00226412	0.00226019	0.0022559	0.00225165	0.00224747	0.00224244	0.00223774	0.00223292	0.00222771	0.0022224	0.00221702	0.00221134	0.00220571	0.00219975	0.00219368	0.00218751	0.0021812	0.00217475	0.0021681	0.00216152	0.00215485	0.00214782	0.00214052	0.00213355	0.00212609	0.00211874	0.00211115	0.00210347	0.00209574	0.00208796	0.00208006	0.00207176	0.00206371	0.00205546	0.00204734	0.0020388	0.0020303	0.00202175	0.00201315	0.00200458	0.0019961	0.00198728	0.00197844	0.00196942	0.00196055	0.00195136	0.00194261
0.00225586	0.00225275	0.00224968	0.00224601	0.00224254	0.00223874	0.00223462	0.00223058	0.00222656	0.00222155	0.00221731	0.00221225	0.00220751	0.00220238	0.00219741	0.00219177	0.00218681	0.00218084	0.0021754	0.00216946	0.00216325	0.00215718	0.00215074	0.00214437	0.00213777	0.00213119	0.00212435	0.00211763	0.0021105	0.0021034	0.00209602	0.00208892	0.00208155	0.00207401	0.00206646	0.00205862	0.00205116	0.00204323	0.00203532	0.00202732	0.00201929	0.00201134	0.00200315	0.00199493	0.00198683	0.00197845	0.0019702	0.00196165	0.0019532	0.00194471
0.00223759	0.00223445	0.00223154	0.00222863	0.00222513	0.00222207	0.00221841	0.00221443	0.00221115	0.00220648	0.00220251	0.00219846	0.00219341	0.00218905	0.00218428	0.00217931	0.00217418	0.00216918	0.00216377	0.00215827	0.00215261	0.00214695	0.0021411	0.00213496	0.00212917	0.0021226	0.00211664	0.00211018	0.00210368	0.00209696	0.00209037	0.00208344	0.00207663	0.00206945	0.00206251	0.00205537	0.00204801	0.00204072	0.00203322	0.00202594	0.00201828	0.0020109	0.00200323	0.00199576	0.00198795	0.00198039	0.0019722	0.00196475	0.00195674	0.00194891
0.00221905	0.00221704	0.00221446	0.00221186	0.00220911	0.00220596	0.00220267	0.00219954	0.00219592	0.00219244	0.00218848	0.00218478	0.00218094	0.00217623	0.00217239	0.00216771	0.00216315	0.00215835	0.00215342	0.00214832	0.00214346	0.00213798	0.00213273	0.00212722	0.00212148	0.00211615	0.00210969	0.00210416	0.00209793	0.0020918	0.0020859	0.00207939	0.00207319	0.0020667	0.00205998	0.00205342	0.00204665	0.00203998	0.00203313	0.00202609	0.00201927	0.00201215	0.00200522	0.00199811	0.00199108	0.00198403	0.0019769	0.00196942	0.00196247	0.00195502
0.00220207	0.00220003	0.00219788	0.00219579	0.00219358	0.00219072	0.00218809	0.0021851	0.00218235	0.00217908	0.00217581	0.00217212	0.00216877	0.00216487	0.00216092	0.00215705	0.00215275	0.00214854	0.00214427	0.00213979	0.00213507	0.00213048	0.00212524	0.00212054	0.00211531	0.00210995	0.00210509	0.00209925	0.00209404	0.00208825	0.00208267	0.00207697	0.00207111	0.00206516	0.00205934	0.00205305	0.00204711	0.00204073	0.00203425	0.00202824	0.0020217	0.00201565	0.00200881	0.00200278	0.00199591	0.00198949	0.00198297	0.00197644	0.00196967	0.00196325
0.00218547	0.0021841	0.0021825	0.00218075	0.00217865	0.00217663	0.00217423	0.00217192	0.0021693	0.00216661	0.00216375	0.00216086	0.00215759	0.00215479	0.00215126	0.00214762	0.00214411	0.00213986	0.00213626	0.00213225	0.00212827	0.00212397	0.00211946	0.00211499	0.00211048	0.00210561	0.00210107	0.0020963	0.00209121	0.00208639	0.00208091	0.00207591	0.00207053	0.00206516	0.00205995	0.00205443	0.00204893	0.00204336	0.00203728	0.0020321	0.00202592	0.00202016	0.00201446	0.00200852	0.00200292	0.00199688	0.00199109	0.00198508	0.00197896	0.00197325
0.00217016	0.00216919	0.00216787	0.00216629	0.00216489	0.00216334	0.00216176	0.00215939	0.00215767	0.00215524	0.00215303	0.00215028	0.00214816	0.00214504	0.0021425	0.00213936	0.00213623	0.00213315	0.00212928	0.00212632	0.00212248	0.00211869	0.00211509	0.002111	0.00210702	0.00210281	0.00209848	0.00209475	0.00209016	0.00208567	0.00208128	0.0020762	0.00207198	0.00206709	0.0020622	0.00205738	0.00205219	0.0020475	0.00204244	0.00203731	0.00203237	0.00202702	0.00202186	0.00201666	0.00201126	0.00200624	0.00200086	0.00199572	0.00199023	0.00198492
0.00215543	0.00215492	0.00215401	0.00215349	0.00215224	0.00215089	0.00214983	0.00214862	0.00214691	0.00214559	0.00214347	0.00214154	0.00213913	0.00213718	0.00213459	0.00213227	0.00212983	0.00212704	0.00212426	0.00212112	0.00211858	0.00211502	0.00211193	0.0021084	0.00210509	0.00210146	0.00209792	0.00209394	0.00209069	0.00208621	0.00208286	0.00207879	0.00207438	0.00207075	0.00206601	0.00206217	0.0020573	0.00205342	0.00204891	0.00204447	0.00204022	0.00203552	0.0020309	0.0020266	0.00202194	0.00201745	0.00201288	0.00200823	0.00200375	0.00199876
0.00214154	0.00214173	0.0021417	0.00214115	0.00214093	0.00214002	0.00213935	0.00213822	0.00213736	0.00213581	0.00213501	0.00213339	0.00213204	0.00213016	0.00212872	0.0021267	0.00212479	0.0021225	0.0021203	0.00211788	0.00211523	0.00211295	0.00211	0.0021076	0.0021045	0.00210179	0.00209862	0.00209536	0.00209224	0.00208913	0.00208571	0.00208226	0.00207893	0.00207529	0.00207194	0.00206813	0.00206492	0.00206081	0.00205713	0.00205351	0.00204954	0.00204589	0.0020419	0.0020382	0.00203409	0.00203027	0.0020264	0.00202249	0.0020184	0.00201466
0.00212916	0.00212964	0.00212993	0.00213016	0.00213031	0.00213043	0.00213002	0.00212959	0.00212921	0.0021285	0.00212786	0.00212728	0.00212578	0.00212498	0.00212339	0.00212261	0.0021207	0.00211929	0.00211744	0.00211577	0.0021139	0.00211212	0.00211002	0.00210777	0.00210563	0.00210307	0.002101	0.0020982	0.00209575	0.00209313	0.00209028	0.00208772	0.00208486	0.00208203	0.00207896	0.00207634	0.00207289	0.00207026	0.00206718	0.00206405	0.00206089	0.00205775	0.00205475	0.00205151	0.00204836	0.00204507	0.0020418	0.00203856	0.00203534	0.00203204
0.00211774	0.00211884	0.00211952	0.00212038	0.00212105	0.00212131	0.00212193	0.00212157	0.00212227	0.00212179	0.00212158	0.00212164	0.00212119	0.00212069	0.00212023	0.002119	0.00211856	0.00211721	0.00211632	0.00211518	0.00211404	0.00211266	0.00211105	0.00210987	0.00210803	0.00210631	0.00210428	0.00210282	0.00210049	0.00209895	0.00209658	0.00209471	0.00209246	0.00209053	0.00208785	0.00208577	0.00208347	0.00208115	0.00207878	0.0020762	0.00207373	0.00207124	0.00206887	0.00206631	0.00206377	0.00206125	0.00205887	0.00205645	0.00205379	0.00205119
0.00210716	0.00210901	0.00211045	0.00211166	0.00211304	0.00211418	0.00211487	0.0021159	0.00211614	0.00211692	0.00211706	0.00211742	0.0021176	0.0021178	0.00211782	0.00211772	0.00211708	0.00211714	0.00211641	0.00211594	0.0021153	0.00211455	0.00211392	0.00211279	0.00211219	0.00211065	0.00210994	0.00210844	0.00210738	0.00210577	0.00210466	0.00210297	0.00210169	0.00209993	0.00209846	0.00209681	0.00209511	0.00209373	0.00209178	0.00209037	0.0020884	0.0020867	0.00208474	0.00208296	0.00208103	0.00207926	0.00207728	0.00207557	0.00207375	0.00207213
0.00209856	0.00210027	0.0021024	0.00210415	0.00210606	0.00210745	0.00210923	0.0021108	0.00211207	0.00211305	0.00211398	0.00211463	0.00211574	0.00211631	0.00211705	0.00211732	0.00211774	0.00211801	0.00211805	0.00211816	0.0021182	0.00211802	0.0021179	0.00211774	0.00211722	0.00211717	0.00211614	0.00211603	0.00211507	0.00211485	0.00211363	0.00211333	0.00211214	0.0021116	0.00211033	0.00210945	0.00210843	0.00210738	0.00210631	0.00210504	0.00210433	0.00210303	0.00210225	0.00210089	0.00209997	0.0020989	0.00209752	0.00209635	0.0020955	0.00209429
0.00209036	0.00209344	0.0020959	0.00209821	0.0021008	0.00210273	0.00210474	0.00210686	0.00210865	0.00211045	0.00211184	0.0021136	0.00211469	0.0021161	0.00211726	0.00211853	0.00211925	0.00211995	0.00212111	0.00212159	0.00212223	0.00212293	0.00212334	0.002124	0.00212396	0.00212439	0.00212464	0.00212448	0.00212488	0.0021246	0.00212478	0.00212436	0.00212443	0.00212435	0.00212405	0.00212358	0.00212344	0.00212293	0.00212286	0.00212237	0.00212182	0.0021214	0.0021209	0.0021206	0.00211994	0.00211969	0.00211932	0.00211866	0.00211853	0.00211784
0.00208419	0.00208677	0.0020904	0.00209332	0.00209646	0.00209924	0.00210149	0.00210442	0.00210678	0.00210902	0.00211138	0.00211336	0.00211559	0.00211737	0.00211914	0.00212078	0.0021226	0.00212391	0.00212545	0.00212665	0.00212795	0.00212917	0.00213031	0.00213114	0.0021324	0.00213314	0.00213406	0.00213495	0.00213558	0.00213656	0.00213674	0.00213778	0.00213761	0.00213852	0.00213872	0.002139	0.00213952	0.00213968	0.00213995	0.00214055	0.00214082	0.00214103	0.00214134	0.00214121	0.00214194	0.00214187	0.00214232	0.0021425	0.00214279	0.00214321
0.00207864	0.0020828	0.00208612	0.0020902	0.00209328	0.00209687	0.00210001	0.00210302	0.00210638	0.00210902	0.00211165	0.00211491	0.00211737	0.00212002	0.00212242	0.00212461	0.00212696	0.00212906	0.00213103	0.00213302	0.00213475	0.00213687	0.00213837	0.00214037	0.00214167	0.00214369	0.00214461	0.00214646	0.00214736	0.00214895	0.00215059	0.00215147	0.00215294	0.00215373	0.00215516	0.0021559	0.00215704	0.00215802	0.00215888	0.00215989	0.00216091	0.00216174	0.00216274	0.00216374	0.0021644	0.00216543	0.00216638	0.00216755	0.00216826	0.00216921
0.00207451	0.0020789	0.0020832	0.00208736	0.00209193	0.00209542	0.00209973	0.00210312	0.00210671	0.00211041	0.002114	0.00211687	0.00212062	0.00212361	0.00212697	0.00212989	0.00213264	0.00213546	0.00213811	0.00214067	0.00214314	0.00214574	0.00214817	0.00215029	0.00215269	0.00215476	0.00215717	0.00215894	0.00216122	0.00216318	0.00216506	0.00216701	0.00216886	0.00217073	0.00217217	0.00217433	0.00217551	0.00217765	0.00217903	0.0021806	0.00218233	0.00218386	0.00218542	0.00218702	0.00218865	0.00219015	0.00219185	0.00219333	0.002195	0.00219637
0.00207164	0.00207657	0.00208171	0.00208635	0.00209105	0.00209586	0.00209987	0.00210477	0.00210861	0.00211306	0.00211708	0.00212095	0.00212496	0.00212856	0.0021323	0.00213612	0.00213943	0.00214304	0.00214643	0.00214963	0.00215252	0.00215586	0.00215846	0.00216201	0.00216426	0.00216779	0.00217007	0.0021734	0.0021759	0.0021786	0.0021811	0.00218343	0.00218613	0.00218851	0.00219097	0.0021932	0.00219577	0.00219775	0.00220023	0.00220227	0.00220467	0.00220701	0.0022091	0.00221144	0.00221351	0.00221588	0.00221794	0.00222037	0.00222223	0.00222469
0.00207021	0.00207567	0.00208123	0.00208653	0.00209195	0.00209705	0.00210218	0.00210684	0.00211224	0.00211655	0.00212146	0.00212605	0.00213052	0.00213487	0.00213902	0.0021435	0.0021478	0.00215157	0.00215585	0.00215956	0.00216302	0.00216716	0.00217075	0.00217433	0.00217802	0.00218093	0.00218498	0.0021878	0.00219158	0.0021947	0.00219789	0.00220124	0.00220402	0.00220737	0.0022104	0.00221341	0.00221639	0.0022194	0.00222233	0.00222543	0.00222834	0.00223116	0.00223384	0.00223679	0.00223952	0.0022424	0.00224536	0.00224786	0.00225087	0.00225353
0.00206967	0.00207562	0.00208191	0.00208773	0.00209367	0.00209935	0.00210525	0.00211091	0.00211623	0.00212189	0.00212682	0.00213209	0.00213726	0.00214224	0.00214724	0.00215204	0.00215672	0.00216164	0.00216606	0.00217091	0.00217491	0.00217945	0.0021837	0.00218778	0.00219197	0.00219619	0.00220015	0.00220442	0.00220788	0.00221239	0.00221597	0.00221984	0.00222349	0.00222716	0.00223121	0.00223438	0.00223841	0.00224168	0.00224536	0.00224861	0.00225281	0.00225576	0.00225954	0.00226264	0.00226617	0.00226959	0.00227298	0.00227668	0.0022799	0.00228333
0.00207014	0.00207716	0.00208372	0.00209033	0.00209664	0.00210313	0.00210933	0.00211547	0.00212192	0.00212768	0.00213387	0.00213927	0.00214516	0.00215037	0.00215619	0.0021617	0.00216702	0.0021724	0.00217742	0.00218271	0.00218777	0.00219272	0.00219757	0.00220241	0.00220713	0.00221183	0.00221647	0.00222098	0.00222581	0.00223026	0.00223501	0.00223914	0.00224374	0.00224804	0.00225226	0.00225656	0.00226081	0.00226494	0.00226916	0.00227334	0.00227721	0.00228164	0.0022854	0.00228989	0.00229355	0.00229756	0.00230174	0.00230557	0.00230974	0.00231378
0.0020722	0.0020795	0.00208665	0.0020937	0.00210082	0.00210775	0.00211455	0.00212135	0.0021279	0.00213477	0.00214126	0.00214753	0.0021537	0.00215995	0.00216606	0.00217211	0.002178	0.00218427	0.00218995	0.00219563	0.0022013	0.00220682	0.00221238	0.00221771	0.00222312	0.00222861	0.00223384	0.0022392	0.00224424	0.00224946	0.00225444	0.00225966	0.00226448	0.00226949	0.00227433	0.00227928	0.00228407	0.00228876	0.00229365	0.00229809	0.00230319	0.0023076	0.00231236	0.00231685	0.00232166	0.00232606	0.00233068	0.00233541	0.00233984	0.00234436
0.00207481	0.00208263	0.00209045	0.00209822	0.0021058	0.00211345	0.00212085	0.00212824	0.0021357	0.00214267	0.00214989	0.0021567	0.00216356	0.00217012	0.00217709	0.00218364	0.00219009	0.00219668	0.00220306	0.00220953	0.00221581	0.00222185	0.00222792	0.002234	0.00223996	0.00224597	0.00225152	0.00225761	0.00226345	0.00226873	0.00227488	0.00228014	0.00228618	0.00229142	0.00229709	0.00230225	0.00230771	0.00231326	0.00231844	0.00232382	0.00232903	0.00233449	0.00233933	0.00234483	0.00234981	0.002355	0.00236014	0.00236519	0.00237035	0.00237537
0.0020785	0.00208713	0.00209538	0.00210369	0.00211202	0.00211999	0.00212809	0.00213568	0.00214362	0.00215163	0.00215894	0.00216664	0.0021738	0.00218163	0.00218848	0.00219621	0.00220303	0.00221015	0.00221696	0.00222412	0.00223073	0.00223751	0.00224411	0.00225096	0.00225731	0.00226389	0.00227041	0.00227669	0.00228303	0.00228932	0.00229548	0.00230189	0.0023078	0.00231413	0.00231992	0.00232617	0.00233187	0.00233793	0.00234376	0.00234957	0.0023554	0.0023614	0.00236712	0.0023727	0.00237863	0.00238406	0.00238981	0.00239526	0.00240114	0.0024068
0.00208338	0.00209218	0.00210123	0.00210984	0.00211866	0.00212759	0.00213589	0.00214465	0.00215281	0.00216105	0.00216913	0.00217721	0.00218515	0.00219312	0.00220109	0.00220872	0.00221667	0.00222389	0.00223169	0.00223888	0.00224632	0.00225376	0.00226081	0.00226824	0.00227548	0.00228233	0.00228961	0.00229625	0.00230329	0.0023101	0.00231687	0.0023235	0.00233035	0.00233693	0.00234369	0.00235006	0.00235657	0.00236295	0.00236953	0.00237579	0.00238224	0.00238843	0.00239477	0.00240121	0.00240724	0.00241339	0.00241957	0.00242573	0.00243197	0.00243793
0.00208884	0.0020984	0.00210786	0.0021171	0.00212629	0.00213541	0.00214443	0.00215347	0.00216257	0.00217114	0.00218002	0.00218862	0.00219721	0.00220555	0.00221389	0.00222231	0.0022303	0.00223884	0.00224663	0.00225483	0.00226257	0.00227062	0.00227829	0.00228612	0.00229363	0.00230128	0.00230898	0.00231647	0.00232377	0.0023312	0.00233841	0.00234576	0.00235308	0.00235997	0.00236727	0.0023745	0.00238139	0.00238849	0.00239508	0.00240232	0.00240899	0.00241578	0.00242267	0.0024292	0.00243624	0.00244271	0.0024495	0.00245602	0.00246271	0.00246914
0.00209498	0.00210487	0.00211486	0.00212497	0.00213448	0.00214448	0.00215396	0.00216345	0.00217272	0.00218209	0.00219105	0.00220058	0.00220947	0.00221861	0.00222748	0.00223622	0.00224511	0.00225357	0.00226236	0.00227076	0.00227963	0.0022875	0.00229611	0.00230411	0.00231254	0.00232056	0.00232873	0.00233646	0.00234482	0.00235232	0.00236055	0.00236809	0.00237566	0.00238354	0.002391	0.00239863	0.00240624	0.00241362	0.00242132	0.00242817	0.00243599	0.00244315	0.0024503	0.00245763	0.00246469	0.00247197	0.0024791	0.00248624	0.00249329	0.00250034
0.00210167	0.00211243	0.0021226	0.00213308	0.00214335	0.00215355	0.0021637	0.00217371	0.00218389	0.00219335	0.00220318	0.00221269	0.00222247	0.00223173	0.00224119	0.00225077	0.00226007	0.00226922	0.00227802	0.00228736	0.00229602	0.00230534	0.00231375	0.00232268	0.00233141	0.00233998	0.00234863	0.00235703	0.00236541	0.00237388	0.00238207	0.00239059	0.00239868	0.00240695	0.00241496	0.00242304	0.00243096	0.00243905	0.00244687	0.00245478	0.00246223	0.00247039	0.00247782	0.00248578	0.00249333	0.00250097	0.00250842	0.00251599	0.00252347	0.00253105
0.00210941	0.00212014	0.0021314	0.00214205	0.00215284	0.00216362	0.00217375	0.00218442	0.00219493	0.00220518	0.00221539	0.00222547	0.00223543	0.00224555	0.0022552	0.00226534	0.00227499	0.00228467	0.00229439	0.00230367	0.00231347	0.00232233	0.00233226	0.00234097	0.00235052	0.0023594	0.00236865	0.00237743	0.00238643	0.00239528	0.00240422	0.00241291	0.00242158	0.0024301	0.00243898	0.00244716	0.00245572	0.00246407	0.00247245	0.00248074	0.00248932	0.00249709	0.0025056	0.00251318	0.00252183	0.00252941	0.00253772	0.00254567	0.0025535	0.00256152
0.00211717	0.00212873	0.00214003	0.00215149	0.00216242	0.00217371	0.00218466	0.00219545	0.00220643	0.00221711	0.0022277	0.00223858	0.00224892	0.00225952	0.00226955	0.00228022	0.00229038	0.00230042	0.00231037	0.00232057	0.00233018	0.00234028	0.00234982	0.00235979	0.00236914	0.00237906	0.00238829	0.00239806	0.00240717	0.00241667	0.00242594	0.00243505	0.00244417	0.00245353	0.00246218	0.00247142	0.00248	0.00248904	0.00249773	0.00250652	0.0025151	0.00252375	0.00253226	0.00254104	0.00254911	0.00255798	0.00256611	0.00257455	0.00258284	0.00259118
0.00212517	0.00213756	0.00214901	0.0021608	0.00217263	0.00218401	0.00219546	0.00220677	0.00221789	0.00222939	0.00224015	0.0022515	0.00226237	0.00227333	0.00228423	0.00229488	0.00230556	0.00231616	0.00232668	0.00233692	0.00234754	0.00235757	0.00236827	0.00237806	0.00238845	0.00239813	0.00240842	0.00241805	0.00242794	0.00243743	0.00244719	0.00245694	0.00246666	0.00247613	0.00248568	0.00249486	0.00250425	0.00251359	0.0025227	0.00253178	0.00254099	0.00254973	0.00255891	0.00256772	0.00257673	0.0025854	0.00259448	0.00260294	0.00261203	0.00262033
0.0021339	0.00214601	0.0021585	0.0021706	0.00218249	0.00219442	0.00220635	0.00221818	0.00222987	0.00224148	0.002253	0.00226454	0.00227595	0.00228721	0.00229852	0.00230981	0.0023209	0.00233181	0.00234288	0.00235344	0.00236435	0.00237524	0.00238578	0.00239648	0.00240673	0.00241764	0.00242765	0.00243806	0.00244812	0.0024583	0.00246843	0.00247866	0.00248849	0.0024985	0.00250832	0.0025182	0.00252794	0.00253749	0.00254692	0.00255648	0.00256587	0.00257546	0.00258455	0.00259421	0.0026031	0.0026127	0.00262161	0.00263088	0.00263981	0.00264881
0.00214228	0.00215523	0.00216751	0.00218039	0.00219287	0.00220518	0.00221739	0.0022295	0.0022415	0.00225377	0.00226544	0.00227776	0.00228917	0.0023014	0.00231262	0.00232447	0.00233588	0.00234731	0.00235871	0.00236988	0.00238109	0.00239213	0.00240327	0.002414	0.00242507	0.00243591	0.0024469	0.00245754	0.00246825	0.00247869	0.00248936	0.00249963	0.00251015	0.00252028	0.00253055	0.00254061	0.00255094	0.00256089	0.00257096	0.00258063	0.00259054	0.00260027	0.00261009	0.00261934	0.00262934	0.00263856	0.00264839	0.00265761	0.00266733	0.00267627
0.00215122	0.00216424	0.00217721	0.00218978	0.00220294	0.0022155	0.00222849	0.00224072	0.00225321	0.00226585	0.00227803	0.00229017	0.0023028	0.00231453	0.00232683	0.00233856	0.00235085	0.00236227	0.00237435	0.00238582	0.00239752	0.00240914	0.00242039	0.00243195	0.00244299	0.00245447	0.00246526	0.00247645	0.00248754	0.0024987	0.0025094	0.00252007	0.00253076	0.00254149	0.00255206	0.00256271	0.00257305	0.00258367	0.00259377	0.00260416	0.00261442	0.00262458	0.00263428	0.00264419	0.00265415	0.00266414	0.00267356	0.00268371	0.00269319	0.00270312
0.00215959	0.00217323	0.0021864	0.00219985	0.00221258	0.00222617	0.00223857	0.00225204	0.0022646	0.00227759	0.00229033	0.00230316	0.0023156	0.00232826	0.00234029	0.00235288	0.00236494	0.00237721	0.00238926	0.00240129	0.00241336	0.00242538	0.00243695	0.00244891	0.0024605	0.00247187	0.00248367	0.00249484	0.00250633	0.00251757	0.00252886	0.00254008	0.00255118	0.00256207	0.00257305	0.00258379	0.00259466	0.00260522	0.00261616	0.00262647	0.00263721	0.00264746	0.00265799	0.00266809	0.00267855	0.00268848	0.00269889	0.00270848	0.00271848	0.00272847
0.00216822	0.00218158	0.00219546	0.0022091	0.00222256	0.00223604	0.00224986	0.0022626	0.00227622	0.00228901	0.0023022	0.00231511	0.00232801	0.00234085	0.00235381	0.00236605	0.00237903	0.00239133	0.00240404	0.00241653	0.00242865	0.00244107	0.00245308	0.00246515	0.00247722	0.00248908	0.00250089	0.00251255	0.00252433	0.0025358	0.00254758	0.00255897	0.00257041	0.00258171	0.00259294	0.00260435	0.00261526	0.00262637	0.00263736	0.00264814	0.0026592	0.00266986	0.00268028	0.00269102	0.00270154	0.00271206	0.00272236	0.00273271	0.00274283	0.00275302
0.00217607	0.00219029	0.00220416	0.0022182	0.00223188	0.00224569	0.00225933	0.00227328	0.00228634	0.00230044	0.00231338	0.00232706	0.00234009	0.00235312	0.00236625	0.00237936	0.00239216	0.00240535	0.00241766	0.00243082	0.00244306	0.0024559	0.0024685	0.00248074	0.00249323	0.00250536	0.00251745	0.00252976	0.00254142	0.00255362	0.00256536	0.00257707	0.00258901	0.0026005	0.00261229	0.00262335	0.00263513	0.00264625	0.0026578	0.00266876	0.00267989	0.00269085	0.00270187	0.00271262	0.00272361	0.00273419	0.00274482	0.00275543	0.00276577	0.00277622
0.00218414	0.00219843	0.00221272	0.00222682	0.00224086	0.00225494	0.00226911	0.00228291	0.00229714	0.00231035	0.00232469	0.00233766	0.0023518	0.00236479	0.00237823	0.00239166	0.00240465	0.00241796	0.00243118	0.00244408	0.00245745	0.00246993	0.00248295	0.00249568	0.00250804	0.00252077	0.00253317	0.00254547	0.00255797	0.00256991	0.00258233	0.00259428	0.00260655	0.00261829	0.00263025	0.00264195	0.00265364	0.00266513	0.00267675	0.00268821	0.00269944	0.00271114	0.00272213	0.00273343	0.0027444	0.00275525	0.00276608	0.00277681	0.00278774	0.00279828
0.00219131	0.00220599	0.00222048	0.00223509	0.00224928	0.00226385	0.00227805	0.00229231	0.00230639	0.00232054	0.00233443	0.00234857	0.00236202	0.00237624	0.00238935	0.00240315	0.00241652	0.00243017	0.00244352	0.0024569	0.00247007	0.00248358	0.00249647	0.00250957	0.00252246	0.00253526	0.00254816	0.00256053	0.00257326	0.00258575	0.00259822	0.00261058	0.00262278	0.00263489	0.00264715	0.00265914	0.0026713	0.00268284	0.00269489	0.00270622	0.00271826	0.00272945	0.00274128	0.00275224	0.00276389	0.00277494	0.00278601	0.0027969	0.00280792	0.00281897
0.00219823	0.00221327	0.00222796	0.00224267	0.0022573	0.0022717	0.0022865	0.00230056	0.00231531	0.00232957	0.00234384	0.00235796	0.00237233	0.00238601	0.00240024	0.00241377	0.00242798	0.00244141	0.00245533	0.00246862	0.00248234	0.00249562	0.00250898	0.00252233	0.00253557	0.0025486	0.00256175	0.00257455	0.00258728	0.0026003	0.00261293	0.00262574	0.00263808	0.00265041	0.00266283	0.00267524	0.00268733	0.00269968	0.00271136	0.0027238	0.00273506	0.00274736	0.00275852	0.00277071	0.00278175	0.00279344	0.00280465	0.00281596	0.0028268	0.00283801
0.0022043	0.00221958	0.00223445	0.00224947	0.00226434	0.0022791	0.00229386	0.00230851	0.00232318	0.0023379	0.00235223	0.002367	0.00238094	0.00239553	0.00240937	0.00242384	0.0024376	0.00245194	0.00246554	0.00247953	0.00249334	0.00250708	0.00252065	0.00253428	0.00254746	0.00256099	0.00257423	0.00258749	0.00260058	0.00261343	0.00262656	0.00263924	0.00265225	0.00266469	0.00267744	0.00268973	0.00270236	0.00271455	0.00272696	0.00273882	0.0027513	0.00276282	0.0027751	0.0027868	0.00279864	0.00281015	0.00282167	0.00283317	0.00284437	0.00285566
0.00220975	0.00222514	0.00224049	0.00225551	0.00227066	0.00228555	0.00230051	0.00231551	0.00233032	0.00234514	0.00235999	0.00237454	0.0023894	0.00240376	0.0024184	0.00243251	0.00244697	0.00246089	0.00247538	0.00248907	0.00250338	0.00251709	0.00253106	0.00254481	0.00255839	0.00257202	0.00258556	0.00259897	0.00261222	0.00262542	0.00263883	0.0026518	0.00266487	0.00267786	0.00269043	0.00270331	0.00271574	0.0027284	0.0027408	0.00275343	0.00276541	0.00277779	0.00278982	0.00280208	0.00281344	0.00282558	0.00283707	0.00284907	0.00286017	0.00287189
0.00221459	0.00222995	0.00224553	0.0022608	0.00227604	0.00229133	0.00230655	0.00232142	0.00233664	0.0023516	0.00236661	0.00238143	0.0023962	0.00241114	0.00242554	0.00244025	0.00245474	0.00246925	0.00248342	0.00249798	0.00251182	0.00252631	0.00254022	0.00255433	0.00256818	0.00258179	0.00259562	0.0026091	0.00262284	0.00263633	0.00264953	0.00266306	0.00267609	0.00268915	0.00270227	0.00271505	0.00272791	0.00274057	0.00275352	0.00276605	0.0027784	0.00279102	0.00280302	0.00281531	0.00282747	0.00283909	0.00285119	0.00286273	0.00287459	0.00288619
0.00221823	0.00223372	0.00224941	0.00226476	0.00228038	0.00229591	0.00231105	0.00232648	0.00234174	0.0023569	0.00237221	0.0023871	0.00240216	0.00241706	0.00243201	0.00244641	0.00246133	0.00247597	0.00249061	0.00250505	0.00251962	0.00253353	0.00254817	0.00256227	0.00257639	0.00259033	0.00260419	0.00261816	0.00263182	0.00264545	0.00265912	0.00267253	0.00268615	0.0026994	0.00271249	0.00272568	0.00273822	0.00275164	0.00276394	0.00277719	0.00278951	0.00280233	0.00281494	0.00282703	0.00283934	0.00285134	0.00286328	0.00287533	0.0028869	0.00289899
0.00222118	0.00223681	0.00225235	0.00226836	0.00228363	0.00229931	0.00231479	0.00233016	0.00234564	0.00236111	0.00237636	0.00239152	0.00240685	0.002422	0.00243701	0.00245194	0.00246684	0.0024817	0.00249644	0.00251116	0.00252568	0.00254029	0.00255459	0.00256906	0.00258316	0.00259738	0.00261152	0.00262536	0.00263965	0.00265319	0.00266715	0.00268056	0.00269436	0.00270778	0.00272115	0.00273446	0.00274755	0.00276065	0.00277381	0.00278633	0.00279968	0.00281203	0.00282476	0.00283719	0.00284942	0.00286183	0.00287373	0.00288603	0.00289765	0.00290966
0.00222246	0.00223861	0.00225431	0.00227012	0.00228615	0.00230156	0.00231747	0.00233292	0.00234856	0.00236416	0.0023795	0.00239491	0.00241027	0.00242548	0.00244069	0.00245574	0.00247107	0.00248574	0.00250085	0.00251549	0.00253044	0.00254494	0.00255982	0.00257424	0.00258891	0.00260289	0.00261747	0.00263134	0.00264554	0.00265973	0.00267332	0.00268747	0.00270082	0.0027145	0.00272789	0.00274158	0.00275485	0.00276803	0.00278139	0.00279434	0.00280728	0.00282023	0.00283269	0.00284566	0.00285786	0.00287051	0.00288272	0.00289475	0.00290718	0.00291872
0.00222325	0.00223921	0.00225537	0.00227109	0.00228702	0.0023029	0.00231863	0.0023346	0.00235008	0.00236583	0.0023813	0.00239675	0.00241245	0.00242765	0.00244325	0.00245829	0.00247369	0.00248879	0.00250367	0.00251878	0.00253354	0.0025485	0.00256326	0.00257789	0.0025926	0.00260704	0.00262129	0.00263604	0.00264981	0.00266436	0.00267829	0.0026924	0.00270619	0.00271957	0.00273356	0.00274701	0.00276053	0.00277404	0.00278706	0.00280068	0.00281344	0.00282665	0.00283922	0.00285202	0.00286463	0.00287717	0.00288959	0.00290174	0.00291415	0.00292632
0.00222259	0.00223851	0.00225475	0.00227091	0.0022868	0.00230299	0.00231869	0.00233446	0.00235016	0.00236609	0.00238188	0.00239713	0.00241296	0.00242861	0.00244382	0.00245962	0.00247467	0.00248997	0.00250532	0.00252044	0.0025355	0.00255013	0.00256546	0.00258	0.00259521	0.00260939	0.0026241	0.00263854	0.00265297	0.00266698	0.00268144	0.00269539	0.00270953	0.00272331	0.00273699	0.00275078	0.0027642	0.00277784	0.00279123	0.00280466	0.00281775	0.00283091	0.002844	0.00285681	0.00286952	0.00288224	0.00289447	0.00290702	0.00291918	0.00293145
0.00222069	0.00223679	0.00225285	0.00226918	0.00228514	0.00230134	0.00231731	0.00233318	0.00234935	0.0023649	0.00238087	0.00239661	0.00241218	0.00242784	0.00244345	0.00245894	0.00247448	0.00248983	0.00250523	0.00252031	0.00253562	0.00255076	0.00256571	0.00258078	0.0025952	0.00261037	0.00262485	0.00263958	0.00265375	0.00266852	0.00268253	0.00269713	0.00271089	0.00272514	0.00273876	0.00275286	0.00276634	0.00278003	0.00279343	0.002807	0.0028203	0.00283354	0.00284648	0.00285948	0.00287239	0.00288496	0.00289767	0.0029099	0.00292248	0.0029346
0.0022175	0.00223376	0.00224991	0.00226608	0.00228222	0.00229818	0.00231456	0.00233033	0.00234652	0.00236257	0.00237842	0.00239424	0.00240988	0.00242562	0.00244142	0.00245691	0.00247252	0.00248795	0.00250349	0.00251872	0.00253404	0.00254929	0.00256468	0.00257932	0.00259454	0.0026091	0.00262411	0.00263853	0.00265331	0.00266753	0.0026823	0.00269646	0.00271089	0.00272488	0.002739	0.00275289	0.00276665	0.00278049	0.00279398	0.00280756	0.00282074	0.00283428	0.00284708	0.00286029	0.00287323	0.00288597	0.00289887	0.00291139	0.00292362	0.00293625
0.00221249	0.00222928	0.00224513	0.00226156	0.00227803	0.00229405	0.00231018	0.00232628	0.00234209	0.00235841	0.00237416	0.00239034	0.00240606	0.00242183	0.00243764	0.00245341	0.002469	0.00248441	0.00250006	0.00251545	0.00253081	0.0025461	0.00256131	0.00257657	0.00259165	0.00260644	0.00262125	0.0026363	0.00265069	0.00266554	0.00267983	0.00269442	0.00270852	0.00272301	0.00273687	0.00275111	0.00276498	0.00277878	0.00279243	0.00280584	0.00281952	0.00283246	0.00284611	0.00285901	0.0028722	0.00288475	0.00289779	0.0029105	0.00292297	0.00293504
0.00220676	0.00222273	0.00223944	0.00225549	0.00227178	0.00228815	0.00230442	0.00232047	0.00233659	0.00235239	0.00236858	0.00238478	0.00240082	0.00241645	0.00243232	0.00244798	0.00246372	0.00247946	0.00249501	0.00251043	0.00252596	0.00254144	0.00255656	0.00257195	0.00258683	0.00260201	0.00261689	0.00263173	0.00264646	0.00266124	0.00267562	0.00269024	0.00270463	0.00271901	0.00273315	0.00274739	0.00276135	0.00277524	0.00278894	0.00280258	0.00281593	0.00282961	0.00284276	0.00285608	0.0028689	0.00288206	0.00289473	0.00290738	0.00292007	0.00293241
0.0021991	0.00221541	0.00223166	0.00224805	0.00226435	0.00228066	0.00229699	0.00231318	0.00232907	0.00234524	0.00236143	0.0023774	0.00239355	0.00240936	0.0024254	0.00244102	0.0024567	0.00247234	0.00248814	0.00250357	0.00251914	0.00253478	0.00254991	0.00256519	0.00258067	0.00259559	0.00261067	0.0026254	0.00264035	0.00265507	0.00266969	0.00268431	0.00269866	0.00271306	0.00272742	0.00274152	0.00275573	0.00276953	0.0027833	0.00279719	0.00281054	0.00282409	0.00283753	0.00285055	0.00286407	0.00287668	0.00288974	0.00290227	0.00291494	0.00292746
0.00218985	0.00220636	0.00222238	0.00223882	0.0022551	0.00227148	0.00228779	0.00230407	0.0023202	0.00233627	0.00235235	0.00236854	0.00238458	0.00240044	0.00241655	0.00243221	0.00244813	0.00246384	0.00247925	0.00249494	0.00251049	0.00252605	0.0025415	0.00255694	0.00257176	0.00258725	0.00260195	0.00261744	0.00263212	0.00264723	0.00266159	0.0026764	0.00269074	0.00270534	0.00271947	0.00273368	0.00274789	0.00276193	0.00277588	0.00278948	0.00280327	0.00281677	0.00283024	0.00284324	0.00285658	0.00286959	0.00288242	0.00289528	0.00290752	0.00292057
0.00217957	0.00219528	0.00221215	0.00222798	0.00224446	0.00226058	0.00227693	0.00229314	0.00230945	0.00232547	0.00234202	0.00235772	0.00237382	0.0023897	0.00240576	0.00242173	0.00243726	0.00245316	0.00246886	0.00248466	0.00250027	0.00251577	0.00253127	0.0025465	0.00256185	0.00257706	0.0025921	0.00260716	0.00262229	0.0026368	0.0026519	0.00266626	0.00268103	0.00269542	0.00270973	0.00272388	0.00273806	0.00275223	0.00276614	0.00277988	0.00279346	0.00280721	0.00282047	0.00283407	0.00284687	0.00286026	0.00287309	0.00288602	0.00289872	0.0029109
0.00216688	0.00218336	0.00219933	0.00221592	0.00223197	0.00224827	0.00226443	0.00228078	0.00229694	0.00231321	0.00232922	0.00234545	0.0023614	0.00237742	0.00239334	0.00240917	0.00242512	0.00244083	0.00245658	0.00247234	0.00248783	0.00250349	0.00251875	0.00253444	0.0025495	0.00256485	0.00258009	0.00259507	0.00261001	0.00262514	0.00263949	0.00265463	0.00266886	0.00268364	0.00269781	0.00271229	0.00272642	0.00274044	0.00275446	0.002768	0.00278185	0.00279508	0.00280881	0.00282209	0.00283549	0.00284851	0.00286149	0.00287432	0.00288705	0.00289946
0.00215293	0.0021691	0.00218556	0.00220183	0.00221806	0.00223422	0.00225052	0.00226654	0.0022828	0.00229896	0.00231509	0.00233103	0.00234715	0.00236303	0.00237916	0.00239491	0.00241088	0.00242675	0.00244218	0.00245825	0.00247348	0.00248923	0.00250452	0.00252002	0.00253546	0.00255063	0.00256594	0.00258109	0.002596	0.00261096	0.00262556	0.00264032	0.00265496	0.00266955	0.00268394	0.00269809	0.0027126	0.00272646	0.00274048	0.00275439	0.00276811	0.0027818	0.00279495	0.00280852	0.00282167	0.00283478	0.00284773	0.00286066	0.00287324	0.00288583
0.00213751	0.00215348	0.00216983	0.00218581	0.00220215	0.00221826	0.0022345	0.00225061	0.00226661	0.00228286	0.00229893	0.0023148	0.00233101	0.00234697	0.0023628	0.00237888	0.00239454	0.0024106	0.00242608	0.00244187	0.00245736	0.00247282	0.0024885	0.00250394	0.00251916	0.00253454	0.00254964	0.00256492	0.00257987	0.00259483	0.00260958	0.00262444	0.00263894	0.00265352	0.00266791	0.00268237	0.0026964	0.00271039	0.0027244	0.0027383	0.00275195	0.00276576	0.00277898	0.00279247	0.00280576	0.0028188	0.00283201	0.00284446	0.00285731	0.00286967
0.00212001	0.00213621	0.00215211	0.00216849	0.00218431	0.00220058	0.0022166	0.00223274	0.0022488	0.00226484	0.00228087	0.00229687	0.00231278	0.002329	0.00234487	0.00236062	0.00237673	0.00239221	0.00240806	0.00242371	0.00243936	0.00245491	0.00247019	0.00248571	0.00250106	0.00251643	0.00253147	0.00254663	0.0025615	0.00257635	0.00259143	0.0026059	0.00262085	0.00263523	0.00264984	0.00266404	0.00267837	0.0026922	0.00270632	0.00272017	0.00273377	0.0027472	0.00276101	0.00277426	0.00278745	0.00280053	0.00281351	0.00282649	0.00283893	0.00285184
0.00210098	0.00211682	0.00213307	0.00214896	0.00216511	0.00218092	0.00219707	0.00221309	0.00222916	0.00224509	0.002261	0.00227691	0.00229285	0.00230908	0.0023247	0.00234075	0.00235622	0.00237242	0.00238789	0.00240377	0.00241925	0.00243459	0.00245008	0.00246534	0.00248084	0.00249603	0.0025113	0.0025263	0.00254155	0.00255615	0.0025712	0.00258583	0.00260045	0.0026149	0.00262936	0.00264366	0.00265793	0.00267191	0.00268576	0.00269972	0.00271353	0.00272709	0.00274055	0.00275394	0.00276717	0.00278012	0.00279309	0.00280576	0.00281856	0.00283086
0.00207999	0.002096	0.00211196	0.00212797	0.00214359	0.00215974	0.00217545	0.00219168	0.00220742	0.00222343	0.00223927	0.00225534	0.00227124	0.00228722	0.00230289	0.0023187	0.00233455	0.00235021	0.00236589	0.00238148	0.00239688	0.00241257	0.00242761	0.00244339	0.00245835	0.00247386	0.00248886	0.00250402	0.00251899	0.0025338	0.00254858	0.00256336	0.00257794	0.00259242	0.00260695	0.0026211	0.00263542	0.00264945	0.00266343	0.00267725	0.00269106	0.00270444	0.00271801	0.00273156	0.00274445	0.00275789	0.00277035	0.00278353	0.00279595	0.0028085
0.00205741	0.00207325	0.00208896	0.00210478	0.00212088	0.00213651	0.00215258	0.00216813	0.00218408	0.00219992	0.0022158	0.00223161	0.0022475	0.00226324	0.00227904	0.00229488	0.00231046	0.00232606	0.00234168	0.00235721	0.0023727	0.00238832	0.0024036	0.0024189	0.00243438	0.00244923	0.00246457	0.00247954	0.00249454	0.00250924	0.00252401	0.00253871	0.00255329	0.00256774	0.00258221	0.00259645	0.00261084	0.00262477	0.00263851	0.00265257	0.00266607	0.00267966	0.00269328	0.00270643	0.00271981	0.00273253	0.00274579	0.00275818	0.00277126	0.00278335
0.0020331	0.00204864	0.00206432	0.00207989	0.00209567	0.00211163	0.00212713	0.00214327	0.00215872	0.00217481	0.00219025	0.00220609	0.00222164	0.00223732	0.0022531	0.00226879	0.00228429	0.00230025	0.0023154	0.00233136	0.00234631	0.00236197	0.00237722	0.00239253	0.00240778	0.00242308	0.00243795	0.00245296	0.00246773	0.00248272	0.00249728	0.00251207	0.00252661	0.00254102	0.00255547	0.00256975	0.00258378	0.00259776	0.00261183	0.00262557	0.00263918	0.00265255	0.00266639	0.00267936	0.00269278	0.00270555	0.00271862	0.00273137	0.00274357	0.00275649
0.00200673	0.00202241	0.00203786	0.00205347	0.00206898	0.00208454	0.00210038	0.00211584	0.00213157	0.00214719	0.00216298	0.00217852	0.00219428	0.00220972	0.00222541	0.00224089	0.00225644	0.00227182	0.00228745	0.00230282	0.00231831	0.00233331	0.00234906	0.00236404	0.00237954	0.0023945	0.00240948	0.00242428	0.00243925	0.00245371	0.00246869	0.00248311	0.00249789	0.00251213	0.00252652	0.00254067	0.00255487	0.00256886	0.00258269	0.00259636	0.00261023	0.00262346	0.00263703	0.00265034	0.00266328	0.00267646	0.00268901	0.00270213	0.00271431	0.00272673
0.00197896	0.00199428	0.00200967	0.00202506	0.00204035	0.00205596	0.00207138	0.00208693	0.00210246	0.00211787	0.00213338	0.00214902	0.00216443	0.00218036	0.00219547	0.00221128	0.00222629	0.00224196	0.00225732	0.00227257	0.00228797	0.00230314	0.00231839	0.00233355	0.00234888	0.0023639	0.00237889	0.00239358	0.00240837	0.00242306	0.00243759	0.00245225	0.0024665	0.00248106	0.0024951	0.00250954	0.00252354	0.00253738	0.00255135	0.00256495	0.00257868	0.00259221	0.00260529	0.00261885	0.00263171	0.00264479	0.00265749	0.00267015	0.00268283	0.002695
0.00194912	0.00196441	0.00197927	0.0019947	0.00200996	0.00202541	0.00204082	0.00205607	0.0020716	0.00208681	0.00210229	0.00211769	0.00213303	0.00214841	0.00216383	0.00217923	0.00219465	0.00220982	0.00222518	0.00224034	0.00225556	0.00227086	0.00228574	0.00230109	0.002316	0.00233107	0.00234584	0.00236067	0.00237557	0.00238995	0.00240477	0.00241911	0.00243362	0.00244772	0.00246214	0.00247599	0.00249021	0.00250398	0.00251778	0.00253123	0.00254494	0.00255868	0.00257198	0.0025849	0.00259809	0.00261077	0.00262362	0.0026364	0.00264901	0.00266118
0.00191748	0.00193261	0.00194762	0.00196232	0.00197786	0.00199252	0.00200817	0.00202321	0.00203857	0.00205387	0.00206893	0.0020844	0.00209954	0.00211486	0.00213014	0.00214526	0.00216063	0.00217575	0.00219104	0.00220612	0.00222134	0.00223644	0.00225157	0.00226631	0.00228155	0.00229613	0.00231099	0.0023256	0.00234031	0.00235503	0.00236932	0.0023843	0.00239814	0.00241284	0.0024266	0.00244089	0.00245444	0.00246856	0.00248204	0.0024957	0.00250903	0.00252267	0.00253572	0.00254914	0.00256202	0.00257515	0.00258755	0.0026002	0.00261252	0.00262505
0.00188384	0.0018989	0.00191374	0.00192876	0.00194343	0.00195888	0.0019733	0.00198899	0.00200359	0.00201891	0.00203385	0.00204903	0.00206423	0.00207918	0.00209459	0.00210952	0.00212462	0.00213978	0.00215478	0.00217002	0.0021847	0.00219972	0.00221475	0.0022297	0.00224447	0.00225943	0.00227406	0.00228865	0.00230315	0.00231783	0.00233217	0.00234651	0.00236095	0.00237472	0.00238931	0.00240274	0.00241701	0.00243056	0.00244451	0.00245788	0.00247121	0.00248443	0.00249777	0.00251064	0.00252379	0.00253653	0.00254929	0.00256198	0.00257427	0.00258638
0.00184917	0.00186349	0.00187834	0.00189287	0.0019078	0.00192222	0.00193744	0.0019519	0.00196712	0.00198182	0.00199686	0.00201179	0.00202683	0.00204181	0.00205681	0.00207189	0.00208669	0.00210191	0.00211674	0.00213158	0.00214649	0.00216123	0.00217622	0.00219084	0.00220575	0.00222022	0.0022348	0.00224945	0.00226406	0.00227849	0.00229287	0.00230715	0.00232146	0.00233513	0.0023493	0.00236332	0.00237688	0.00239091	0.0024042	0.00241779	0.0024311	0.00244462	0.00245748	0.00247063	0.00248348	0.00249619	0.00250873	0.00252139	0.00253353	0.00254576
0.00181251	0.00182656	0.00184091	0.0018557	0.00186971	0.00188467	0.0018988	0.00191398	0.00192835	0.00194321	0.00195781	0.00197294	0.00198764	0.00200246	0.00201741	0.002032	0.00204686	0.00206171	0.00207655	0.00209143	0.00210619	0.00212081	0.00213555	0.00215024	0.00216471	0.00217953	0.00219391	0.00220855	0.00222261	0.00223719	0.00225151	0.00226566	0.00227969	0.00229386	0.00230757	0.00232145	0.00233501	0.00234868	0.00236222	0.0023757	0.00238909	0.00240203	0.00241501	0.00242815	0.00244097	0.00245368	0.00246615	0.00247849	0.00249097	0.002503
0.00177379	0.00178788	0.00180188	0.0018162	0.00183051	0.00184448	0.00185929	0.0018733	0.00188824	0.00190261	0.0019173	0.00193181	0.0019465	0.00196123	0.00197585	0.00199048	0.00200528	0.00201978	0.00203454	0.002049	0.00206379	0.00207833	0.00209294	0.00210743	0.00212209	0.00213617	0.0021509	0.00216502	0.00217951	0.00219358	0.00220791	0.00222191	0.00223606	0.00225009	0.00226373	0.00227742	0.00229111	0.00230466	0.00231809	0.00233128	0.00234457	0.00235781	0.00237068	0.00238342	0.00239625	0.00240904	0.00242149	0.0024338	0.00244595	0.00245808
0.00173357	0.00174741	0.00176107	0.00177538	0.00178901	0.0018034	0.00181731	0.00183185	0.00184575	0.00186029	0.00187469	0.00188916	0.00190355	0.00191789	0.00193244	0.00194701	0.00196153	0.00197598	0.00199029	0.00200496	0.00201947	0.0020339	0.00204835	0.00206268	0.00207711	0.00209144	0.00210575	0.00212001	0.00213412	0.0021483	0.00216203	0.00217635	0.00219017	0.00220392	0.00221776	0.00223146	0.002245	0.00225823	0.00227161	0.00228493	0.00229827	0.00231125	0.00232389	0.00233681	0.00234961	0.00236207	0.00237475	0.0023867	0.002399	0.00241095
0.00169163	0.00170506	0.00171891	0.00173236	0.0017463	0.0017601	0.00177403	0.00178805	0.00180215	0.00181591	0.00183036	0.00184428	0.00185882	0.00187288	0.00188729	0.00190156	0.00191602	0.00193023	0.00194467	0.00195888	0.00197336	0.00198745	0.00200193	0.00201598	0.0020304	0.00204461	0.00205887	0.00207264	0.00208691	0.0021006	0.00211486	0.0021284	0.0021424	0.00215594	0.00216958	0.00218324	0.00219672	0.00221022	0.00222318	0.00223679	0.00224956	0.00226253	0.00227537	0.00228814	0.00230066	0.0023131	0.00232542	0.00233775	0.00234997	0.00236177
0.00164839	0.00166155	0.00167459	0.00168817	0.00170146	0.00171533	0.00172872	0.00174272	0.00175621	0.00177024	0.00178396	0.00179827	0.00181179	0.00182621	0.00184004	0.00185438	0.00186833	0.00188272	0.00189686	0.00191102	0.00192517	0.00193929	0.00195325	0.00196746	0.00198147	0.00199561	0.00200975	0.00202374	0.00203759	0.00205147	0.00206509	0.00207884	0.00209251	0.00210635	0.00211971	0.0021333	0.0021465	0.00215979	0.00217318	0.00218586	0.00219928	0.0022116	0.00222485	0.00223723	0.00225012	0.00226246	0.00227438	0.00228652	0.00229874	0.0023105
0.00160314	0.0016162	0.00162899	0.00164226	0.00165527	0.00166846	0.00168194	0.00169516	0.00170923	0.00172235	0.00173639	0.00174992	0.00176402	0.00177732	0.00179167	0.00180515	0.00181937	0.00183305	0.00184734	0.00186109	0.00187533	0.00188909	0.00190318	0.00191682	0.00193092	0.00194476	0.00195895	0.0019725	0.0019863	0.00200011	0.00201355	0.00202722	0.00204084	0.00205429	0.00206793	0.00208098	0.00209454	0.00210744	0.00212057	0.00213357	0.00214641	0.00215908	0.00217186	0.00218459	0.00219697	0.00220932	0.0022217	0.00223358	0.00224564	0.00225722
0.00155649	0.00156925	0.0015819	0.00159446	0.00160753	0.00162023	0.00163352	0.00164652	0.00165951	0.00167349	0.00168646	0.00170028	0.00171352	0.00172748	0.00174082	0.00175498	0.00176814	0.00178232	0.0017957	0.00180964	0.0018233	0.00183731	0.00185073	0.00186467	0.00187839	0.00189225	0.00190574	0.0019195	0.00193309	0.00194671	0.00196013	0.00197377	0.00198718	0.00200063	0.00201403	0.00202721	0.00204025	0.00205338	0.00206613	0.00207927	0.00209185	0.00210477	0.00211718	0.00212984	0.00214209	0.00215415	0.00216641	0.00217841	0.00219022	0.00220202
0.00150864	0.00152042	0.00153298	0.00154544	0.00155794	0.00157073	0.00158339	0.00159638	0.00160926	0.00162221	0.00163557	0.00164837	0.0016621	0.00167502	0.00168874	0.00170191	0.00171588	0.0017288	0.00174297	0.00175593	0.00177003	0.00178307	0.00179704	0.0018105	0.00182423	0.00183767	0.00185135	0.00186484	0.00187839	0.00189185	0.00190501	0.00191821	0.00193187	0.00194485	0.00195818	0.00197109	0.00198426	0.00199702	0.00201022	0.0020225	0.00203559	0.00204791	0.00206066	0.00207296	0.00208534	0.00209744	0.00210944	0.0021214	0.00213308	0.00214479
0.00145916	0.00147086	0.0014827	0.00149479	0.00150706	0.00151925	0.001532	0.00154423	0.00155717	0.00156992	0.00158265	0.0015958	0.00160841	0.00162193	0.00163465	0.00164818	0.00166112	0.00167467	0.00168791	0.00170144	0.00171416	0.00172809	0.00174103	0.00175473	0.0017679	0.00178149	0.00179479	0.00180817	0.00182158	0.00183496	0.0018478	0.00186121	0.00187425	0.00188751	0.00190045	0.00191359	0.00192646	0.00193927	0.00195182	0.0019646	0.00197697	0.00198979	0.00200189	0.00201456	0.00202646	0.00203864	0.00205049	0.00206242	0.00207415	0.00208564
0.00140856	0.00141981	0.00143132	0.001443	0.00145501	0.00146673	0.0014787	0.00149118	0.00150339	0.00151586	0.00152845	0.0015409	0.00155384	0.00156634	0.00157959	0.00159198	0.00160532	0.00161839	0.00163146	0.00164459	0.00165777	0.00167049	0.00168416	0.00169691	0.00171042	0.00172347	0.00173674	0.00174994	0.00176302	0.00177603	0.00178913	0.00180197	0.00181501	0.00182802	0.00184118	0.0018538	0.00186682	0.00187921	0.00189202	0.00190453	0.00191714	0.00192933	0.0019417	0.00195379	0.00196591	0.00197793	0.00198977	0.00200152	0.00201325	0.00202491
0.00135651	0.00136744	0.0013786	0.00138985	0.00140119	0.00141275	0.00142447	0.00143638	0.00144853	0.0014606	0.0014726	0.00148495	0.00149726	0.00150982	0.00152221	0.00153507	0.00154751	0.00156069	0.00157316	0.00158624	0.00159895	0.00161211	0.00162464	0.00163802	0.00165071	0.00166401	0.00167673	0.00168997	0.00170281	0.0017158	0.00172883	0.00174159	0.00175443	0.00176716	0.00177991	0.00179263	0.00180523	0.00181769	0.00183027	0.0018427	0.00185496	0.00186741	0.00187948	0.00189157	0.00190365	0.00191557	0.00192714	0.00193901	0.00195043	0.00196203
0.00130392	0.00131409	0.00132477	0.00133551	0.00134657	0.0013576	0.00136897	0.00138039	0.00139192	0.00140353	0.00141546	0.0014273	0.00143954	0.00145171	0.00146395	0.00147619	0.00148881	0.00150113	0.00151364	0.00152613	0.00153892	0.00155149	0.00156432	0.00157712	0.00158992	0.00160282	0.0016156	0.00162797	0.00164109	0.0016535	0.0016664	0.00167915	0.00169174	0.00170444	0.00171689	0.00172956	0.00174207	0.00175435	0.00176677	0.00177922	0.00179135	0.00180362	0.00181561	0.00182768	0.00183952	0.00185148	0.00186309	0.00187454	0.00188616	0.00189729
0.00124978	0.00125965	0.00126994	0.00128018	0.00129077	0.00130133	0.00131232	0.00132308	0.0013346	0.0013457	0.00135708	0.00136874	0.00138042	0.00139201	0.00140427	0.0014161	0.00142803	0.00144039	0.00145275	0.00146493	0.00147722	0.00148966	0.00150214	0.00151462	0.00152737	0.00153968	0.00155239	0.00156504	0.0015774	0.00159017	0.00160236	0.00161524	0.00162756	0.00164002	0.00165266	0.00166504	0.00167725	0.00168958	0.0017018	0.00171403	0.00172589	0.00173808	0.00175003	0.00176194	0.0017737	0.00178531	0.00179711	0.0018083	0.00182003	0.00183121
0.00119513	0.00120447	0.00121412	0.00122405	0.00123385	0.00124412	0.00125447	0.00126508	0.00127571	0.00128641	0.00129757	0.0013089	0.00132029	0.00133146	0.00134325	0.00135468	0.00136652	0.0013783	0.00139027	0.00140227	0.00141443	0.00142636	0.00143881	0.00145072	0.0014632	0.00147544	0.00148792	0.00150003	0.0015127	0.00152478	0.00153743	0.00154937	0.00156206	0.00157414	0.00158636	0.00159878	0.00161079	0.00162322	0.00163479	0.00164745	0.00165898	0.00167138	0.00168281	0.00169485	0.00170632	0.00171786	0.00172931	0.00174092	0.00175208	0.00176359
0.00113979	0.00114864	0.00115756	0.00116683	0.00117625	0.001186	0.00119574	0.00120585	0.001216	0.00122639	0.00123711	0.00124783	0.0012586	0.00126986	0.0012806	0.00129238	0.00130329	0.00131491	0.00132653	0.0013383	0.00135005	0.00136187	0.00137383	0.00138601	0.00139771	0.00140993	0.00142182	0.0014341	0.00144625	0.00145823	0.00147064	0.00148266	0.00149462	0.0015069	0.00151883	0.00153119	0.00154299	0.00155493	0.00156712	0.00157853	0.00159114	0.00160208	0.00161467	0.00162548	0.0016376	0.00164877	0.00166048	0.00167153	0.00168293	0.00169384
0.00108386	0.00109232	0.00110054	0.00110918	0.00111806	0.00112706	0.0011364	0.00114598	0.00115542	0.00116566	0.00117544	0.0011859	0.00119624	0.00120683	0.00121789	0.00122835	0.00123951	0.00125054	0.00126183	0.00127316	0.00128467	0.00129632	0.00130775	0.00131934	0.0013312	0.00134293	0.00135483	0.00136647	0.00137838	0.00139026	0.00140222	0.00141414	0.00142592	0.00143823	0.00144993	0.00146202	0.00147376	0.00148555	0.0014974	0.00150898	0.00152053	0.00153255	0.00154365	0.00155574	0.00156684	0.00157859	0.00158962	0.00160097	0.0016119	0.0016231
0.00102806	0.00103528	0.0010433	0.00105087	0.00105942	0.00106768	0.00107648	0.00108527	0.00109464	0.00110376	0.00111353	0.00112308	0.00113307	0.00114333	0.00115348	0.00116388	0.00117449	0.00118525	0.0011959	0.00120709	0.00121809	0.00122916	0.00124062	0.00125178	0.0012634	0.0012747	0.00128633	0.0012978	0.00130941	0.00132113	0.00133282	0.0013445	0.00135631	0.00136792	0.00137969	0.00139129	0.00140329	0.00141461	0.00142637	0.00143771	0.00144925	0.00146079	0.00147261	0.00148355	0.00149524	0.00150616	0.00151783	0.0015285	0.00153993	0.00155054
0.000971974	0.000978721	0.000985711	0.000993039	0.00100029	0.00100829	0.00101595	0.00102446	0.0010329	0.0010417	0.00105062	0.00106009	0.00106924	0.00107882	0.00108859	0.00109888	0.00110881	0.00111887	0.00112962	0.00113991	0.00115068	0.00116135	0.00117238	0.00118322	0.00119429	0.00120553	0.00121648	0.0012281	0.0012392	0.00125076	0.00126217	0.00127368	0.00128508	0.00129669	0.00130799	0.00131962	0.001331	0.00134245	0.00135368	0.00136523	0.00137664	0.00138818	0.00139953	0.0014107	0.00142186	0.00143325	0.00144413	0.00145534	0.0014659	0.00147709
0.000916582	0.00092228	0.000928458	0.000934793	0.000941777	0.000948479	0.000956174	0.000963332	0.000971508	0.000979266	0.000987721	0.000996487	0.00100518	0.00101398	0.00102333	0.00103268	0.00104261	0.00105201	0.00106217	0.00107214	0.00108243	0.0010928	0.0011032	0.001114	0.00112458	0.00113545	0.00114628	0.00115709	0.00116798	0.00117931	0.00119067	0.00120161	0.00121295	0.00122407	0.00123552	0.0012466	0.00125794	0.00126921	0.00128034	0.00129152	0.0013029	0.00131402	0.00132523	0.00133644	0.00134746	0.00135847	0.00136956	0.00138057	0.00139123	0.001402
0.000861906	0.000866856	0.000872067	0.000877635	0.000883317	0.000889627	0.000895747	0.000902849	0.000909582	0.000917322	0.000924715	0.000932827	0.00094103	0.000949116	0.000957861	0.00096645	0.000975723	0.000984587	0.000994239	0.00100368	0.00101356	0.0010234	0.00103332	0.00104358	0.00105399	0.00106423	0.001075	0.00108536	0.00109635	0.00110698	0.00111781	0.00112879	0.00113949	0.00115068	0.00116165	0.0011726	0.00118371	0.0011947	0.00120591	0.00121679	0.00122817	0.00123881	0.00124991	0.00126077	0.00127175	0.00128294	0.00129353	0.00130447	0.00131526	0.00132592
0.000808905	0.000812661	0.000816861	0.000821273	0.0008264	0.000831264	0.00083689	0.000842784	0.000848919	0.000855359	0.000862206	0.000869363	0.000876909	0.000884369	0.000892291	0.00090061	0.000908626	0.000917495	0.000926061	0.000935121	0.000944298	0.000953796	0.000963073	0.000973134	0.000982618	0.000992987	0.00100275	0.00101335	0.0010233	0.00103379	0.00104458	0.00105492	0.00106579	0.00107603	0.00108696	0.0010976	0.00110852	0.00111937	0.00113021	0.00114111	0.00115169	0.00116291	0.00117323	0.00118441	0.00119527	0.00120585	0.00121688	0.00122732	0.0012382	0.00124841
0.000758081	0.000760425	0.000763501	0.00076694	0.000770341	0.000774728	0.000779077	0.00078406	0.000789198	0.000794629	0.000800592	0.000806712	0.000813198	0.000820004	0.000827094	0.000834444	0.000842185	0.000849863	0.000858296	0.000866522	0.000874958	0.000883988	0.000892776	0.000901928	0.00091137	0.000920804	0.00093072	0.000940152	0.000950259	0.000960171	0.000970528	0.000980667	0.000990716	0.00100107	0.00101136	0.00102196	0.00103262	0.00104322	0.00105366	0.0010644	0.00107487	0.00108576	0.00109642	0.00110702	0.0011176	0.0011284	0.00113874	0.00114955	0.00115961	0.00117045
0.000709967	0.000711375	0.00071261	0.000714966	0.000717406	0.000720326	0.000723467	0.000726995	0.000731257	0.000735285	0.000740579	0.000745226	0.000751323	0.000756717	0.000762979	0.000769539	0.000776248	0.000783393	0.000790585	0.000798367	0.000806359	0.000814283	0.00082267	0.000831173	0.000840072	0.000848923	0.000858033	0.000867271	0.000876732	0.000886362	0.000896101	0.000905783	0.000915561	0.000925664	0.000935381	0.000945982	0.000955905	0.000966271	0.000976444	0.000986945	0.000997535	0.00100768	0.00101837	0.00102868	0.00103927	0.00104968	0.00106014	0.00107052	0.00108079	0.00109121
0.000665925	0.000665592	0.000665942	0.000666404	0.00066745	0.000668942	0.000670724	0.000672913	0.000675733	0.000678981	0.00068215	0.000686699	0.000690415	0.000695731	0.000700394	0.000706045	0.000711832	0.000717975	0.000724478	0.00073119	0.000738241	0.000745534	0.000753076	0.000760843	0.000768915	0.000777259	0.00078584	0.000794576	0.000803155	0.000812488	0.000821462	0.000830725	0.000840226	0.000849577	0.000859587	0.00086926	0.000879447	0.000889034	0.000899122	0.000909321	0.00091923	0.000929496	0.000939457	0.000950136	0.000959954	0.000970499	0.000980665	0.000990953	0.00100118	0.00101133
0.00062687	0.000625196	0.000623527	0.000622568	0.00062194	0.000621868	0.00062221	0.000622698	0.00062422	0.000625731	0.000627999	0.000630465	0.000633479	0.000636782	0.00064078	0.000644689	0.000649591	0.00065465	0.000660024	0.0006656	0.000671676	0.000678207	0.000684591	0.000691704	0.000698859	0.000706441	0.00071417	0.000722185	0.000730508	0.000738763	0.00074749	0.000756118	0.00076481	0.000774264	0.000783084	0.000792833	0.000802036	0.00081193	0.000821336	0.000831034	0.000840938	0.000850694	0.000860761	0.000870451	0.000880791	0.000890453	0.000900948	0.000910694	0.000920911	0.000930806
0.000595257	0.00059106	0.000588056	0.000584707	0.00058266	0.00058043	0.000579243	0.00057804	0.000577747	0.000577793	0.000577986	0.00057907	0.000580259	0.000582477	0.000584467	0.000587489	0.000590674	0.000594191	0.000598352	0.000602771	0.00060767	0.00061283	0.000618429	0.00062422	0.000630524	0.00063709	0.000643981	0.000651093	0.000658536	0.000666307	0.000673983	0.000682385	0.000690605	0.000698888	0.000707574	0.000716329	0.000725375	0.000734274	0.000743774	0.000752859	0.000762448	0.000771774	0.000781458	0.000791403	0.000800934	0.000810578	0.000820414	0.000830526	0.000840138	0.000850055
0.000570905	0.000565368	0.00055978	0.000555344	0.000550782	0.000546972	0.00054351	0.00054067	0.000538174	0.000536294	0.000534773	0.000533942	0.000533373	0.000533229	0.000534077	0.000534725	0.000536509	0.00053852	0.000541264	0.00054405	0.000547297	0.000551191	0.000555358	0.00055987	0.000564979	0.000570368	0.000576207	0.0005821	0.000588638	0.00059531	0.000602438	0.000609629	0.000617017	0.000624996	0.000632961	0.000640988	0.000649414	0.000657947	0.000666286	0.00067536	0.000684069	0.000693434	0.000702378	0.000711894	0.000721209	0.000730674	0.000740482	0.000749842	0.000759501	0.000769067
0.000556599	0.000548388	0.000541552	0.000534697	0.00052866	0.000522563	0.000517361	0.0005121	0.0005078	0.00050349	0.000500181	0.000496906	0.000494555	0.000492377	0.000490824	0.000489798	0.000489368	0.000489486	0.000489927	0.000490976	0.000492605	0.000494583	0.000497386	0.000500328	0.000503697	0.00050781	0.000512128	0.000516988	0.000522062	0.000527398	0.000533194	0.000539662	0.00054602	0.000553071	0.000559854	0.00056747	0.000574973	0.000582754	0.000590955	0.000598782	0.000607328	0.00061585	0.000624642	0.000633118	0.000642437	0.000651094	0.000660576	0.000669525	0.000678769	0.000688536
0.000551987	0.000543287	0.00053414	0.000525722	0.000517223	0.00050963	0.000501807	0.000495072	0.000488257	0.000482087	0.000475931	0.000470957	0.000466009	0.000461872	0.000457855	0.000454624	0.000451961	0.000449525	0.000448069	0.000446602	0.000446323	0.00044604	0.000446788	0.00044758	0.000449089	0.000451081	0.000453761	0.000456825	0.000460343	0.000464306	0.000468741	0.000473596	0.00047896	0.000484234	0.000490453	0.000496116	0.000503143	0.000509696	0.000517049	0.000524199	0.000531904	0.000539797	0.000547805	0.000556193	0.00056416	0.000573042	0.00058144	0.000590545	0.000599056	0.000608251
0.000559318	0.000548409	0.000538238	0.000527818	0.000518328	0.000508285	0.000499408	0.000490003	0.000481594	0.000473019	0.000465441	0.00045745	0.000450716	0.00044387	0.000437901	0.000431981	0.000427038	0.000422127	0.00041806	0.000414284	0.000411014	0.000408698	0.00040641	0.000405401	0.00040389	0.000404064	0.00040424	0.000405111	0.000406529	0.000408332	0.000411095	0.000414105	0.000417349	0.000421539	0.000425591	0.000430556	0.000435395	0.00044133	0.00044704	0.000453346	0.000459849	0.000466652	0.000473856	0.000481055	0.000488869	0.000496492	0.000504614	0.000512621	0.000521195	0.000529332
0.000576916	0.000565345	0.000553602	0.000542343	0.00053085	0.000520064	0.000509169	0.000498627	0.000488284	0.00047835	0.000468417	0.000459048	0.000449907	0.000441025	0.000432592	0.000424645	0.000416884	0.000409968	0.000403148	0.000396995	0.000391033	0.000385882	0.00038115	0.000376855	0.00037335	0.000370022	0.000368042	0.000365835	0.000364579	0.000363902	0.000363769	0.000364537	0.000365542	0.000367197	0.000369298	0.000372052	0.000375436	0.000379116	0.000383305	0.000387947	0.000392972	0.000398649	0.000404309	0.000410714	0.000416744	0.00042405	0.000430762	0.000438354	0.000445366	0.000453496
0.000605154	0.000592439	0.000580078	0.000567752	0.000555599	0.000543639	0.000531701	0.000519829	0.000508537	0.000496728	0.000485966	0.000474576	0.000464256	0.000453504	0.000443496	0.000433314	0.000423895	0.000414105	0.000405448	0.000396646	0.000388553	0.000380406	0.000373479	0.00036631	0.000359922	0.000353909	0.000348568	0.000343609	0.000339403	0.000335703	0.000332771	0.000330192	0.000328334	0.000327013	0.000326433	0.000326369	0.000327209	0.000328285	0.000329871	0.000332535	0.000335276	0.000338896	0.000342546	0.000347217	0.000351777	0.000357049	0.000362961	0.000368663	0.000375385	0.000381579
0.00064146	0.000628862	0.000615754	0.00060315	0.000590371	0.000577748	0.000565233	0.00055271	0.000540196	0.00052816	0.000515688	0.000504212	0.000491949	0.000480487	0.000468766	0.000457579	0.000446238	0.000435557	0.000424639	0.000414184	0.000404146	0.000394318	0.00038451	0.000375508	0.0003664	0.000358202	0.000349715	0.000342118	0.000334886	0.000327996	0.000322058	0.000316237	0.000311251	0.000306569	0.000302647	0.000299367	0.000296618	0.00029476	0.000293204	0.000292501	0.000292575	0.00029288	0.000294327	0.000295779	0.000298421	0.000301075	0.000304687	0.000308689	0.000313027	0.000318078
0.000685817	0.000672537	0.000659884	0.000646747	0.000633961	0.000620906	0.000608125	0.000595077	0.000582507	0.000569605	0.000557104	0.000544506	0.000531974	0.000519553	0.000507327	0.000495178	0.000483217	0.000471185	0.000459102	0.000447663	0.000436242	0.000424938	0.000413983	0.000402873	0.000392488	0.000381817	0.00037193	0.000361855	0.000352459	0.000343202	0.000334542	0.00032611	0.000317834	0.00031054	0.0003031	0.000296635	0.000290325	0.000284966	0.000279832	0.000275718	0.000271985	0.000268925	0.000266465	0.000264822	0.000263624	0.000263604	0.000263608	0.000264685	0.000266242	0.000268287
0.000736301	0.000723482	0.000710437	0.000697266	0.00068421	0.000671483	0.000658519	0.000645403	0.000632458	0.00061972	0.000606772	0.000594012	0.000581222	0.000568559	0.000555947	0.000543485	0.000530751	0.000518409	0.000505958	0.000493509	0.000481625	0.000469518	0.000457732	0.000445745	0.000434103	0.000422555	0.000411101	0.00039999	0.000388916	0.000378177	0.000367454	0.000357378	0.000347212	0.000337602	0.000328091	0.000318914	0.00031013	0.000301687	0.000293901	0.000286151	0.000279203	0.000272595	0.000266759	0.000261081	0.000256471	0.000252166	0.000248777	0.000245665	0.000243563	0.000241658
0.000791803	0.000779111	0.000766121	0.000753411	0.000740719	0.000727625	0.000714925	0.000701961	0.000689172	0.000676127	0.00066367	0.000650565	0.000638119	0.000625357	0.000612415	0.000599781	0.000586876	0.000574259	0.000561646	0.000549119	0.000536762	0.000524184	0.000511979	0.000499868	0.000487492	0.000475581	0.000463448	0.000451957	0.000439823	0.000428431	0.000416775	0.000405456	0.000394197	0.000383244	0.000372369	0.000361646	0.000351522	0.000341225	0.000331359	0.000321762	0.000312376	0.000303413	0.000294712	0.000286395	0.000278397	0.000271091	0.000264031	0.0002576	0.000251422	0.000246314
0.000851129	0.000838703	0.000826235	0.000813655	0.000801098	0.000788532	0.000775921	0.000763273	0.000750617	0.000737971	0.00072517	0.000712724	0.000699944	0.00068738	0.000674749	0.000661979	0.000649606	0.000636646	0.00062463	0.000611523	0.000599392	0.000586754	0.000574418	0.000562102	0.00054964	0.000537498	0.000525147	0.000513154	0.000501004	0.000489074	0.000477084	0.000465163	0.000453675	0.000441764	0.000430272	0.000419138	0.000407745	0.000396838	0.000385919	0.000375053	0.000364437	0.000354222	0.000344005	0.000333889	0.000324314	0.000314951	0.000305781	0.000297018	0.000288521	0.000280289
0.000914115	0.000901784	0.000889705	0.000877513	0.000865377	0.000852945	0.000840539	0.000828382	0.000815782	0.000803387	0.000791202	0.000778604	0.00076646	0.000753714	0.000741414	0.000728874	0.000716439	0.00070415	0.000691705	0.000679373	0.000666898	0.000654764	0.000642063	0.000630008	0.0006177	0.000605239	0.000593302	0.000580822	0.000569114	0.000556547	0.000544746	0.000532623	0.000520871	0.000508965	0.00049739	0.000485317	0.000474116	0.000462383	0.000451143	0.000439585	0.000428713	0.000417389	0.000406745	0.000395807	0.000385417	0.000374843	0.000364712	0.000354562	0.000344695	0.000335122
0.000979202	0.000967432	0.000955435	0.000943898	0.000931767	0.000920235	0.000907891	0.00089607	0.000883904	0.000871889	0.000859832	0.000847635	0.000835442	0.000823526	0.000811338	0.000799146	0.000787097	0.000774805	0.000762684	0.00075034	0.000738182	0.000725821	0.000713921	0.000701641	0.000689488	0.000677346	0.00066534	0.000653358	0.000641152	0.000629228	0.000617114	0.000605337	0.000593366	0.000581625	0.000569547	0.000557956	0.00054629	0.000534749	0.000523145	0.000511589	0.000500209	0.000488781	0.0004775	0.000466542	0.000455355	0.000444704	0.000433624	0.000423221	0.000412323	0.000402149
0.00104637	0.00103498	0.00102353	0.00101221	0.00100071	0.000988927	0.00097766	0.000965685	0.000954443	0.000942314	0.000930739	0.000918805	0.000907244	0.000895366	0.000883527	0.000871565	0.000859725	0.000848001	0.000835893	0.000824066	0.000811876	0.0008003	0.000788089	0.000776326	0.000764284	0.000752528	0.000740481	0.000728737	0.000716903	0.000704911	0.000693201	0.000681179	0.000669369	0.000657453	0.000645774	0.000634123	0.000622488	0.000610691	0.000599224	0.000587627	0.000576108	0.000564726	0.000553203	0.00054205	0.000530767	0.000519725	0.000508636	0.000497625	0.000486932	0.000475879
0.00111483	0.00110397	0.00109307	0.0010819	0.00107095	0.00105964	0.00104835	0.0010374	0.00102594	0.00101478	0.0010034	0.000991985	0.000980302	0.00096912	0.000957272	0.000945999	0.000934234	0.000922765	0.000911181	0.000899446	0.000887731	0.000876075	0.000864368	0.000852884	0.000841137	0.000829482	0.000817646	0.000806133	0.000794392	0.000782826	0.000770974	0.000759298	0.000747691	0.000735857	0.000724297	0.00071263	0.000701047	0.000689577	0.000678021	0.000666431	0.000654887	0.000643553	0.000632285	0.000620742	0.000609554	0.000598215	0.000587226	0.000575977	0.000564978	0.000553971
0.00118487	0.00117406	0.00116366	0.00115312	0.00114241	0.00113143	0.00112091	0.00110968	0.00109925	0.00108781	0.0010772	0.00106575	0.00105502	0.0010437	0.00103267	0.0010215	0.00101015	0.000998862	0.000987518	0.000976172	0.000964721	0.00095332	0.000942081	0.000930462	0.000919187	0.000907736	0.000896265	0.00088483	0.000873195	0.000861665	0.000850224	0.000838743	0.000827181	0.0008158	0.000804212	0.00079296	0.000781206	0.000769764	0.000758201	0.000747	0.000735382	0.000724068	0.000712716	0.000701462	0.000690275	0.000678939	0.000667722	0.000656593	0.00064548	0.000634309
0.00125527	0.00124517	0.00123493	0.00122478	0.00121458	0.00120396	0.00119383	0.0011832	0.00117278	0.00116237	0.00115147	0.00114091	0.00113009	0.00111933	0.00110828	0.00109759	0.00108665	0.00107558	0.00106482	0.00105356	0.00104261	0.00103144	0.00102021	0.00100922	0.000998008	0.000986753	0.000975726	0.000964232	0.000953091	0.000941724	0.000930367	0.000918996	0.000907893	0.000896525	0.000885358	0.000873936	0.000862322	0.000851225	0.000839695	0.000828533	0.000816992	0.000805672	0.000794532	0.000783274	0.000771766	0.000760776	0.000749518	0.000738488	0.000727113	0.000715959
0.00132638	0.00131637	0.00130705	0.00129688	0.00128708	0.00127711	0.00126714	0.00125716	0.00124694	0.00123686	0.00122656	0.00121611	0.0012059	0.00119516	0.00118492	0.00117425	0.00116384	0.00115292	0.00114233	0.00113151	0.00112086	0.00110993	0.00109916	0.00108804	0.00107726	0.00106637	0.00105525	0.00104432	0.00103318	0.00102213	0.00101088	0.000999924	0.000988669	0.000977578	0.000966398	0.000955256	0.000944252	0.000932957	0.000921798	0.000910448	0.000899192	0.000887868	0.000876624	0.000865417	0.000854208	0.000842855	0.000832014	0.000820529	0.00080971	0.000798435
0.0013977	0.00138808	0.00137901	0.00136969	0.00135995	0.00135054	0.00134085	0.00133129	0.00132129	0.00131178	0.00130164	0.00129172	0.00128159	0.0012718	0.00126156	0.00125129	0.0012408	0.00123072	0.00121995	0.00120986	0.00119911	0.00118882	0.00117801	0.00116746	0.00115685	0.00114606	0.00113543	0.0011245	0.0011138	0.00110271	0.00109189	0.00108103	0.00106996	0.00105908	0.00104772	0.00103692	0.00102597	0.00101467	0.00100391	0.000992379	0.000981604	0.000970272	0.000959453	0.000947933	0.000936854	0.000925704	0.000914419	0.000903345	0.000892046	0.000880983
0.00146896	0.0014601	0.00145119	0.00144216	0.00143319	0.00142385	0.00141475	0.00140519	0.00139616	0.00138628	0.00137707	0.00136714	0.00135769	0.00134768	0.00133818	0.00132811	0.00131825	0.00130801	0.00129805	0.00128759	0.00127777	0.00126715	0.00125715	0.00124646	0.00123602	0.00122582	0.00121488	0.00120468	0.0011938	0.00118336	0.00117259	0.00116196	0.00115129	0.00114024	0.00112952	0.00111844	0.00110772	0.00109669	0.00108572	0.00107464	0.00106367	0.00105277	0.00104149	0.00103054	0.00101924	0.00100828	0.000997068	0.000986127	0.000974881	0.000963663
0.00154021	0.00153154	0.00152313	0.00151455	0.00150589	0.00149707	0.00148817	0.00147936	0.00147017	0.00146128	0.0014517	0.00144273	0.00143296	0.00142396	0.00141423	0.00140474	0.00139494	0.00138533	0.00137544	0.00136569	0.00135576	0.00134589	0.00133563	0.00132559	0.0013152	0.00130515	0.00129478	0.00128432	0.001274	0.00126345	0.00125311	0.00124243	0.00123208	0.0012213	0.00121047	0.0011999	0.00118907	0.0011782	0.00116738	0.00115626	0.00114564	0.0011345	0.00112377	0.00111243	0.00110163	0.00109038	0.00107934	0.00106808	0.00105733	0.00104602
0.00161095	0.00160303	0.00159489	0.00158671	0.00157847	0.00157006	0.00156148	0.00155298	0.00154429	0.00153546	0.00152674	0.00151749	0.00150881	0.00149947	0.00149046	0.00148107	0.00147178	0.00146201	0.00145287	0.00144302	0.0014336	0.00142371	0.00141402	0.00140412	0.00139426	0.00138428	0.00137413	0.00136382	0.00135378	0.00134341	0.00133319	0.00132279	0.00131237	0.00130175	0.00129131	0.00128051	0.00127013	0.00125936	0.00124881	0.00123794	0.00122702	0.0012164	0.00120506	0.00119444	0.00118301	0.00117237	0.00116111	0.00115022	0.00113871	0.00112802
0.00168164	0.00167394	0.00166647	0.00165824	0.00165056	0.00164237	0.0016344	0.001626	0.00161786	0.00160926	0.00160066	0.00159225	0.00158362	0.00157482	0.00156593	0.00155701	0.00154774	0.00153865	0.0015292	0.00152043	0.00151065	0.00150144	0.00149162	0.00148211	0.00147239	0.0014626	0.00145286	0.00144279	0.00143285	0.0014227	0.00141249	0.0014023	0.00139212	0.00138168	0.00137143	0.00136082	0.0013504	0.0013396	0.00132922	0.0013185	0.0013081	0.00129715	0.00128633	0.00127536	0.00126452	0.00125324	0.00124249	0.00123111	0.00122047	0.00120895
0.00175147	0.00174439	0.0017368	0.00172968	0.00172188	0.00171436	0.00170647	0.00169878	0.0016905	0.00168257	0.00167433	0.00166606	0.00165763	0.00164913	0.00164067	0.00163176	0.00162314	0.00161409	0.00160539	0.00159623	0.00158725	0.00157777	0.00156869	0.0015593	0.00154981	0.00154026	0.0015307	0.00152108	0.00151119	0.00150146	0.0014913	0.0014813	0.00147097	0.00146088	0.00145055	0.00144049	0.00143005	0.00141971	0.00140893	0.00139864	0.00138766	0.00137743	0.00136615	0.00135587	0.00134444	0.00133403	0.00132259	0.00131198	0.00130057	0.00128977
0.00182081	0.00181377	0.00180701	0.00179975	0.00179288	0.00178546	0.00177807	0.00177025	0.00176303	0.00175493	0.00174737	0.00173925	0.00173121	0.00172295	0.00171468	0.00170645	0.00169769	0.00168935	0.00168033	0.00167211	0.00166278	0.00165408	0.00164484	0.00163569	0.00162657	0.00161711	0.00160776	0.00159814	0.00158892	0.00157887	0.00156952	0.00155923	0.00154956	0.00153916	0.00152933	0.00151892	0.00150889	0.00149837	0.00148815	0.00147737	0.00146718	0.00145625	0.00144591	0.00143486	0.00142458	0.00141309	0.00140264	0.00139121	0.00138055	0.00136934
0.00188903	0.00188285	0.00187604	0.00186948	0.00186242	0.00185584	0.00184831	0.00184147	0.00183392	0.00182665	0.00181908	0.00181149	0.00180371	0.00179574	0.00178765	0.00177957	0.00177159	0.00176312	0.00175483	0.00174627	0.00173777	0.00172899	0.00172032	0.00171136	0.00170235	0.001693	0.00168403	0.00167461	0.00166525	0.00165571	0.00164621	0.00163664	0.00162644	0.00161685	0.00160662	0.00159696	0.0015865	0.00157663	0.00156609	0.00155589	0.00154522	0.0015349	0.00152399	0.00151355	0.00150266	0.00149211	0.00148077	0.0014702	0.00145896	0.00144807
0.00195648	0.00195025	0.0019444	0.00193782	0.00193181	0.00192481	0.00191839	0.0019111	0.00190454	0.00189706	0.00189022	0.00188271	0.00187535	0.00186769	0.00185999	0.00185232	0.00184431	0.00183622	0.00182818	0.00181993	0.00181152	0.00180298	0.00179438	0.00178566	0.00177692	0.00176786	0.00175905	0.00175002	0.00174086	0.00173152	0.00172204	0.00171244	0.00170291	0.00169302	0.00168334	0.00167337	0.00166353	0.00165334	0.00164315	0.00163276	0.00162261	0.00161184	0.00160157	0.00159077	0.00158031	0.00156946	0.00155863	0.00154769	0.00153666	0.00152556
0.00202289	0.00201756	0.00201145	0.00200548	0.00199918	0.00199311	0.00198655	0.0019804	0.00197344	0.00196704	0.00195971	0.00195302	0.00194545	0.00193866	0.0019309	0.00192364	0.00191575	0.00190815	0.00190014	0.00189233	0.00188435	0.00187583	0.00186769	0.00185901	0.00185051	0.00184167	0.00183305	0.00182421	0.00181517	0.00180586	0.0017966	0.00178743	0.0017778	0.00176844	0.0017586	0.00174887	0.00173884	0.0017292	0.00171883	0.00170892	0.00169838	0.00168837	0.00167747	0.00166729	0.00165627	0.00164595	0.00163496	0.00162419	0.00161307	0.00160215
0.00208862	0.00208264	0.0020777	0.00207157	0.00206634	0.00205995	0.00205434	0.00204789	0.00204169	0.00203508	0.0020287	0.00202189	0.00201517	0.0020077	0.00200094	0.00199349	0.00198643	0.00197843	0.00197141	0.00196338	0.00195562	0.00194765	0.00193934	0.00193122	0.00192265	0.00191444	0.00190564	0.00189729	0.00188798	0.00187934	0.0018701	0.00186096	0.00185151	0.00184223	0.00183275	0.00182303	0.00181339	0.00180352	0.00179357	0.00178356	0.00177319	0.00176305	0.00175261	0.00174221	0.00173172	0.00172085	0.00171019	0.00169945	0.00168834	0.00167726
0.00215218	0.0021475	0.0021421	0.0021371	0.00213118	0.00212611	0.0021199	0.00211452	0.00210831	0.00210226	0.00209576	0.00208967	0.00208293	0.00207635	0.00206946	0.00206249	0.00205534	0.00204837	0.00204081	0.0020333	0.0020257	0.00201787	0.00201015	0.00200186	0.00199402	0.0019854	0.00197731	0.00196852	0.00196015	0.00195108	0.00194252	0.0019331	0.00192427	0.00191477	0.00190552	0.001896	0.00188625	0.00187661	0.00186665	0.00185675	0.00184665	0.00183649	0.00182615	0.00181602	0.00180538	0.00179487	0.00178406	0.00177319	0.00176227	0.00175125
0.00221547	0.00221046	0.00220579	0.00220073	0.00219585	0.0021903	0.00218511	0.00217923	0.0021737	0.00216798	0.00216201	0.00215595	0.0021497	0.00214334	0.00213667	0.00212997	0.00212324	0.00211601	0.00210922	0.00210181	0.00209458	0.00208673	0.00207927	0.00207141	0.00206332	0.00205534	0.00204707	0.00203892	0.0020302	0.00202192	0.00201291	0.00200425	0.00199516	0.00198609	0.00197682	0.00196739	0.00195798	0.00194836	0.00193852	0.00192873	0.00191866	0.00190864	0.00189846	0.00188808	0.00187773	0.00186702	0.00185636	0.00184556	0.00183473	0.00182345
0.00227658	0.0022724	0.00226768	0.00226329	0.00225828	0.00225366	0.00224826	0.00224316	0.00223781	0.00223221	0.00222646	0.0022208	0.00221486	0.00220866	0.00220247	0.00219613	0.00218941	0.00218285	0.00217584	0.00216898	0.00216165	0.00215449	0.00214686	0.0021395	0.00213161	0.00212386	0.00211559	0.00210757	0.00209928	0.00209088	0.00208225	0.00207354	0.00206466	0.00205597	0.00204658	0.00203725	0.00202803	0.00201852	0.00200892	0.00199909	0.00198931	0.00197924	0.00196915	0.00195887	0.00194847	0.00193818	0.00192738	0.00191687	0.00190559	0.0018948
0.00233641	0.00233252	0.00232838	0.00232402	0.00231966	0.00231494	0.00231029	0.00230527	0.00230013	0.00229497	0.00228958	0.00228393	0.00227826	0.00227249	0.00226655	0.00226035	0.00225407	0.00224765	0.00224103	0.00223417	0.00222735	0.00222035	0.00221307	0.00220568	0.00219823	0.0021904	0.00218257	0.0021746	0.00216665	0.00215839	0.00214991	0.00214123	0.00213266	0.00212401	0.00211483	0.00210595	0.00209661	0.00208731	0.00207756	0.00206815	0.002058	0.00204844	0.00203806	0.00202823	0.00201778	0.0020074	0.0019967	0.00198605	0.00197527	0.00196411
0.00239491	0.00239088	0.00238736	0.00238325	0.00237921	0.00237515	0.00237043	0.00236591	0.00236099	0.00235611	0.00235118	0.00234585	0.00234058	0.0023347	0.00232922	0.0023231	0.00231705	0.0023109	0.00230454	0.00229814	0.00229125	0.00228471	0.00227744	0.00227053	0.00226311	0.00225575	0.00224789	0.0022404	0.00223217	0.00222431	0.00221592	0.00220752	0.00219882	0.00219034	0.00218158	0.00217262	0.00216362	0.00215422	0.00214479	0.00213517	0.00212563	0.00211547	0.00210584	0.00209533	0.0020856	0.002075	0.00206457	0.00205395	0.00204295	0.00203212
0.00245132	0.00244825	0.00244443	0.00244102	0.00243705	0.0024334	0.00242915	0.00242465	0.00242052	0.00241531	0.00241098	0.0024057	0.00240066	0.00239542	0.00239004	0.00238449	0.00237844	0.00237268	0.00236665	0.00236004	0.00235394	0.00234691	0.0023405	0.00233341	0.00232633	0.00231903	0.00231169	0.00230394	0.00229636	0.00228823	0.00228042	0.00227197	0.00226366	0.00225501	0.00224645	0.00223752	0.00222857	0.00221945	0.00221008	0.00220085	0.00219082	0.00218162	0.00217115	0.00216169	0.00215097	0.002141	0.00213035	0.00211973	0.0021092	0.00209835
0.00250652	0.00250351	0.00250037	0.00249691	0.00249363	0.00248974	0.00248612	0.00248177	0.00247773	0.00247351	0.00246867	0.00246438	0.00245912	0.00245435	0.00244892	0.0024438	0.00243816	0.0024324	0.00242647	0.00242045	0.00241432	0.00240786	0.0024013	0.00239455	0.00238762	0.00238086	0.00237343	0.0023661	0.00235832	0.00235089	0.00234292	0.00233483	0.00232661	0.00231836	0.00230952	0.0023009	0.00229196	0.00228315	0.00227385	0.00226442	0.00225506	0.00224514	0.00223576	0.00222544	0.00221562	0.00220495	0.00219507	0.00218421	0.00217391	0.00216283
0.00255959	0.00255691	0.00255411	0.00255106	0.0025478	0.00254468	0.00254083	0.00253733	0.00253317	0.00252939	0.00252486	0.00252086	0.00251598	0.00251145	0.00250643	0.00250114	0.00249592	0.00249068	0.00248465	0.00247918	0.00247279	0.00246715	0.00246039	0.00245431	0.00244716	0.00244063	0.00243365	0.00242616	0.00241915	0.00241125	0.00240363	0.00239556	0.00238765	0.00237924	0.00237089	0.00236234	0.00235356	0.00234483	0.00233553	0.00232649	0.00231696	0.0023076	0.00229774	0.00228813	0.00227787	0.0022677	0.00225735	0.00224706	0.00223652	0.00222579
0.0026109	0.00260853	0.00260608	0.00260336	0.00260062	0.00259751	0.00259416	0.00259073	0.00258717	0.00258332	0.00257945	0.00257502	0.00257103	0.00256632	0.00256186	0.00255694	0.00255174	0.00254678	0.00254106	0.00253582	0.00252995	0.00252396	0.00251789	0.00251129	0.00250512	0.00249839	0.00249155	0.00248461	0.00247711	0.0024701	0.00246231	0.0024549	0.0024467	0.00243887	0.00243033	0.00242208	0.00241334	0.00240445	0.0023957	0.00238645	0.00237741	0.00236764	0.00235836	0.00234828	0.00233868	0.00232835	0.00231831	0.0023076	0.0022975	0.00228657
0.00266044	0.00265819	0.00265605	0.00265379	0.00265111	0.00264831	0.00264538	0.00264247	0.00263898	0.0026355	0.00263183	0.00262803	0.00262377	0.00261982	0.00261518	0.00261077	0.00260592	0.00260099	0.00259557	0.00259028	0.00258483	0.00257896	0.00257312	0.00256706	0.0025607	0.00255432	0.00254746	0.00254096	0.00253366	0.0025267	0.00251922	0.00251164	0.00250399	0.00249591	0.002488	0.00247957	0.00247103	0.00246263	0.00245369	0.0024449	0.00243552	0.00242637	0.00241682	0.0024071	0.00239689	0.00238717	0.0023769	0.00236658	0.00235612	0.00234549
0.0027076	0.002706	0.00270407	0.00270196	0.00269965	0.00269718	0.0026946	0.00269176	0.00268878	0.00268562	0.00268214	0.00267848	0.00267476	0.00267078	0.0026667	0.00266236	0.00265787	0.00265278	0.00264824	0.00264292	0.00263778	0.00263211	0.00262647	0.00262063	0.00261439	0.00260819	0.00260185	0.00259515	0.00258844	0.00258125	0.0025743	0.00256684	0.00255919	0.00255137	0.00254323	0.00253535	0.00252674	0.00251845	0.00250974	0.00250096	0.00249176	0.00248257	0.00247345	0.00246344	0.00245397	0.00244362	0.00243379	0.00242335	0.00241307	0.00240247
0.00275316	0.00275184	0.00275014	0.0027484	0.00274644	0.0027441	0.00274184	0.00273928	0.00273664	0.00273355	0.00273044	0.00272728	0.00272372	0.00272011	0.00271596	0.00271199	0.00270762	0.0027032	0.00269822	0.00269353	0.00268851	0.00268329	0.00267772	0.00267201	0.00266608	0.00266017	0.00265368	0.0026475	0.00264054	0.00263374	0.00262683	0.00261975	0.0026122	0.00260476	0.00259686	0.00258888	0.00258077	0.0025723	0.00256366	0.00255493	0.00254624	0.00253695	0.00252759	0.00251822	0.00250839	0.00249858	0.00248873	0.00247835	0.00246791	0.00245776
0.00279635	0.00279529	0.00279397	0.0027925	0.00279066	0.00278898	0.00278687	0.00278459	0.00278223	0.00277968	0.00277669	0.00277375	0.00277046	0.00276681	0.00276331	0.00275926	0.00275551	0.00275097	0.00274679	0.002742	0.00273734	0.00273202	0.002727	0.00272139	0.00271551	0.00270951	0.00270379	0.00269737	0.00269098	0.00268427	0.00267751	0.00267033	0.00266342	0.0026555	0.00264823	0.00264009	0.00263223	0.00262377	0.00261585	0.00260701	0.00259815	0.00258933	0.00258003	0.00257064	0.00256094	0.00255137	0.00254124	0.00253114	0.00252108	0.00251048
0.00283761	0.00283686	0.00283572	0.00283469	0.00283323	0.00283161	0.00282979	0.00282784	0.00282554	0.00282329	0.00282068	0.00281794	0.00281478	0.00281176	0.00280795	0.00280487	0.00280073	0.0027971	0.0027926	0.00278837	0.00278359	0.00277884	0.00277368	0.00276851	0.00276302	0.00275721	0.00275125	0.00274543	0.00273898	0.00273276	0.00272582	0.00271947	0.00271195	0.00270489	0.00269722	0.00268963	0.00268185	0.00267386	0.00266514	0.00265717	0.00264836	0.00263934	0.00263045	0.00262097	0.00261169	0.00260172	0.00259235	0.00258201	0.00257182	0.00256138
0.0028766	0.00287601	0.00287555	0.00287451	0.00287329	0.00287217	0.00287055	0.00286892	0.00286685	0.00286481	0.0028625	0.00286	0.00285743	0.00285415	0.00285126	0.00284763	0.00284446	0.00284052	0.00283667	0.00283233	0.00282814	0.00282338	0.00281875	0.00281358	0.00280836	0.0028028	0.00279707	0.00279119	0.00278504	0.00277882	0.00277233	0.00276558	0.00275874	0.00275161	0.00274433	0.00273657	0.00272914	0.002721	0.00271307	0.00270475	0.00269609	0.00268734	0.00267829	0.00266926	0.00265996	0.00265057	0.00264061	0.00263078	0.0026207	0.00261044
0.00291327	0.0029134	0.00291259	0.00291236	0.00291105	0.00291039	0.00290909	0.00290753	0.00290609	0.00290385	0.00290219	0.00289972	0.00289741	0.00289454	0.00289166	0.0028886	0.00288515	0.00288182	0.00287802	0.00287411	0.00286987	0.0028657	0.00286083	0.0028563	0.00285119	0.00284583	0.00284053	0.00283494	0.00282897	0.00282274	0.00281651	0.00280997	0.00280312	0.00279623	0.00278899	0.00278171	0.00277391	0.00276639	0.00275821	0.00275031	0.00274181	0.00273313	0.00272436	0.00271535	0.0027061	0.00269659	0.00268709	0.00267724	0.00266702	0.00265701
0.0029477	0.00294773	0.00294787	0.00294753	0.00294696	0.00294602	0.0029452	0.00294412	0.00294253	0.00294129	0.00293934	0.00293745	0.00293499	0.00293268	0.00293009	0.00292714	0.00292412	0.0029208	0.00291732	0.00291353	0.00290987	0.00290532	0.0029013	0.0028964	0.0028918	0.00288653	0.00288166	0.00287597	0.00287038	0.00286435	0.00285838	0.0028519	0.00284534	0.0028385	0.00283148	0.00282417	0.00281705	0.00280935	0.00280154	0.0027933	0.00278542	0.00277667	0.00276808	0.00275922	0.00274999	0.0027409	0.00273115	0.00272152	0.00271145	0.00270144
0.00297972	0.00298032	0.00298041	0.00298046	0.00298004	0.00297964	0.00297885	0.00297816	0.00297694	0.0029758	0.00297437	0.00297249	0.0029707	0.00296816	0.00296596	0.0029633	0.00296051	0.00295742	0.00295413	0.0029509	0.00294685	0.00294339	0.00293894	0.00293481	0.00292995	0.00292527	0.00291999	0.00291478	0.00290942	0.00290363	0.00289777	0.00289151	0.00288525	0.00287865	0.00287174	0.0028647	0.00285754	0.00285002	0.00284243	0.00283439	0.00282618	0.00281808	0.00280924	0.00280064	0.00279167	0.00278265	0.00277302	0.00276368	0.00275367	0.00274381
0.00300972	0.00301027	0.00301086	0.00301098	0.00301099	0.00301096	0.00301048	0.00300993	0.00300918	0.00300811	0.00300673	0.00300542	0.00300357	0.00300182	0.00299936	0.00299736	0.00299431	0.00299177	0.00298867	0.0029853	0.00298213	0.00297833	0.0029746	0.00297013	0.00296597	0.00296117	0.00295658	0.0029513	0.00294613	0.00294059	0.0029347	0.00292879	0.0029228	0.00291611	0.00290994	0.00290274	0.00289578	0.0028885	0.00288097	0.00287305	0.00286522	0.00285684	0.00284886	0.00283967	0.00283138	0.00282194	0.002813	0.00280332	0.00279397	0.00278379
0.00303681	0.00303795	0.00303853	0.00303917	0.00303938	0.00303959	0.00303957	0.00303924	0.00303857	0.00303783	0.0030368	0.00303573	0.00303421	0.00303264	0.00303081	0.00302841	0.00302623	0.00302359	0.00302103	0.0030176	0.00301456	0.00301102	0.00300735	0.00300354	0.00299926	0.00299506	0.00299023	0.00298547	0.00298027	0.00297532	0.0029695	0.00296378	0.00295777	0.00295165	0.0029451	0.00293853	0.00293172	0.00292462	0.00291704	0.00290951	0.00290171	0.00289381	0.002885	0.00287702	0.00286791	0.00285951	0.00285007	0.00284091	0.00283126	0.00282161
0.00306191	0.00306312	0.00306433	0.00306511	0.00306572	0.00306594	0.00306628	0.00306592	0.00306567	0.00306513	0.00306446	0.00306364	0.00306239	0.00306102	0.00305933	0.00305751	0.00305522	0.00305304	0.00305064	0.0030476	0.00304465	0.0030415	0.00303792	0.0030345	0.00303029	0.00302621	0.00302178	0.00301727	0.00301243	0.00300701	0.00300201	0.00299647	0.00299076	0.00298442	0.00297835	0.00297182	0.00296511	0.00295825	0.00295096	0.00294379	0.00293591	0.00292817	0.00292001	0.00291156	0.00290323	0.0028942	0.0028855	0.00287613	0.00286695	0.00285709
0.0030844	0.00308574	0.00308716	0.00308829	0.0030892	0.00308997	0.00309008	0.00309064	0.00309024	0.00309031	0.00308971	0.00308894	0.00308813	0.00308692	0.00308572	0.00308382	0.0030819	0.00308002	0.00307758	0.00307505	0.0030724	0.00306935	0.00306607	0.00306266	0.00305902	0.003055	0.00305079	0.00304641	0.00304184	0.00303688	0.00303182	0.00302632	0.00302085	0.00301527	0.00300897	0.0030028	0.00299604	0.0029894	0.00298241	0.00297527	0.00296791	0.00296005	0.0029523	0.0029438	0.00293576	0.00292691	0.00291835	0.00290908	0.00289981	0.00289046
0.00310435	0.00310619	0.00310759	0.00310901	0.00311019	0.00311108	0.00311192	0.00311212	0.0031127	0.00311246	0.0031124	0.00311175	0.00311128	0.00311041	0.00310932	0.00310786	0.00310646	0.00310426	0.00310227	0.00310012	0.00309756	0.00309499	0.00309181	0.00308862	0.00308513	0.00308129	0.00307736	0.00307336	0.00306885	0.00306421	0.00305909	0.00305414	0.00304862	0.00304325	0.00303733	0.00303121	0.00302473	0.00301831	0.00301147	0.00300436	0.00299739	0.00298983	0.00298186	0.00297395	0.0029657	0.00295735	0.00294858	0.00293979	0.00293044	0.00292123
0.00312178	0.00312391	0.00312572	0.00312735	0.00312886	0.00312984	0.00313105	0.00313168	0.00313222	0.00313248	0.0031325	0.00313244	0.00313205	0.00313138	0.00313055	0.00312955	0.00312792	0.00312655	0.00312441	0.00312235	0.00312019	0.00311758	0.00311501	0.00311189	0.00310863	0.00310524	0.00310134	0.00309744	0.00309317	0.00308882	0.00308421	0.00307942	0.00307408	0.00306864	0.0030633	0.00305725	0.00305118	0.0030447	0.00303823	0.00303125	0.0030243	0.00301674	0.00300941	0.0030015	0.00299339	0.00298518	0.00297689	0.00296814	0.00295909	0.00294989
0.00313661	0.00313904	0.00314094	0.00314309	0.00314485	0.00314619	0.00314748	0.00314827	0.00314923	0.00314966	0.00314981	0.00315001	0.00315011	0.00314978	0.00314912	0.00314826	0.00314711	0.00314587	0.00314452	0.00314227	0.00314035	0.00313797	0.0031355	0.0031327	0.00312981	0.00312644	0.00312295	0.00311931	0.00311518	0.00311121	0.00310642	0.00310199	0.0030969	0.00309183	0.00308638	0.00308078	0.00307478	0.00306877	0.00306224	0.00305573	0.00304869	0.0030418	0.0030341	0.00302684	0.00301878	0.00301093	0.00300233	0.00299412	0.00298497	0.0029763
0.00314881	0.00315164	0.00315398	0.00315622	0.00315808	0.00315994	0.00316134	0.00316256	0.00316372	0.00316451	0.00316502	0.00316532	0.00316559	0.00316553	0.00316514	0.00316473	0.00316372	0.00316261	0.00316132	0.0031599	0.00315777	0.00315596	0.00315352	0.00315139	0.00314835	0.00314552	0.00314186	0.00313864	0.00313467	0.00313077	0.00312672	0.00312214	0.00311743	0.00311234	0.00310734	0.00310174	0.0030961	0.00309027	0.00308405	0.00307754	0.00307103	0.00306375	0.00305703	0.00304945	0.00304172	0.00303385	0.00302605	0.00301761	0.00300917	0.0030001
0.00315872	0.00316157	0.00316444	0.00316679	0.00316928	0.00317094	0.00317286	0.00317423	0.00317567	0.00317656	0.00317753	0.00317824	0.00317856	0.0031787	0.00317878	0.00317829	0.00317775	0.00317673	0.00317592	0.00317435	0.00317303	0.003171	0.00316914	0.0031667	0.00316434	0.00316153	0.00315867	0.00315518	0.00315183	0.00314805	0.003144	0.00313966	0.0031354	0.00313056	0.00312549	0.00312025	0.0031147	0.00310925	0.00310302	0.00309709	0.00309037	0.00308405	0.00307678	0.00306986	0.00306217	0.00305467	0.00304678	0.00303868	0.00303006	0.00302179
0.00316602	0.00316921	0.00317217	0.00317485	0.00317737	0.00317963	0.00318161	0.00318333	0.00318484	0.00318629	0.00318711	0.00318827	0.00318882	0.00318928	0.00318953	0.00318953	0.00318912	0.0031887	0.00318759	0.00318674	0.00318515	0.00318413	0.00318192	0.0031801	0.00317757	0.00317526	0.0031725	0.00316956	0.00316624	0.00316264	0.00315917	0.00315487	0.00315071	0.00314615	0.0031416	0.00313645	0.00313108	0.00312563	0.00311981	0.00311393	0.00310792	0.00310133	0.00309486	0.00308748	0.00308055	0.003073	0.00306549	0.00305743	0.00304936	0.00304065
0.00317064	0.00317396	0.00317729	0.00318026	0.00318309	0.00318555	0.00318789	0.00318991	0.00319192	0.00319317	0.00319466	0.0031956	0.00319672	0.00319724	0.00319787	0.00319809	0.00319766	0.00319776	0.00319709	0.00319644	0.00319527	0.00319398	0.00319253	0.00319062	0.00318877	0.00318631	0.00318396	0.00318112	0.00317815	0.00317493	0.00317134	0.00316773	0.00316354	0.00315964	0.00315464	0.00315012	0.00314507	0.00313996	0.00313432	0.00312858	0.0031225	0.00311624	0.00310972	0.00310323	0.00309617	0.00308895	0.00308149	0.00307396	0.00306577	0.00305781
0.00317257	0.00317626	0.00317971	0.0031831	0.00318611	0.00318881	0.00319151	0.00319372	0.00319592	0.00319774	0.00319934	0.00320069	0.00320176	0.00320277	0.00320334	0.00320396	0.00320404	0.00320416	0.00320377	0.00320326	0.00320256	0.00320134	0.00320028	0.00319875	0.00319714	0.00319501	0.00319285	0.00319034	0.00318746	0.00318462	0.00318107	0.00317785	0.00317398	0.00317014	0.00316568	0.00316123	0.00315651	0.00315153	0.00314631	0.00314064	0.00313518	0.00312885	0.00312269	0.00311618	0.00310949	0.00310262	0.00309531	0.00308781	0.00308026	0.00307231
0.00317183	0.00317614	0.00317969	0.00318317	0.00318625	0.00318961	0.00319256	0.00319487	0.00319758	0.00319941	0.00320143	0.00320317	0.00320411	0.00320579	0.00320649	0.00320742	0.00320787	0.00320806	0.00320814	0.00320784	0.00320734	0.00320644	0.00320562	0.00320435	0.00320286	0.00320119	0.003199	0.00319683	0.00319452	0.00319161	0.00318872	0.00318513	0.00318188	0.0031779	0.00317441	0.0031699	0.00316547	0.00316081	0.00315562	0.00315047	0.00314483	0.00313926	0.00313316	0.00312713	0.00312061	0.00311384	0.00310679	0.00309946	0.00309197	0.0030843
0.00316869	0.00317275	0.00317699	0.00318063	0.00318436	0.00318742	0.00319071	0.00319372	0.00319608	0.00319882	0.00320062	0.00320277	0.00320434	0.00320585	0.00320723	0.00320802	0.00320883	0.00320941	0.00320973	0.00320966	0.0032096	0.00320901	0.00320828	0.00320721	0.00320583	0.00320448	0.00320279	0.00320082	0.00319864	0.00319616	0.00319347	0.00319037	0.00318723	0.00318386	0.00318008	0.00317614	0.00317182	0.00316725	0.00316255	0.00315744	0.00315248	0.00314681	0.00314122	0.00313499	0.0031291	0.00312234	0.00311595	0.00310861	0.0031018	0.00309392
0.00316288	0.00316741	0.00317161	0.00317573	0.00317936	0.00318325	0.0031863	0.0031897	0.00319249	0.00319536	0.00319771	0.0031999	0.00320178	0.00320349	0.00320505	0.00320609	0.00320732	0.00320804	0.00320867	0.00320887	0.00320886	0.00320891	0.00320817	0.00320779	0.00320656	0.00320558	0.00320407	0.00320237	0.00320035	0.00319824	0.00319568	0.00319308	0.00318995	0.00318699	0.00318365	0.00318001	0.00317578	0.0031717	0.00316693	0.00316222	0.00315727	0.00315235	0.00314679	0.00314115	0.00313508	0.00312908	0.00312234	0.00311608	0.00310885	0.00310176
0.00315441	0.00315919	0.00316356	0.00316797	0.00317204	0.00317612	0.00317947	0.00318319	0.0031861	0.00318919	0.0031919	0.00319439	0.00319656	0.00319861	0.0032003	0.00320203	0.00320316	0.00320426	0.00320509	0.00320573	0.00320603	0.00320584	0.00320586	0.00320541	0.00320482	0.00320382	0.00320282	0.0032012	0.00319973	0.00319768	0.00319547	0.00319305	0.00319052	0.00318748	0.00318454	0.0031809	0.00317731	0.00317324	0.00316921	0.00316475	0.00316002	0.00315521	0.00314996	0.00314461	0.00313893	0.00313329	0.00312687	0.0031206	0.00311385	0.00310687
0.00314355	0.00314839	0.00315299	0.00315781	0.00316203	0.0031663	0.00316992	0.00317398	0.00317732	0.00318065	0.00318355	0.00318645	0.00318888	0.00319103	0.00319305	0.00319499	0.00319634	0.00319769	0.00319884	0.00319975	0.00320025	0.00320072	0.00320065	0.00320074	0.00320014	0.00319992	0.00319868	0.00319775	0.00319615	0.00319449	0.00319283	0.00319055	0.0031883	0.00318576	0.00318284	0.00317979	0.00317643	0.0031728	0.00316877	0.0031647	0.00316037	0.00315567	0.00315078	0.00314573	0.00314026	0.00313475	0.0031291	0.00312263	0.00311649	0.00310987
0.00312959	0.00313504	0.00314012	0.00314507	0.00314948	0.00315412	0.00315823	0.00316206	0.00316582	0.00316929	0.00317261	0.00317564	0.00317859	0.00318095	0.00318335	0.00318537	0.00318739	0.00318879	0.00319018	0.00319125	0.00319215	0.00319293	0.00319326	0.0031934	0.0031935	0.00319293	0.00319262	0.00319147	0.00319053	0.0031892	0.00318749	0.0031859	0.00318378	0.00318153	0.00317895	0.00317615	0.00317319	0.00316962	0.00316619	0.00316218	0.00315828	0.00315386	0.00314941	0.00314454	0.00313952	0.00313423	0.00312864	0.00312268	0.00311703	0.00311045
0.00311351	0.00311913	0.00312444	0.00312971	0.00313437	0.00313903	0.00314353	0.00314777	0.00315186	0.00315543	0.00315906	0.00316238	0.00316531	0.00316856	0.00317089	0.00317348	0.00317545	0.00317747	0.0031789	0.00318045	0.00318144	0.00318247	0.00318338	0.00318372	0.00318377	0.00318398	0.00318353	0.00318307	0.00318233	0.00318118	0.00317991	0.00317864	0.00317673	0.00317457	0.00317245	0.00316983	0.00316726	0.00316404	0.00316087	0.0031574	0.00315371	0.00314967	0.00314563	0.00314109	0.00313632	0.00313129	0.00312619	0.00312057	0.00311483	0.00310899
0.00309487	0.00310067	0.00310634	0.00311149	0.00311683	0.00312168	0.00312628	0.0031309	0.00313523	0.00313918	0.00314309	0.00314658	0.00315004	0.00315312	0.003156	0.00315859	0.00316117	0.0031631	0.00316539	0.00316692	0.00316847	0.00316955	0.00317079	0.00317136	0.00317217	0.00317208	0.00317228	0.00317204	0.0031716	0.0031706	0.00317002	0.00316858	0.00316728	0.00316537	0.00316373	0.00316161	0.00315901	0.00315657	0.00315332	0.0031504	0.00314681	0.00314339	0.00313929	0.00313534	0.00313078	0.00312622	0.00312123	0.00311606	0.00311092	0.00310515
0.00307361	0.00307949	0.00308546	0.00309098	0.00309653	0.00310177	0.00310682	0.00311164	0.00311595	0.00312037	0.00312454	0.00312824	0.00313191	0.00313556	0.0031386	0.0031416	0.00314444	0.00314666	0.00314906	0.00315105	0.00315277	0.00315438	0.0031555	0.00315687	0.00315752	0.00315838	0.00315867	0.0031588	0.00315832	0.00315801	0.00315729	0.00315675	0.0031552	0.00315426	0.00315227	0.0031507	0.00314871	0.00314619	0.00314346	0.00314082	0.0031376	0.00313433	0.00313091	0.00312691	0.00312306	0.00311861	0.00311418	0.00310956	0.00310413	0.00309931
0.00304955	0.00305604	0.00306192	0.0030682	0.00307369	0.00307926	0.00308454	0.00308959	0.00309445	0.00309902	0.00310339	0.00310758	0.00311165	0.00311515	0.00311873	0.00312207	0.00312487	0.00312771	0.00313025	0.00313257	0.00313478	0.00313644	0.00313847	0.00313942	0.00314104	0.00314152	0.00314245	0.00314254	0.00314318	0.00314273	0.00314277	0.00314184	0.00314152	0.00314015	0.00313906	0.00313745	0.00313587	0.00313351	0.00313162	0.0031289	0.00312615	0.0031233	0.00311995	0.00311683	0.00311284	0.00310896	0.0031049	0.00310027	0.00309589	0.00309069
0.00302327	0.00302984	0.00303623	0.00304246	0.00304834	0.00305423	0.00305964	0.00306503	0.00306995	0.00307509	0.00307967	0.00308428	0.00308846	0.00309261	0.00309641	0.00310007	0.00310326	0.00310628	0.00310915	0.00311192	0.00311419	0.00311643	0.00311835	0.00312039	0.00312139	0.00312282	0.0031236	0.00312472	0.00312463	0.00312539	0.00312513	0.00312535	0.00312447	0.00312407	0.00312295	0.0031219	0.00312046	0.00311885	0.00311703	0.00311486	0.00311251	0.00310972	0.00310721	0.00310379	0.00310075	0.00309691	0.00309348	0.0030893	0.00308513	0.00308062
0.00299451	0.00300134	0.00300802	0.00301443	0.00302092	0.00302687	0.00303277	0.00303814	0.00304365	0.00304871	0.00305383	0.0030585	0.00306294	0.00306727	0.00307156	0.00307536	0.00307926	0.00308239	0.00308585	0.00308854	0.00309136	0.00309375	0.00309625	0.00309805	0.00310007	0.00310144	0.00310312	0.00310377	0.00310494	0.00310527	0.00310598	0.0031058	0.00310585	0.00310555	0.00310498	0.00310403	0.00310304	0.00310176	0.0031004	0.00309858	0.00309651	0.00309416	0.00309184	0.00308911	0.00308624	0.00308304	0.00307968	0.00307599	0.00307212	0.00306826
0.00296321	0.00297053	0.00297738	0.00298406	0.00299062	0.00299677	0.00300312	0.00300896	0.00301467	0.00302002	0.0030252	0.00303032	0.00303525	0.00303986	0.00304425	0.00304856	0.00305244	0.00305622	0.0030596	0.00306294	0.0030658	0.00306886	0.00307151	0.00307365	0.00307599	0.00307779	0.00307943	0.00308112	0.0030821	0.00308326	0.00308377	0.00308462	0.00308455	0.00308483	0.00308439	0.00308423	0.00308323	0.00308233	0.00308135	0.00307996	0.00307844	0.00307679	0.00307446	0.00307222	0.00306974	0.00306696	0.00306409	0.00306074	0.00305737	0.0030536
0.00292975	0.00293701	0.00294434	0.00295134	0.00295774	0.00296476	0.00297095	0.00297732	0.00298314	0.00298897	0.00299448	0.00299981	0.00300508	0.00300988	0.00301483	0.00301907	0.00302344	0.00302727	0.00303131	0.00303492	0.00303829	0.00304153	0.00304437	0.00304729	0.00304957	0.00305184	0.00305391	0.00305564	0.00305721	0.00305863	0.0030598	0.00306058	0.00306134	0.0030617	0.0030621	0.00306172	0.00306179	0.00306114	0.00306049	0.00305903	0.00305813	0.00305676	0.00305505	0.00305286	0.00305125	0.00304868	0.00304597	0.00304349	0.00304033	0.00303707
0.00289357	0.00290132	0.00290882	0.00291619	0.0029233	0.00293004	0.00293684	0.00294318	0.00294967	0.00295543	0.00296157	0.00296694	0.00297256	0.0029776	0.00298264	0.00298756	0.00299215	0.00299672	0.00300062	0.00300455	0.00300824	0.00301182	0.00301508	0.00301815	0.00302083	0.00302361	0.00302601	0.00302824	0.00303025	0.00303202	0.00303346	0.00303479	0.00303567	0.00303657	0.00303675	0.00303731	0.00303733	0.00303768	0.003037	0.00303677	0.00303565	0.00303502	0.00303333	0.00303224	0.00302997	0.00302862	0.00302609	0.00302391	0.0030213	0.00301859
0.00285528	0.00286323	0.00287095	0.00287841	0.00288592	0.00289308	0.00289993	0.00290697	0.00291326	0.00291974	0.00292575	0.00293215	0.00293775	0.00294334	0.00294847	0.00295383	0.00295865	0.00296331	0.00296783	0.00297217	0.00297628	0.00298008	0.00298354	0.00298709	0.00299017	0.00299321	0.00299605	0.00299874	0.00300093	0.00300312	0.00300505	0.00300644	0.00300801	0.00300892	0.00301012	0.00301054	0.00301145	0.00301142	0.00301184	0.00301117	0.00301162	0.00301042	0.00301016	0.00300843	0.00300788	0.00300589	0.00300462	0.0030025	0.00300046	0.00299788
0.00281489	0.00282283	0.00283101	0.0028387	0.00284646	0.00285382	0.00286127	0.00286822	0.00287513	0.00288156	0.00288842	0.00289427	0.00290058	0.00290623	0.00291209	0.00291747	0.00292284	0.00292773	0.00293277	0.00293734	0.00294181	0.00294598	0.00294982	0.00295357	0.002957	0.00296058	0.00296365	0.00296661	0.00296947	0.00297182	0.0029742	0.00297605	0.00297791	0.00297952	0.00298081	0.00298234	0.00298293	0.00298405	0.00298416	0.0029849	0.0029844	0.00298471	0.00298387	0.00298396	0.00298261	0.00298204	0.00298067	0.0029793	0.0029775	0.0029756
0.00277191	0.00278029	0.00278873	0.00279659	0.00280461	0.00281223	0.00281987	0.00282719	0.00283457	0.00284139	0.00284832	0.00285482	0.00286114	0.00286734	0.00287343	0.00287923	0.00288486	0.00289026	0.0028953	0.00290039	0.00290498	0.00290978	0.00291396	0.00291808	0.00292212	0.0029257	0.00292956	0.00293278	0.00293587	0.00293859	0.00294135	0.00294381	0.00294607	0.00294803	0.00294973	0.00295155	0.00295285	0.00295394	0.002955	0.00295556	0.00295639	0.00295637	0.0029567	0.00295624	0.00295624	0.0029552	0.00295503	0.00295385	0.00295265	0.00295128
0.00272682	0.00273549	0.00274408	0.00275248	0.00276061	0.00276862	0.00277645	0.00278404	0.00279159	0.00279903	0.00280606	0.00281304	0.00281963	0.00282615	0.00283266	0.00283872	0.00284471	0.0028504	0.00285601	0.00286107	0.00286666	0.00287117	0.00287622	0.00288047	0.00288501	0.00288896	0.00289301	0.00289657	0.00289996	0.00290344	0.00290643	0.00290945	0.00291223	0.00291452	0.0029168	0.00291869	0.00292057	0.00292235	0.00292361	0.00292477	0.00292577	0.00292635	0.00292687	0.00292751	0.0029274	0.00292759	0.00292692	0.00292686	0.00292588	0.00292537
0.00267985	0.00268843	0.00269747	0.00270582	0.00271455	0.00272284	0.00273097	0.00273906	0.00274684	0.00275441	0.00276176	0.00276896	0.00277602	0.00278272	0.00278966	0.00279592	0.00280232	0.00280857	0.00281431	0.00282021	0.0028255	0.0028311	0.00283583	0.00284099	0.00284535	0.00285013	0.00285415	0.00285839	0.00286223	0.00286626	0.00286963	0.00287285	0.00287605	0.00287887	0.00288164	0.00288416	0.0028863	0.00288825	0.00289016	0.00289195	0.00289317	0.00289469	0.00289551	0.00289684	0.00289708	0.00289764	0.00289777	0.00289795	0.00289762	0.00289725
0.00263003	0.00263943	0.00264833	0.00265731	0.00266604	0.00267489	0.00268327	0.00269151	0.00269977	0.0027077	0.00271528	0.00272295	0.0027303	0.00273762	0.00274425	0.00275135	0.00275784	0.00276455	0.00277071	0.00277693	0.00278278	0.0027884	0.00279384	0.00279917	0.00280446	0.00280922	0.00281399	0.00281833	0.00282283	0.00282663	0.00283089	0.00283451	0.00283803	0.00284129	0.00284459	0.00284753	0.00285023	0.00285281	0.00285509	0.00285722	0.00285905	0.00286083	0.00286243	0.0028637	0.00286489	0.00286584	0.00286668	0.00286723	0.00286766	0.00286757
0.00257878	0.00258833	0.00259772	0.0026068	0.00261611	0.00262474	0.00263374	0.00264199	0.00265084	0.00265887	0.00266698	0.00267487	0.00268258	0.00269014	0.00269763	0.0027045	0.0027119	0.00271847	0.00272545	0.00273164	0.00273806	0.00274373	0.00274988	0.00275541	0.00276108	0.0027664	0.00277137	0.00277668	0.00278114	0.00278606	0.00278984	0.00279451	0.00279808	0.00280217	0.0028057	0.00280909	0.00281232	0.00281518	0.00281805	0.00282066	0.00282309	0.00282543	0.0028273	0.00282937	0.00283088	0.00283242	0.00283364	0.0028349	0.00283543	0.00283655
0.00252534	0.00253521	0.00254487	0.00255423	0.00256367	0.00257303	0.00258182	0.002591	0.00259955	0.00260841	0.00261643	0.00262477	0.00263279	0.00264077	0.00264838	0.00265587	0.0026633	0.00267057	0.00267762	0.00268451	0.00269106	0.00269785	0.00270383	0.00271016	0.00271582	0.00272168	0.00272711	0.00273269	0.00273802	0.0027425	0.00274783	0.00275194	0.00275689	0.00276081	0.00276511	0.00276888	0.00277249	0.00277605	0.00277923	0.00278239	0.00278517	0.00278819	0.00279072	0.00279317	0.00279521	0.00279724	0.0027992	0.00280063	0.00280217	0.00280328
0.00246993	0.00247999	0.00249001	0.00249975	0.00250933	0.00251891	0.0025284	0.00253755	0.00254669	0.00255556	0.00256426	0.00257275	0.00258137	0.0025893	0.00259755	0.00260536	0.00261314	0.00262082	0.00262803	0.00263549	0.00264251	0.00264932	0.00265598	0.00266267	0.00266917	0.00267501	0.00268122	0.00268686	0.00269252	0.00269826	0.00270316	0.00270854	0.00271325	0.00271824	0.0027225	0.002727	0.00273084	0.00273516	0.00273883	0.00274246	0.00274594	0.00274906	0.00275226	0.00275524	0.00275805	0.00276046	0.00276267	0.00276512	0.00276706	0.00276917
0.0024126	0.00242297	0.00243312	0.00244323	0.00245345	0.00246326	0.00247284	0.00248244	0.00249195	0.00250105	0.00251013	0.00251888	0.00252763	0.00253608	0.00254463	0.0025529	0.002561	0.00256914	0.00257701	0.00258458	0.00259195	0.00259924	0.00260649	0.00261323	0.00262008	0.00262671	0.00263291	0.0026395	0.00264551	0.0026515	0.0026573	0.0026626	0.0026682	0.00267339	0.00267859	0.0026832	0.00268803	0.00269255	0.00269686	0.00270088	0.00270475	0.00270869	0.00271215	0.00271584	0.00271901	0.00272215	0.00272507	0.00272773	0.00273045	0.00273301
0.0023533	0.00236413	0.00237442	0.00238519	0.00239537	0.00240556	0.00241553	0.00242542	0.0024351	0.00244485	0.00245399	0.00246344	0.00247239	0.00248131	0.00249011	0.00249886	0.00250723	0.00251553	0.00252385	0.00253188	0.00253982	0.0025474	0.00255513	0.00256235	0.00256974	0.00257669	0.00258372	0.00259032	0.00259682	0.00260317	0.00260936	0.00261564	0.0026212	0.00262707	0.00263244	0.00263807	0.00264318	0.00264828	0.00265301	0.00265778	0.00266231	0.00266653	0.00267092	0.00267462	0.00267871	0.00268222	0.00268577	0.00268923	0.00269237	0.00269546
0.00229264	0.00230351	0.00231446	0.00232502	0.00233573	0.00234611	0.00235645	0.00236667	0.00237663	0.00238661	0.00239623	0.00240585	0.00241551	0.00242454	0.00243398	0.00244288	0.00245191	0.00246047	0.00246912	0.00247753	0.00248563	0.00249398	0.00250192	0.00250975	0.00251746	0.00252491	0.00253226	0.00253964	0.00254635	0.00255319	0.00256001	0.00256652	0.00257302	0.00257908	0.00258539	0.00259107	0.00259696	0.00260245	0.00260812	0.00261293	0.00261832	0.00262291	0.00262789	0.00263222	0.00263697	0.00264105	0.00264529	0.00264921	0.00265303	0.00265647
0.00222976	0.00224112	0.00225232	0.00226329	0.00227429	0.00228495	0.00229559	0.00230622	0.0023165	0.00232665	0.00233681	0.00234688	0.00235656	0.0023664	0.00237579	0.00238573	0.0023947	0.00240394	0.00241286	0.00242186	0.00243029	0.00243904	0.0024472	0.00245554	0.00246369	0.00247169	0.00247948	0.00248726	0.00249465	0.00250192	0.00250923	0.00251608	0.00252302	0.00252973	0.00253623	0.00254282	0.00254883	0.00255537	0.00256132	0.00256715	0.00257244	0.00257798	0.00258324	0.00258859	0.00259335	0.00259849	0.00260291	0.00260783	0.00261191	0.00261634
0.0021655	0.00217717	0.00218851	0.00219992	0.00221108	0.00222217	0.00223319	0.00224405	0.00225476	0.00226537	0.00227591	0.00228609	0.00229658	0.00230627	0.00231671	0.0023262	0.00233606	0.00234529	0.00235503	0.00236419	0.00237318	0.00238216	0.00239115	0.00239981	0.00240845	0.00241674	0.00242504	0.00243335	0.00244111	0.00244915	0.00245665	0.00246441	0.00247155	0.00247889	0.00248619	0.002493	0.00250009	0.00250639	0.00251311	0.00251931	0.00252566	0.00253145	0.00253758	0.00254311	0.00254903	0.00255428	0.00255988	0.00256472	0.0025702	0.00257485
0.0020997	0.00211168	0.00212331	0.00213506	0.00214633	0.00215794	0.00216919	0.00218046	0.00219137	0.00220245	0.00221324	0.00222422	0.00223425	0.00224518	0.00225529	0.00226586	0.00227541	0.00228582	0.00229511	0.0023053	0.00231446	0.00232435	0.00233318	0.0023426	0.0023514	0.00236072	0.0023693	0.00237779	0.0023865	0.0023947	0.002403	0.00241073	0.00241897	0.00242667	0.00243443	0.00244183	0.00244922	0.00245662	0.00246336	0.00247053	0.00247706	0.00248399	0.00249017	0.00249694	0.00250268	0.00250923	0.00251466	0.00252094	0.00252658	0.00253212
0.00203238	0.00204443	0.0020567	0.00206827	0.0020803	0.00209187	0.00210389	0.00211486	0.00212675	0.0021378	0.00214918	0.00216005	0.00217127	0.00218177	0.00219288	0.00220317	0.00221423	0.00222423	0.00223462	0.0022445	0.00225496	0.00226428	0.00227452	0.00228366	0.0022937	0.00230267	0.00231227	0.0023211	0.00233022	0.00233915	0.00234771	0.00235644	0.00236461	0.00237322	0.00238118	0.00238939	0.00239724	0.00240511	0.00241284	0.0024203	0.00242776	0.00243485	0.00244204	0.00244879	0.00245597	0.0024623	0.0024692	0.00247545	0.00248198	0.00248789
0.00196355	0.00197619	0.00198824	0.00200062	0.00201265	0.00202473	0.00203653	0.00204872	0.00206027	0.0020722	0.00208352	0.00209517	0.00210638	0.00211768	0.00212862	0.00213996	0.00215062	0.00216161	0.0021721	0.00218287	0.00219304	0.00220367	0.00221372	0.00222408	0.00223378	0.00224402	0.00225346	0.00226336	0.00227274	0.00228189	0.00229122	0.00230013	0.00230953	0.00231786	0.00232718	0.00233533	0.00234422	0.00235232	0.00236064	0.00236884	0.00237661	0.00238457	0.00239216	0.00239975	0.00240743	0.00241483	0.00242209	0.00242924	0.00243617	0.00244299
0.00189343	0.00190604	0.00191869	0.00193115	0.00194357	0.00195604	0.00196833	0.00198059	0.00199263	0.0020048	0.00201655	0.00202854	0.00204036	0.00205202	0.00206343	0.00207483	0.00208627	0.00209754	0.00210857	0.00211967	0.00213046	0.00214123	0.00215202	0.00216239	0.0021732	0.00218338	0.00219396	0.00220373	0.00221417	0.0022238	0.00223377	0.00224341	0.00225264	0.00226225	0.00227132	0.00228084	0.00228976	0.0022988	0.00230737	0.00231641	0.00232481	0.00233341	0.00234163	0.00234994	0.00235802	0.00236621	0.0023741	0.00238177	0.00238943	0.00239668
0.00182199	0.0018348	0.00184783	0.00186074	0.00187334	0.00188612	0.00189868	0.00191147	0.00192369	0.00193628	0.00194847	0.00196089	0.00197286	0.001985	0.0019968	0.00200878	0.00202053	0.00203221	0.00204384	0.00205527	0.0020667	0.00207797	0.00208901	0.00210012	0.00211106	0.0021222	0.00213262	0.00214352	0.00215401	0.00216463	0.00217469	0.00218503	0.00219495	0.0022049	0.00221477	0.00222466	0.00223445	0.00224366	0.00225339	0.00226238	0.00227217	0.00228064	0.00229003	0.00229862	0.00230788	0.00231617	0.00232488	0.00233312	0.0023416	0.00234973
0.00174913	0.00176232	0.00177565	0.00178887	0.00180193	0.00181496	0.00182815	0.00184097	0.001854	0.00186641	0.00187957	0.00189175	0.00190458	0.0019169	0.00192923	0.00194128	0.00195351	0.00196573	0.00197775	0.00198965	0.00200168	0.00201319	0.00202515	0.00203649	0.0020482	0.00205928	0.00207075	0.00208178	0.00209291	0.00210408	0.00211487	0.00212546	0.00213626	0.00214666	0.00215725	0.00216759	0.00217797	0.00218797	0.00219784	0.00220805	0.00221776	0.00222762	0.00223687	0.0022466	0.00225598	0.00226542	0.00227446	0.00228386	0.00229269	0.00230179
0.00167506	0.00168876	0.00170228	0.0017159	0.00172944	0.00174283	0.00175609	0.00176944	0.00178247	0.00179598	0.00180864	0.00182181	0.00183466	0.00184751	0.00186042	0.00187292	0.00188566	0.00189815	0.00191077	0.00192285	0.00193535	0.00194761	0.00195971	0.00197185	0.00198357	0.00199587	0.00200748	0.00201925	0.00203071	0.00204235	0.00205366	0.0020653	0.00207625	0.00208749	0.00209853	0.00210959	0.00212028	0.00213127	0.00214164	0.00215263	0.002163	0.00217328	0.00218364	0.00219373	0.00220409	0.00221363	0.0022238	0.00223334	0.00224337	0.00225262
0.00159996	0.00161375	0.00162769	0.0016416	0.00165539	0.00166929	0.0016832	0.00169664	0.00171042	0.00172369	0.00173749	0.00175054	0.00176411	0.00177729	0.00179049	0.00180352	0.00181681	0.00182967	0.00184254	0.00185552	0.00186823	0.00188097	0.00189361	0.00190608	0.00191862	0.001931	0.00194354	0.00195568	0.00196796	0.00197982	0.00199192	0.00200384	0.00201559	0.00202707	0.00203898	0.0020505	0.00206222	0.00207316	0.00208491	0.00209583	0.00210724	0.00211795	0.002129	0.0021397	0.00215062	0.00216133	0.0021716	0.00218259	0.00219263	0.00220308
0.00152396	0.00153814	0.0015524	0.00156676	0.00158075	0.00159522	0.00160895	0.0016231	0.00163681	0.00165091	0.00166474	0.0016786	0.00169224	0.00170606	0.00171959	0.00173334	0.00174663	0.00176031	0.00177361	0.00178677	0.0018001	0.00181323	0.00182641	0.00183962	0.00185237	0.00186547	0.00187829	0.00189106	0.0019036	0.00191658	0.00192907	0.00194166	0.00195399	0.00196637	0.00197854	0.0019907	0.00200282	0.00201489	0.00202646	0.00203879	0.0020501	0.0020622	0.00207343	0.00208526	0.00209645	0.00210792	0.00211941	0.00213034	0.00214147	0.00215251
0.0014467	0.00146162	0.001476	0.0014907	0.00150497	0.00151964	0.00153402	0.00154841	0.00156279	0.00157701	0.00159142	0.00160538	0.00161982	0.00163353	0.00164818	0.00166195	0.00167599	0.00168962	0.00170382	0.0017176	0.00173138	0.00174506	0.00175851	0.0017723	0.00178572	0.00179919	0.00181267	0.00182558	0.00183911	0.00185211	0.00186554	0.00187867	0.00189154	0.00190438	0.00191727	0.00193021	0.00194287	0.0019555	0.00196826	0.00198041	0.00199308	0.00200512	0.00201768	0.00202981	0.00204183	0.00205381	0.00206592	0.00207788	0.00208953	0.00210133
0.00136911	0.00138407	0.00139887	0.00141355	0.00142884	0.00144317	0.00145828	0.00147281	0.00148799	0.00150221	0.00151721	0.00153168	0.00154613	0.00156098	0.00157514	0.00159007	0.00160416	0.00161886	0.00163287	0.00164753	0.00166158	0.00167578	0.00169006	0.00170396	0.00171833	0.00173206	0.00174598	0.00175981	0.0017738	0.00178743	0.00180117	0.00181487	0.0018283	0.00184199	0.00185551	0.00186888	0.0018822	0.00189548	0.00190872	0.00192206	0.0019348	0.00194797	0.00196075	0.00197381	0.00198627	0.00199917	0.00201195	0.00202458	0.00203722	0.0020492
0.0012904	0.00130567	0.00132083	0.00133626	0.00135133	0.00136641	0.00138159	0.00139696	0.00141182	0.00142718	0.00144182	0.00145733	0.00147209	0.00148723	0.00150219	0.00151704	0.00153201	0.00154684	0.0015618	0.00157629	0.00159132	0.00160589	0.00162065	0.00163533	0.00164979	0.00166424	0.00167868	0.00169331	0.00170761	0.00172202	0.00173624	0.00175065	0.0017646	0.00177912	0.00179301	0.00180716	0.00182088	0.0018349	0.00184857	0.00186237	0.00187613	0.00188991	0.00190368	0.00191701	0.00193041	0.00194395	0.00195737	0.00197057	0.00198392	0.00199688
0.00121124	0.0012267	0.00124244	0.00125765	0.0012734	0.00128864	0.00130441	0.00131982	0.0013357	0.00135076	0.00136655	0.00138169	0.00139736	0.00141279	0.00142831	0.00144368	0.00145901	0.00147435	0.00148972	0.00150512	0.00152032	0.00153554	0.00155064	0.00156584	0.00158104	0.00159604	0.00161106	0.0016259	0.001641	0.00165593	0.00167081	0.00168557	0.00170063	0.00171524	0.00173001	0.00174447	0.00175912	0.00177353	0.00178824	0.00180231	0.00181712	0.00183146	0.00184555	0.00185991	0.00187388	0.00188816	0.00190208	0.00191626	0.00193001	0.00194417
0.00113124	0.00114704	0.00116314	0.00117887	0.00119474	0.00121078	0.00122676	0.00124273	0.00125821	0.00127463	0.00129014	0.00130626	0.00132208	0.00133799	0.00135396	0.00136962	0.00138557	0.00140117	0.0014172	0.00143288	0.00144879	0.00146453	0.00148029	0.00149579	0.00151166	0.00152728	0.00154288	0.00155822	0.00157394	0.0015894	0.00160496	0.00162019	0.00163579	0.00165116	0.0016665	0.00168172	0.00169685	0.00171216	0.0017271	0.00174231	0.0017573	0.00177245	0.00178754	0.00180222	0.00181712	0.0018318	0.00184657	0.00186116	0.00187582	0.00189052
0.00105076	0.00106702	0.00108311	0.00109937	0.00111561	0.00113185	0.00114846	0.00116457	0.0011809	0.00119716	0.00121373	0.00122986	0.00124634	0.00126263	0.00127904	0.0012953	0.00131161	0.00132777	0.00134438	0.00136032	0.00137685	0.00139282	0.00140952	0.00142562	0.00144194	0.00145802	0.0014742	0.00149039	0.00150629	0.00152243	0.00153856	0.00155473	0.00157067	0.00158653	0.00160266	0.00161822	0.00163442	0.00165002	0.00166602	0.00168138	0.00169735	0.00171304	0.00172872	0.00174414	0.00175976	0.00177507	0.00179078	0.00180592	0.00182142	0.00183664
0.000969918	0.000986484	0.00100309	0.00101966	0.00103648	0.00105287	0.00106968	0.00108635	0.00110317	0.00111975	0.00113649	0.00115346	0.00117022	0.00118697	0.00120367	0.00122053	0.00123714	0.0012543	0.00127085	0.00128777	0.00130423	0.00132163	0.00133796	0.00135505	0.00137167	0.0013887	0.00140519	0.00142202	0.0014386	0.00145521	0.00147176	0.00148856	0.00150531	0.00152181	0.00153825	0.00155486	0.0015711	0.0015879	0.00160406	0.00162074	0.00163685	0.00165334	0.00166957	0.00168592	0.00170209	0.00171841	0.00173433	0.00175055	0.0017665	0.0017825
0.000888507	0.000905804	0.00092235	0.000939577	0.00095647	0.000973789	0.000990493	0.00100783	0.00102479	0.00104218	0.00105931	0.00107631	0.00109383	0.00111089	0.00112816	0.00114542	0.00116284	0.00118011	0.00119758	0.00121445	0.00123212	0.00124918	0.00126678	0.00128389	0.00130139	0.00131838	0.00133601	0.00135315	0.00137048	0.00138752	0.00140487	0.00142215	0.00143952	0.00145662	0.00147388	0.00149099	0.00150839	0.00152536	0.00154256	0.00155942	0.00157659	0.00159339	0.0016107	0.00162722	0.0016444	0.00166108	0.00167797	0.00169449	0.00171149	0.00172802
0.000807157	0.000824559	0.000841986	0.000859146	0.00087668	0.000894146	0.00091158	0.000928948	0.000946739	0.000964091	0.000981901	0.000999415	0.00101711	0.00103482	0.00105252	0.00107041	0.00108798	0.00110602	0.00112361	0.00114154	0.0011593	0.0011774	0.00119512	0.00121299	0.00123082	0.00124897	0.00126653	0.00128472	0.00130219	0.00132014	0.00133782	0.00135576	0.00137356	0.0013915	0.00140926	0.00142719	0.00144486	0.00146271	0.00148038	0.00149801	0.00151577	0.0015335	0.00155094	0.00156887	0.00158601	0.00160383	0.00162106	0.00163879	0.00165595	0.00167347
0.000725843	0.000743332	0.000761086	0.000778766	0.000796508	0.000814453	0.000832351	0.00085029	0.0008681	0.000886496	0.000904221	0.000922346	0.000940605	0.000958757	0.000976993	0.000995056	0.0010135	0.00103163	0.00105001	0.00106821	0.00108665	0.001105	0.00112353	0.00114189	0.00116051	0.00117861	0.00119761	0.00121554	0.00123432	0.00125237	0.00127099	0.00128925	0.00130798	0.00132619	0.00134481	0.00136321	0.00138152	0.00139978	0.00141821	0.00143662	0.00145497	0.00147318	0.00149165	0.00150986	0.00152803	0.00154603	0.00156438	0.00158246	0.00160063	0.00161868
0.000644267	0.000662311	0.000680445	0.000698555	0.0007169	0.000734978	0.000753138	0.000771482	0.000789902	0.000808425	0.000826915	0.000845476	0.00086429	0.000882699	0.000901566	0.000920169	0.00093884	0.000957806	0.000976565	0.000995615	0.00101425	0.00103341	0.00105196	0.00107127	0.00108994	0.00110916	0.00112792	0.00114723	0.00116579	0.00118501	0.00120396	0.00122298	0.00124214	0.00126106	0.00128008	0.00129921	0.00131813	0.00133722	0.00135626	0.00137494	0.0013942	0.00141282	0.00143198	0.00145076	0.00146991	0.00148839	0.00150732	0.00152607	0.00154489	0.00156367
0.000563296	0.000581588	0.000600071	0.000618775	0.00063714	0.000655908	0.00067459	0.000693036	0.000712113	0.000730963	0.000749918	0.000768887	0.000788072	0.000807235	0.000826168	0.000845488	0.000864639	0.000884037	0.00090317	0.000922625	0.000941932	0.000961528	0.000980952	0.00100051	0.00102004	0.00103938	0.00105907	0.00107857	0.00109808	0.00111768	0.00113722	0.00115706	0.00117642	0.00119601	0.00121582	0.00123546	0.00125502	0.00127485	0.00129423	0.00131407	0.00133337	0.00135317	0.00137245	0.00139209	0.00141158	0.00143121	0.00145054	0.00146981	0.00148945	0.00150863
0.000482676	0.000501461	0.000520287	0.000539117	0.000558276	0.000577254	0.000596459	0.000615355	0.000634801	0.000653923	0.000673607	0.000692896	0.000712537	0.00073193	0.000751674	0.000771264	0.000791125	0.000810661	0.000830514	0.000850188	0.000870356	0.000890249	0.00091037	0.000930183	0.00095025	0.000970149	0.000990505	0.00101047	0.00103064	0.0010508	0.0010709	0.00109106	0.00111117	0.00113156	0.00115169	0.00117184	0.0011921	0.00121246	0.0012325	0.00125272	0.00127291	0.00129317	0.00131346	0.00133343	0.0013536	0.00137381	0.00139361	0.00141384	0.00143361	0.00145362
0.000402941	0.000422385	0.000441545	0.000460905	0.000480019	0.000499581	0.00051914	0.000538576	0.000558056	0.000578205	0.000597664	0.000617985	0.00063766	0.000657772	0.000677721	0.000697995	0.000718026	0.000738191	0.000758488	0.00077898	0.00079933	0.000819686	0.000840249	0.000860696	0.000881264	0.000901765	0.000922267	0.00094309	0.000963682	0.000984466	0.00100496	0.00102565	0.00104653	0.00106729	0.00108825	0.00110871	0.00112961	0.00115024	0.00117122	0.0011917	0.00121264	0.00123342	0.0012543	0.00127498	0.00129593	0.00131634	0.00133713	0.00135764	0.00137838	0.00139881
0.000325997	0.000344872	0.000364777	0.000383803	0.000403929	0.000423397	0.000443377	0.000463207	0.000483237	0.000503316	0.000523463	0.00054374	0.000564105	0.000584503	0.000605047	0.00062544	0.000646335	0.000666658	0.000687422	0.00070834	0.000729124	0.000749792	0.000770936	0.000791956	0.000812885	0.000834004	0.000855112	0.000876229	0.000897417	0.000918532	0.000939863	0.000960963	0.000982404	0.00100355	0.00102504	0.00104631	0.00106742	0.00108912	0.00111	0.00113147	0.0011527	0.0011742	0.00119539	0.00121677	0.00123801	0.00125949	0.00128071	0.00130189	0.0013229	0.00134431
0.000251997	0.000271334	0.000290552	0.000310429	0.000329859	0.000350126	0.000369945	0.000390121	0.000410201	0.000430465	0.000451212	0.000471484	0.000492587	0.000513123	0.000533911	0.000554805	0.000575749	0.000597022	0.000617661	0.000639222	0.000660267	0.000681687	0.000703012	0.000724431	0.000745925	0.000767304	0.00078897	0.000810399	0.000832279	0.000853671	0.000875439	0.000897226	0.000919048	0.000940769	0.000962502	0.000984371	0.00100615	0.00102814	0.00104988	0.00107164	0.0010936	0.00111546	0.0011373	0.00115896	0.00118112	0.0012027	0.00122458	0.00124616	0.00126804	0.00128978
0.000186593	0.000204718	0.000223495	0.000242259	0.000261939	0.000280923	0.00030111	0.00032071	0.000341198	0.000361343	0.00038207	0.00040254	0.000423366	0.0004444	0.000465161	0.000486578	0.000507545	0.000528706	0.000550184	0.00057161	0.000593451	0.000614909	0.000636871	0.000658313	0.000680193	0.000701926	0.00072393	0.000746083	0.000767954	0.000790345	0.000812052	0.000834546	0.000856571	0.000878927	0.000900992	0.000923551	0.000945553	0.000967942	0.000990164	0.00101248	0.00103494	0.00105704	0.00107966	0.00110211	0.00112421	0.00114664	0.00116857	0.00119116	0.00121318	0.00123581
0.000140594	0.000154507	0.000169598	0.000186167	0.000203325	0.00022169	0.000239649	0.000258909	0.000277974	0.000297746	0.000317684	0.000338165	0.00035858	0.00037936	0.000400177	0.000421382	0.000442683	0.000463906	0.000485531	0.000507118	0.000528808	0.000550579	0.000572672	0.000594628	0.000616433	0.000638631	0.000660939	0.000682998	0.000705574	0.000727918	0.000750548	0.000773023	0.000795785	0.000817936	0.000841004	0.000863117	0.000886296	0.000908693	0.000931549	0.000954222	0.000976945	0.000999723	0.00102255	0.00104545	0.00106801	0.00109099	0.0011137	0.00113635	0.00115905	0.00118193
0.000135754	0.000138971	0.000145676	0.000154612	0.000166	0.000178959	0.000193963	0.000209426	0.000226457	0.000244295	0.000262547	0.000281358	0.00030102	0.000320879	0.000341119	0.000361692	0.000382363	0.00040357	0.000424676	0.000446148	0.000467648	0.000489519	0.000511347	0.000533479	0.000555481	0.000577867	0.000599966	0.000622721	0.000645004	0.00066789	0.000690452	0.000713438	0.000736077	0.000759025	0.000781909	0.000804883	0.000827692	0.000851151	0.000874041	0.000897167	0.000920044	0.000943506	0.000966264	0.000989807	0.00101276	0.00103617	0.00105889	0.00108223	0.00110552	0.00112872
0.000174752	0.000168186	0.000163891	0.000162546	0.000163825	0.000167955	0.000174742	0.00018374	0.000195008	0.000207822	0.000222418	0.000238006	0.000254919	0.00027252	0.000290915	0.000309869	0.000329521	0.000349217	0.000369687	0.000390467	0.000411694	0.000432899	0.000454474	0.000475984	0.000498175	0.0005201	0.000542553	0.000564832	0.000587472	0.000610114	0.000632949	0.000655782	0.000678765	0.000701751	0.000724832	0.000747786	0.000771081	0.000794448	0.000817855	0.000841217	0.00086457	0.000888098	0.000911658	0.000934875	0.000958692	0.000981874	0.00100546	0.00102878	0.00105251	0.00107597
0.000236306	0.000224441	0.000213791	0.000204871	0.000198104	0.000192965	0.000190939	0.000190586	0.00019337	0.000198493	0.00020591	0.000215527	0.000226895	0.000240295	0.000254788	0.000270727	0.0002874	0.000305291	0.000323597	0.000342729	0.000362338	0.000382664	0.000403253	0.000424335	0.00044528	0.000467127	0.000488682	0.000511067	0.0005331	0.000555815	0.000578215	0.00060127	0.00062392	0.000647179	0.000669915	0.000693305	0.000716234	0.000740034	0.000763165	0.000786843	0.00081016	0.000834043	0.000857605	0.000881343	0.000905152	0.000928966	0.000952513	0.000976281	0.00100013	0.00102403
0.000307069	0.000292111	0.000278439	0.000265023	0.00025332	0.000242935	0.000233954	0.000226814	0.000221717	0.000218845	0.00021836	0.000219999	0.000224105	0.000230677	0.000239224	0.000249559	0.000261814	0.00027538	0.00029041	0.000306348	0.000323636	0.000341387	0.000360477	0.000379509	0.000399733	0.000419635	0.000440903	0.000461683	0.000483586	0.000505228	0.000527396	0.000549768	0.000572183	0.000594997	0.000617745	0.000640955	0.000664292	0.000687423	0.000710739	0.000734293	0.000758057	0.000781449	0.000805357	0.000829109	0.000852937	0.000877006	0.000900673	0.000924813	0.000948722	0.000972725
0.000381101	0.000364872	0.000348847	0.000333518	0.000318975	0.000305062	0.000292307	0.00028058	0.000270483	0.000261734	0.000254761	0.000249644	0.000246525	0.000245739	0.00024735	0.000250734	0.000256549	0.000264336	0.000274018	0.00028538	0.000298337	0.000312821	0.000328274	0.000345056	0.000362458	0.00038109	0.000399512	0.00041963	0.000439517	0.00046044	0.000481454	0.000502953	0.00052485	0.000546936	0.000569249	0.000591841	0.000614691	0.00063756	0.000660897	0.000684178	0.000707555	0.000731416	0.000754841	0.000778609	0.00080228	0.000826369	0.000850298	0.00087443	0.000898413	0.000922597
0.00045701	0.000439294	0.000422155	0.000405338	0.000389169	0.000373252	0.000358118	0.000343792	0.000330232	0.000317698	0.000306448	0.000296714	0.00028796	0.000281628	0.000276565	0.000273764	0.000272952	0.000274141	0.000277696	0.000282872	0.000290545	0.000299639	0.000310549	0.000323158	0.000337256	0.000352216	0.000368556	0.000385408	0.000403682	0.000422361	0.000441845	0.000461914	0.000482618	0.000503598	0.00052498	0.000546699	0.000568742	0.000591272	0.000613819	0.000636814	0.000659819	0.000683082	0.000706501	0.000730051	0.000753595	0.000777408	0.000801243	0.000825145	0.000849455	0.000873457
0.000532832	0.000514912	0.000496685	0.000478864	0.00046141	0.00044415	0.000427394	0.000411335	0.000395694	0.000380648	0.000366574	0.00035328	0.000341491	0.000330348	0.000321131	0.000312994	0.000306805	0.000302216	0.0002998	0.000298993	0.00030059	0.000303996	0.00030948	0.000316998	0.000325791	0.000337015	0.000348556	0.00036256	0.000377268	0.000393474	0.000410225	0.00042827	0.000446732	0.000466205	0.000486018	0.000506579	0.00052747	0.000548807	0.000570558	0.000592691	0.000614764	0.000637826	0.000660654	0.000683653	0.000706884	0.000730477	0.000754132	0.000777884	0.000801705	0.000825497
0.000609619	0.0005903	0.00057188	0.000552962	0.000534824	0.000516434	0.000498798	0.00048123	0.000464034	0.000447612	0.000431308	0.000416032	0.00040112	0.000387403	0.000374709	0.000363258	0.000352643	0.000343904	0.000336186	0.000330901	0.000326597	0.000324722	0.000324584	0.000326323	0.000329982	0.000335516	0.000343052	0.000352052	0.000362874	0.000374861	0.000388556	0.000403254	0.000419172	0.000436029	0.000453673	0.000472536	0.000491212	0.000511449	0.000531677	0.00055283	0.000574157	0.000595735	0.000617779	0.00064039	0.00066303	0.000685783	0.000708931	0.000732461	0.0007558	0.000779655
0.000685263	0.000665944	0.000646599	0.000627306	0.000608338	0.000589217	0.000570586	0.000551938	0.000533998	0.000515877	0.000498521	0.000481549	0.000465194	0.000449317	0.000434267	0.000419864	0.000406817	0.000394158	0.00038353	0.00037333	0.000365296	0.000358276	0.00035328	0.000349948	0.000348377	0.000348848	0.000351038	0.000355224	0.000360829	0.000368768	0.000378004	0.00038885	0.000401118	0.00041475	0.000429546	0.000445369	0.00046221	0.000479896	0.000498406	0.000517725	0.000537543	0.000557947	0.000578758	0.000600317	0.000621977	0.00064409	0.00066632	0.000689163	0.000711968	0.000735208
0.000761047	0.000741016	0.00072108	0.000701314	0.000681614	0.0006622	0.000642456	0.000623394	0.00060426	0.000585423	0.000566831	0.000548823	0.000531073	0.000513695	0.000497034	0.000480631	0.000465377	0.000450569	0.000436643	0.000423952	0.000412123	0.000401744	0.000392365	0.000384982	0.000378848	0.000374508	0.000371744	0.000371002	0.000371706	0.000374762	0.000379326	0.000385601	0.000393771	0.000403468	0.000414677	0.000426975	0.000440838	0.000455675	0.000471638	0.000488626	0.0005062	0.00052489	0.000544133	0.000564016	0.000584641	0.000605261	0.000626837	0.000648431	0.000670494	0.000692791
0.00083591	0.000815495	0.000795328	0.000774931	0.000754972	0.000734639	0.000714711	0.000694748	0.000674909	0.000655276	0.00063601	0.000616856	0.000597985	0.000579627	0.000561299	0.000543874	0.000526528	0.000510122	0.000494017	0.000479051	0.000464724	0.000451358	0.000439339	0.000427924	0.000418247	0.000409698	0.000403207	0.000397613	0.000394064	0.000392227	0.000391991	0.000393844	0.000397264	0.000402719	0.000409373	0.000418214	0.000428052	0.000439636	0.000452263	0.000466497	0.000481539	0.000497655	0.000514712	0.000532679	0.000551263	0.000570653	0.000590543	0.000611241	0.000631848	0.000653539
0.000909778	0.000889123	0.00086852	0.000847936	0.000827253	0.000806764	0.000786281	0.000765613	0.000745615	0.000725152	0.000705187	0.000685034	0.000665541	0.000645825	0.000626846	0.000607902	0.000589687	0.000571497	0.000554181	0.000537108	0.000520929	0.000505295	0.000490763	0.000477183	0.000464055	0.000452854	0.000442192	0.000433459	0.000425451	0.000419704	0.000414853	0.000412361	0.000411154	0.0004119	0.000414688	0.000418645	0.000424684	0.000432085	0.000441371	0.000451839	0.000463905	0.000476986	0.000491335	0.000506815	0.000523164	0.000540602	0.000558456	0.000577353	0.000596724	0.000616687
0.00098321	0.000962078	0.000941353	0.000920303	0.000899273	0.000878349	0.000857479	0.000836592	0.000815352	0.000794873	0.000773968	0.000753451	0.000733058	0.000712822	0.000692523	0.000673047	0.000653283	0.000634384	0.000615479	0.000597388	0.000579383	0.00056223	0.000545642	0.000529685	0.000514657	0.000500514	0.000487465	0.000474913	0.000464468	0.000454563	0.000446465	0.000439414	0.000434547	0.000430961	0.000429105	0.000429024	0.000430676	0.000434017	0.000438918	0.000445785	0.00045384	0.000463777	0.000474716	0.000487306	0.0005007	0.000515474	0.000531292	0.000547945	0.000565566	0.000583714
0.00105552	0.00103438	0.00101293	0.000991829	0.0009705	0.000949126	0.000927748	0.000906292	0.000885071	0.000863691	0.000842465	0.000821406	0.000800444	0.000779429	0.000758776	0.000738125	0.00071781	0.000697623	0.000677908	0.000658347	0.000639069	0.000620487	0.00060226	0.000585036	0.000567765	0.000551858	0.000536231	0.000521927	0.000508118	0.000495823	0.000483982	0.000474279	0.000465181	0.000458158	0.000452198	0.000448175	0.000445431	0.000444667	0.000445202	0.000447901	0.000452138	0.000457986	0.000465475	0.000474376	0.000484771	0.000496355	0.00050948	0.000523416	0.000538682	0.000554763
0.00112694	0.00110537	0.00108381	0.00106219	0.00104089	0.00101917	0.000997399	0.000975559	0.00095383	0.000932086	0.000910625	0.000888827	0.000867383	0.000845639	0.000824357	0.000802973	0.000782044	0.000761109	0.00074045	0.000720033	0.000699721	0.00068014	0.000660695	0.000641632	0.000623258	0.000605491	0.000588192	0.000571664	0.000555812	0.00054075	0.000526994	0.000513697	0.000502095	0.000491567	0.000482183	0.000474373	0.00046804	0.000463083	0.00045995	0.000458409	0.000458587	0.000460532	0.000463942	0.000469042	0.000475694	0.00048418	0.000493756	0.000505003	0.000517009	0.000530756
0.00119706	0.00117554	0.00115366	0.00113197	0.00111003	0.00108825	0.00106604	0.00104413	0.00102194	0.00100003	0.000977874	0.000955716	0.000933671	0.000911665	0.000889691	0.000867885	0.000846156	0.000824474	0.000803135	0.000781681	0.000760781	0.000740154	0.000719785	0.000699662	0.000679925	0.000660596	0.000642054	0.000623697	0.000606102	0.000589271	0.000573056	0.000557839	0.000543257	0.000529962	0.000517689	0.000506651	0.000496891	0.000488619	0.000481622	0.000476347	0.000472562	0.00047041	0.000469992	0.000471194	0.000474046	0.00047869	0.000484793	0.000492236	0.000501415	0.000511851
0.00126631	0.0012445	0.00122239	0.00120048	0.00117837	0.00115609	0.00113391	0.00111145	0.00108919	0.00106682	0.00104423	0.00102186	0.000999457	0.00097705	0.000954384	0.000932278	0.00090977	0.000887648	0.00086539	0.000843821	0.000821761	0.000800319	0.000778865	0.000758052	0.000737049	0.000716846	0.000696667	0.000677387	0.000658047	0.000639825	0.000621639	0.00060455	0.000588012	0.000572228	0.000557493	0.000544036	0.000531286	0.00051988	0.000509578	0.00050083	0.000493458	0.000487465	0.000483302	0.000480399	0.000479567	0.000480028	0.000482395	0.000486384	0.000491918	0.000498953
0.00133457	0.00131243	0.0012905	0.00126811	0.00124576	0.0012233	0.00120072	0.00117803	0.00115545	0.00113271	0.00111001	0.00108727	0.00106431	0.00104133	0.00101838	0.000995727	0.000973006	0.000950427	0.000927602	0.000905079	0.000882845	0.00086053	0.00083844	0.000816424	0.000794986	0.000773745	0.00075264	0.000731788	0.00071159	0.000691513	0.000672285	0.000653139	0.000635116	0.000617399	0.000600648	0.000584662	0.0005697	0.000555437	0.000542639	0.000530614	0.000520089	0.000510831	0.000503041	0.000496629	0.000491947	0.000488695	0.000487268	0.000487304	0.000488989	0.000492558
0.00140159	0.00137941	0.00135696	0.00133455	0.00131203	0.00128924	0.00126669	0.00124369	0.00122085	0.00119766	0.00117457	0.00115129	0.00112822	0.00110517	0.00108193	0.00105853	0.00103556	0.0010124	0.000989173	0.000966247	0.000943211	0.000920321	0.000897764	0.000875159	0.000852644	0.000830582	0.000808808	0.000787053	0.000765521	0.000744823	0.000723787	0.000703927	0.000683854	0.000664794	0.000646167	0.000628468	0.000611099	0.000595134	0.000579444	0.000565301	0.000551473	0.000539566	0.000528339	0.000518952	0.000510393	0.000503768	0.00049843	0.000494848	0.000492797	0.000492461
0.00146732	0.00144515	0.00142229	0.00139989	0.00137702	0.0013544	0.00133117	0.00130817	0.00128499	0.00126178	0.00123843	0.0012151	0.00119169	0.00116824	0.00114462	0.00112107	0.00109738	0.0010739	0.00105048	0.00102683	0.00100333	0.000979986	0.000956661	0.000933566	0.000910459	0.000887709	0.000864836	0.000842482	0.000820019	0.000798145	0.000776656	0.000754828	0.000734323	0.000713506	0.00069372	0.000673946	0.000655421	0.00063699	0.000619749	0.000602854	0.00058751	0.000572296	0.000558568	0.000545883	0.000534748	0.000524531	0.000515836	0.000508614	0.000502947	0.000498875
0.00153205	0.00150941	0.00148686	0.001464	0.0014412	0.00141801	0.00139497	0.00137148	0.00134823	0.00132465	0.00130131	0.00127743	0.00125377	0.00123019	0.00120627	0.00118243	0.00115843	0.00113485	0.00111067	0.001087	0.00106308	0.00103926	0.00101534	0.000991605	0.000968091	0.000944509	0.000921338	0.000897838	0.000874892	0.000852188	0.0008295	0.000807336	0.000785153	0.00076356	0.000742218	0.000721553	0.000700892	0.000681537	0.000662016	0.000643878	0.000625635	0.000608993	0.000592457	0.000577724	0.000563315	0.000550293	0.000538701	0.00052808	0.000519193	0.000511344
0.0015952	0.0015728	0.00154982	0.00152698	0.00150367	0.00148063	0.00145745	0.00143398	0.00141036	0.00138671	0.00136279	0.00133912	0.00131518	0.00129111	0.00126708	0.0012429	0.00121876	0.00119448	0.00117029	0.00114604	0.00112189	0.00109783	0.0010733	0.00104928	0.00102515	0.00100119	0.000976999	0.000953162	0.000929642	0.000906219	0.000882877	0.000859804	0.000836863	0.000814298	0.00079184	0.000769899	0.000748379	0.000727327	0.000706651	0.000686342	0.000667122	0.000647914	0.000630131	0.00061234	0.000596241	0.000580584	0.000566115	0.000552765	0.000540671	0.000529656
0.00165718	0.00163445	0.00161155	0.0015886	0.00156534	0.00154211	0.00151868	0.00149511	0.00147146	0.00144767	0.00142363	0.00139963	0.00137531	0.00135144	0.00132696	0.00130284	0.00127803	0.00125385	0.00122899	0.00120464	0.00118009	0.00115562	0.00113093	0.00110623	0.00108197	0.00105719	0.00103287	0.00100859	0.000984335	0.000960336	0.000936175	0.000912604	0.000888561	0.000865371	0.00084207	0.00081921	0.000796621	0.00077418	0.000752479	0.000731112	0.00070992	0.000689863	0.000669649	0.000650898	0.000631915	0.000614406	0.00059737	0.000582069	0.000566619	0.00055327
0.00171787	0.0016955	0.00167224	0.00164904	0.00162592	0.00160239	0.00157877	0.00155525	0.00153141	0.00150753	0.00148319	0.00145925	0.00143468	0.00141035	0.0013858	0.0013613	0.00133669	0.00131176	0.00128719	0.00126237	0.00123762	0.00121253	0.00118779	0.00116276	0.00113793	0.00111302	0.00108816	0.00106347	0.00103874	0.00101414	0.000989713	0.000965105	0.000940888	0.000916604	0.000892809	0.00086897	0.000845427	0.00082234	0.000799431	0.000776717	0.000754795	0.000732679	0.000711727	0.000690771	0.000670829	0.000651122	0.000632519	0.000614002	0.000597374	0.000580615
0.00177737	0.00175445	0.00173159	0.0017083	0.00168489	0.00166151	0.00163779	0.00161401	0.00159005	0.00156598	0.00154173	0.00151763	0.00149298	0.00146844	0.00144381	0.00141912	0.00139424	0.00136924	0.00134433	0.00131937	0.00129413	0.00126919	0.00124379	0.00121877	0.00119358	0.00116822	0.00114286	0.0011177	0.00109263	0.00106757	0.00104275	0.00101795	0.00099285	0.000968474	0.000943604	0.000919308	0.000895088	0.00087083	0.00084716	0.000823755	0.000800304	0.000777556	0.000754889	0.000733096	0.000711243	0.000690538	0.000669693	0.000650217	0.000630542	0.000612584
0.00183549	0.00181271	0.00178943	0.00176628	0.00174274	0.00171932	0.00169555	0.00167165	0.0016475	0.00162347	0.00159902	0.00157462	0.00154994	0.00152536	0.0015006	0.00147583	0.0014508	0.00142564	0.0014005	0.00137529	0.00135006	0.00132471	0.00129944	0.00127396	0.00124843	0.00122278	0.00119743	0.00117158	0.00114631	0.00112089	0.00109561	0.00107022	0.00104491	0.00101957	0.000994617	0.000969582	0.000944658	0.000920001	0.00089543	0.000871192	0.000847127	0.00082318	0.000799893	0.000776718	0.000753821	0.000731264	0.000709526	0.000687982	0.000667593	0.000646908
0.00189229	0.00186929	0.00184608	0.00182303	0.00179934	0.00177595	0.00175197	0.00172811	0.00170397	0.00167956	0.00165535	0.00163082	0.0016062	0.00158143	0.00155655	0.00153148	0.0015062	0.0014811	0.00145566	0.00143039	0.00140489	0.00137929	0.00135386	0.00132827	0.00130252	0.00127688	0.0012511	0.00122533	0.00119954	0.00117391	0.00114791	0.00112246	0.00109666	0.00107094	0.00104541	0.00102002	0.000994506	0.000969411	0.000943984	0.000919329	0.000894523	0.000869974	0.000845643	0.000821647	0.000797986	0.000774083	0.00075115	0.000728552	0.000706105	0.000684697
0.00194764	0.00192476	0.00190153	0.00187816	0.00185474	0.00183109	0.0018074	0.00178331	0.00175932	0.00173477	0.00171027	0.00168582	0.00166099	0.00163633	0.00161134	0.00158622	0.00156091	0.0015355	0.00151021	0.00148443	0.00145914	0.00143348	0.0014075	0.001382	0.00135612	0.00133018	0.00130438	0.00127824	0.00125248	0.00122611	0.00120026	0.00117415	0.00114811	0.00112221	0.00109631	0.00107025	0.00104458	0.0010187	0.000993182	0.000967764	0.000942405	0.000917279	0.000892212	0.000867363	0.000842716	0.000818345	0.000794344	0.000770585	0.000747251	0.000724245
0.00200176	0.00197884	0.00195548	0.00193239	0.00190871	0.00188517	0.00186123	0.00183736	0.0018131	0.0017888	0.00176416	0.00173964	0.00171499	0.00169013	0.00166498	0.00163985	0.00161447	0.00158919	0.00156362	0.00153811	0.00151248	0.00148659	0.00146076	0.00143496	0.00140898	0.00138282	0.0013566	0.00133067	0.00130428	0.00127813	0.00125177	0.00122575	0.00119939	0.00117328	0.00114715	0.00112077	0.00109472	0.00106842	0.00104234	0.00101636	0.000990613	0.000964724	0.000939314	0.000913891	0.00088862	0.000863572	0.000838708	0.000814006	0.000789866	0.000765716
0.00205445	0.0020313	0.00200846	0.00198511	0.00196145	0.00193778	0.00191405	0.00189012	0.00186577	0.0018415	0.00181692	0.00179237	0.00176757	0.0017428	0.00171765	0.0016926	0.00166717	0.00164184	0.00161634	0.00159057	0.001565	0.00153892	0.00151293	0.00148704	0.00146096	0.0014349	0.00140846	0.00138216	0.00135574	0.00132941	0.00130301	0.00127663	0.00125006	0.00122375	0.00119749	0.00117099	0.00114446	0.00111788	0.00109166	0.00106542	0.00103906	0.00101309	0.000986743	0.000960903	0.000935269	0.000909442	0.000884252	0.000858886	0.000833783	0.000809038
0.00210577	0.00208292	0.00205972	0.00203647	0.00201293	0.00198936	0.0019655	0.00194135	0.00191736	0.00189294	0.0018686	0.00184398	0.00181917	0.00179409	0.00176927	0.00174412	0.0017188	0.00169334	0.00166794	0.00164212	0.00161642	0.0015906	0.00156459	0.00153844	0.00151238	0.00148606	0.00145973	0.00143339	0.00140682	0.00138042	0.00135388	0.00132721	0.00130079	0.00127417	0.00124747	0.00122092	0.00119418	0.00116755	0.00114109	0.00111416	0.00108794	0.0010612	0.00103486	0.00100855	0.000982397	0.00095633	0.000930293	0.000904473	0.000878849	0.000853176
0.00215533	0.00213266	0.00210962	0.00208654	0.00206302	0.00203947	0.00201577	0.00199172	0.00196759	0.00194342	0.00191904	0.00189446	0.00186959	0.00184499	0.00181982	0.00179474	0.00176932	0.00174417	0.0017183	0.00169271	0.00166683	0.00164124	0.00161518	0.00158927	0.00156292	0.00153655	0.00150997	0.00148375	0.0014572	0.0014307	0.00140402	0.00137758	0.00135088	0.00132406	0.00129726	0.0012704	0.0012438	0.00121693	0.00119004	0.00116332	0.0011365	0.0011099	0.00108313	0.00105673	0.0010299	0.00100366	0.000977254	0.000951013	0.000924895	0.000898942
0.00220402	0.00218117	0.00215844	0.00213515	0.00211175	0.00208836	0.00206462	0.00204083	0.00201681	0.00199256	0.00196847	0.00194369	0.00191925	0.00189392	0.00186948	0.00184406	0.00181918	0.0017933	0.00176826	0.00174228	0.00171683	0.00169085	0.00166505	0.001639	0.00161265	0.0015863	0.00156005	0.00153366	0.00150714	0.00148046	0.00145376	0.00142731	0.00140047	0.00137373	0.0013469	0.00131987	0.00129328	0.00126602	0.00123926	0.00121229	0.00118536	0.00115844	0.00113154	0.00110465	0.00107804	0.0010512	0.00102452	0.000997915	0.00097165	0.000944896
0.002251	0.00222851	0.00220544	0.0021827	0.00215916	0.00213604	0.00211236	0.00208848	0.00206488	0.00204066	0.00201644	0.00199183	0.00196717	0.00194272	0.00191742	0.0018928	0.00186722	0.00184245	0.00181648	0.00179134	0.00176525	0.00173978	0.00171396	0.00168779	0.00166166	0.00163548	0.0016092	0.00158278	0.00155626	0.00152968	0.00150294	0.00147638	0.00144952	0.00142303	0.00139596	0.00136928	0.00134197	0.00131546	0.00128809	0.00126135	0.00123413	0.0012071	0.00118016	0.00115324	0.00112629	0.00109968	0.00107257	0.00104601	0.00101893	0.000992471
0.00229688	0.00227413	0.00225157	0.00222867	0.00220561	0.00218231	0.00215901	0.0021351	0.00211128	0.00208739	0.00206326	0.00203904	0.00201447	0.00198966	0.00196531	0.00194007	0.00191516	0.00188974	0.00186477	0.00183897	0.00181368	0.00178782	0.00176193	0.00173591	0.00170993	0.00168375	0.00165764	0.00163117	0.0016049	0.00157833	0.00155197	0.00152517	0.00149837	0.00147157	0.0014448	0.00141762	0.0013912	0.00136377	0.00133706	0.00130989	0.00128299	0.0012558	0.00122887	0.00120172	0.00117484	0.00114749	0.00112083	0.00109387	0.00106696	0.00104013
0.00234121	0.00231874	0.00229614	0.00227337	0.00225046	0.00222737	0.00220398	0.00218047	0.00215679	0.00213301	0.00210902	0.00208481	0.0020603	0.00203591	0.00201121	0.00198653	0.00196143	0.00193648	0.00191132	0.00188615	0.00186057	0.00183503	0.00180931	0.00178348	0.00175755	0.00173141	0.00170524	0.00167918	0.0016527	0.00162624	0.00159985	0.00157342	0.00154672	0.00152006	0.00149299	0.00146646	0.00143923	0.00141273	0.00138549	0.00135879	0.00133165	0.00130475	0.00127768	0.0012506	0.00122339	0.00119629	0.00116936	0.00114226	0.00111531	0.00108864
0.00238403	0.002362	0.00233939	0.00231696	0.00229423	0.0022711	0.00224806	0.00222454	0.00220118	0.00217731	0.00215373	0.00212944	0.00210534	0.00208104	0.00205668	0.00203189	0.00200712	0.00198232	0.00195723	0.0019322	0.00190685	0.00188129	0.00185581	0.00183007	0.00180426	0.00177837	0.00175239	0.00172632	0.00170009	0.00167389	0.0016475	0.00162097	0.00159459	0.0015677	0.00154126	0.00151438	0.00148766	0.00146085	0.001434	0.00140711	0.00138035	0.0013532	0.00132622	0.00129907	0.00127227	0.00124523	0.00121796	0.00119131	0.00116426	0.00113732
0.00242586	0.00240361	0.00238153	0.00235913	0.00233648	0.00231372	0.00229058	0.0022676	0.00224403	0.00222074	0.00219703	0.00217326	0.00214928	0.00212514	0.00210082	0.00207636	0.00205183	0.00202693	0.00200223	0.0019774	0.00195214	0.00192684	0.00190162	0.00187583	0.00185021	0.00182453	0.00179884	0.0017729	0.0017469	0.00172071	0.00169446	0.00166829	0.00164196	0.00161528	0.00158888	0.00156215	0.00153575	0.00150878	0.00148226	0.0014554	0.00142851	0.00140186	0.00137497	0.00134805	0.00132101	0.00129408	0.00126724	0.00124018	0.00121339	0.00118635
0.0024659	0.00244444	0.00242235	0.00240039	0.0023777	0.00235523	0.0023322	0.00230939	0.00228617	0.00226296	0.00223933	0.00221568	0.00219207	0.00216784	0.00214408	0.00211969	0.00209538	0.00207099	0.0020461	0.00202156	0.00199643	0.00197164	0.00194625	0.00192094	0.00189544	0.00187009	0.00184411	0.00181862	0.00179273	0.00176685	0.00174102	0.00171503	0.00168862	0.00166256	0.00163595	0.00160969	0.00158315	0.00155678	0.00153013	0.00150379	0.00147688	0.00145032	0.00142354	0.00139679	0.00136984	0.00134323	0.00131617	0.00128957	0.00126267	0.00123594
0.00250507	0.00248324	0.00246176	0.00243956	0.00241781	0.00239516	0.00237268	0.0023499	0.00232702	0.0023039	0.0022808	0.00225742	0.00223379	0.00221013	0.00218604	0.00216208	0.00213816	0.00211372	0.00208939	0.00206463	0.00204009	0.00201534	0.00199036	0.00196518	0.00194002	0.00191469	0.00188965	0.00186387	0.00183855	0.00181261	0.00178719	0.00176103	0.00173525	0.00170896	0.00168283	0.00165678	0.00163037	0.00160434	0.00157775	0.00155158	0.00152489	0.00149864	0.00147208	0.00144555	0.00141893	0.00139204	0.00136568	0.00133892	0.0013124	0.00128554
0.00254262	0.00252147	0.00249954	0.00247817	0.00245616	0.00243416	0.00241172	0.00238929	0.00236665	0.0023439	0.00232095	0.00229774	0.00227447	0.00225108	0.00222732	0.00220372	0.00217972	0.00215578	0.00213152	0.00210747	0.00208281	0.00205837	0.00203366	0.00200876	0.00198389	0.00195901	0.00193387	0.0019086	0.00188328	0.00185806	0.00183219	0.00180678	0.00178084	0.00175532	0.00172936	0.00170338	0.00167739	0.00165107	0.00162528	0.00159893	0.00157295	0.00154675	0.00152063	0.00149393	0.00146776	0.00144113	0.00141511	0.00138846	0.00136226	0.0013356
0.00257919	0.00255766	0.00253675	0.00251512	0.00249363	0.00247151	0.00244964	0.00242724	0.00240527	0.00238254	0.00236007	0.00233716	0.0023142	0.00229103	0.0022677	0.00224402	0.0022207	0.00219664	0.00217322	0.00214901	0.00212501	0.00210062	0.00207626	0.00205171	0.00202715	0.00200247	0.00197755	0.00195264	0.00192747	0.00190224	0.00187718	0.00185173	0.00182659	0.00180097	0.00177543	0.00174962	0.00172403	0.00169809	0.00167245	0.00164652	0.00162067	0.0015949	0.00156868	0.00154277	0.00151658	0.00149045	0.00146421	0.00143815	0.00141198	0.00138588
0.00261406	0.00259359	0.00257219	0.00255114	0.00252964	0.00250825	0.00248629	0.00246483	0.00244234	0.00242065	0.00239772	0.00237557	0.00235262	0.00233003	0.00230676	0.00228379	0.00226046	0.00223709	0.00221355	0.00219007	0.00216612	0.00214217	0.00211821	0.0020939	0.00206949	0.00204508	0.0020204	0.00199586	0.00197106	0.00194642	0.00192128	0.00189664	0.00187139	0.00184628	0.00182107	0.00179561	0.00177019	0.00174491	0.00171922	0.00169369	0.00166809	0.00164243	0.00161686	0.00159107	0.0015652	0.00153964	0.00151359	0.00148771	0.00146179	0.0014359
0.00264795	0.00262725	0.0026068	0.00258564	0.00256487	0.00254331	0.00252237	0.00250051	0.00247916	0.00245678	0.00243519	0.00241258	0.00239051	0.00236776	0.00234515	0.00232234	0.00229933	0.00227634	0.00225306	0.00222983	0.00220641	0.00218278	0.0021592	0.00213529	0.00211128	0.00208717	0.00206302	0.00203867	0.00201421	0.00198983	0.00196527	0.00194052	0.00191588	0.00189107	0.00186606	0.00184104	0.001816	0.0017909	0.00176568	0.00174054	0.00171529	0.00169008	0.00166471	0.0016395	0.00161377	0.00158835	0.00156278	0.00153741	0.00151184	0.00148639
0.00268042	0.00266021	0.00263975	0.00261919	0.00259851	0.00257777	0.0025566	0.00253571	0.00251401	0.00249281	0.0024709	0.0024491	0.0024271	0.00240503	0.00238245	0.00236016	0.00233756	0.00231452	0.00229209	0.00226889	0.00224598	0.00222261	0.00219936	0.00217576	0.00215235	0.00212862	0.00210493	0.002081	0.00205673	0.00203275	0.00200848	0.00198432	0.00195986	0.00193546	0.00191099	0.00188629	0.00186176	0.00183691	0.00181215	0.00178698	0.00176248	0.00173749	0.00171256	0.00168748	0.00166244	0.00163734	0.00161197	0.00158703	0.0015617	0.00153656
0.00271194	0.00269199	0.002672	0.00265174	0.00263147	0.00261063	0.00259013	0.0025692	0.00254824	0.00252707	0.0025059	0.00248437	0.0024628	0.00244096	0.00241921	0.00239678	0.00237473	0.00235235	0.00233002	0.00230731	0.0022847	0.00226177	0.0022389	0.00221575	0.00219254	0.00216923	0.00214585	0.00212227	0.00209889	0.00207493	0.00205126	0.00202706	0.0020036	0.00197923	0.00195536	0.00193096	0.00190677	0.00188248	0.00185828	0.00183364	0.00180897	0.00178453	0.00175996	0.00173546	0.00171073	0.00168592	0.00166129	0.00163641	0.00161164	0.00158677
0.00274209	0.00272244	0.0027029	0.00268297	0.00266303	0.0026428	0.00262272	0.002602	0.00258139	0.00256073	0.00253979	0.00251875	0.00249749	0.00247616	0.0024544	0.00243303	0.0024107	0.00238934	0.00236697	0.00234517	0.00232238	0.00230034	0.00227745	0.00225523	0.00223209	0.00220933	0.0021863	0.00216353	0.00214006	0.00211678	0.00209329	0.0020699	0.00204646	0.00202313	0.00199903	0.00197536	0.00195143	0.00192776	0.00190374	0.00187972	0.00185566	0.00183147	0.00180736	0.00178315	0.00175885	0.00173465	0.00171026	0.00168579	0.00166133	0.00163715
0.00277094	0.0027521	0.0027327	0.00271322	0.00269354	0.00267383	0.00265387	0.00263386	0.00261374	0.00259342	0.00257264	0.00255198	0.00253152	0.00251008	0.0024894	0.00246782	0.00244671	0.00242501	0.00240381	0.0023816	0.00236001	0.00233755	0.00231598	0.00229328	0.00227138	0.00224873	0.00222641	0.00220363	0.00218091	0.00215805	0.00213502	0.00211222	0.002089	0.00206592	0.0020426	0.00201954	0.00199585	0.00197267	0.00194899	0.00192551	0.00190182	0.00187835	0.00185447	0.00183071	0.00180679	0.001783	0.00175915	0.00173541	0.00171104	0.00168742
0.00279877	0.00278016	0.00276145	0.00274223	0.00272299	0.00270362	0.00268419	0.00266477	0.00264477	0.00262488	0.00260481	0.00258471	0.00256415	0.00254382	0.00252279	0.00250231	0.00248107	0.00246063	0.00243888	0.00241801	0.0023961	0.00237506	0.00235317	0.00233153	0.00230946	0.00228765	0.0022656	0.00224342	0.0022211	0.0021987	0.00217617	0.00215377	0.00213099	0.0021085	0.00208588	0.00206269	0.00204005	0.00201694	0.00199399	0.00197062	0.00194785	0.0019244	0.00190134	0.00187785	0.00185467	0.00183118	0.00180788	0.00178427	0.00176106	0.00173732
0.00282557	0.00280731	0.00278891	0.00277011	0.00275153	0.00273259	0.00271362	0.00269423	0.00267492	0.00265562	0.00263578	0.00261611	0.00259631	0.00257594	0.0025561	0.00253562	0.00251524	0.00249443	0.00247409	0.00245288	0.00243225	0.00241109	0.00239	0.00236869	0.00234737	0.00232582	0.00230447	0.00228252	0.00226089	0.00223899	0.00221707	0.00219491	0.00217296	0.00215049	0.00212843	0.00210595	0.00208349	0.0020612	0.00203847	0.00201596	0.00199323	0.00197063	0.00194758	0.00192496	0.00190216	0.00187938	0.00185634	0.00183348	0.00181024	0.0017874
0.00285121	0.00283331	0.00281533	0.0027972	0.0027789	0.00276059	0.00274189	0.00272327	0.00270413	0.00268519	0.00266606	0.00264684	0.00262738	0.00260788	0.00258811	0.00256826	0.00254827	0.00252837	0.00250799	0.00248775	0.0024671	0.00244674	0.00242593	0.00240542	0.00238423	0.00236356	0.00234219	0.00232114	0.00229985	0.00227843	0.002257	0.00223563	0.00221377	0.00219208	0.00217044	0.00214873	0.0021265	0.00210489	0.00208269	0.00206077	0.00203872	0.00201625	0.00199401	0.00197153	0.00194935	0.00192698	0.00190468	0.00188212	0.0018597	0.00183704
0.00287573	0.0028583	0.00284098	0.00282313	0.00280532	0.00278751	0.00276928	0.00275112	0.00273251	0.00271415	0.00269546	0.00267651	0.00265778	0.00263869	0.0026194	0.00259993	0.00258055	0.00256105	0.0025414	0.00252153	0.00250153	0.00248168	0.00246154	0.00244119	0.00242076	0.00240025	0.00237986	0.00235916	0.00233854	0.00231763	0.0022969	0.00227561	0.00225463	0.00223321	0.00221227	0.00219072	0.00216959	0.00214791	0.0021266	0.00210502	0.00208339	0.00206173	0.00203985	0.00201808	0.00199615	0.00197443	0.00195265	0.00193068	0.00190873	0.00188669
0.00289903	0.00288244	0.00286511	0.00284821	0.00283062	0.00281333	0.00279558	0.00277788	0.00276001	0.00274212	0.0027237	0.00270566	0.00268709	0.00266869	0.00264977	0.00263102	0.002612	0.0025931	0.00257395	0.00255462	0.00253541	0.00251578	0.00249639	0.00247623	0.00245674	0.00243657	0.00241674	0.0023965	0.00237649	0.00235615	0.00233572	0.00231528	0.00229473	0.00227389	0.00225346	0.00223282	0.00221166	0.00219111	0.00217004	0.00214887	0.00212787	0.00210654	0.0020855	0.00206431	0.00204306	0.00202164	0.0020004	0.00197874	0.00195751	0.00193584
0.00292157	0.00290528	0.00288868	0.00287213	0.00285515	0.0028382	0.00282123	0.00280366	0.00278655	0.00276892	0.00275158	0.00273356	0.00271584	0.00269767	0.00267966	0.00266154	0.00264278	0.00262454	0.00260585	0.00258746	0.00256838	0.00254961	0.00253037	0.00251148	0.00249166	0.00247266	0.00245281	0.00243342	0.00241375	0.002394	0.00237436	0.00235424	0.00233448	0.00231431	0.00229418	0.00227374	0.00225373	0.0022333	0.00221295	0.00219243	0.00217197	0.00215123	0.00213075	0.00210995	0.00208927	0.00206846	0.00204754	0.00202674	0.00200579	0.00198489
0.00294321	0.00292735	0.00291153	0.00289503	0.00287887	0.00286232	0.00284572	0.00282887	0.00281213	0.00279525	0.00277791	0.00276114	0.00274348	0.00272608	0.00270846	0.00269084	0.00267292	0.00265514	0.00263705	0.00261882	0.00260071	0.00258224	0.00256381	0.00254516	0.0025265	0.00250754	0.00248868	0.00246967	0.00245066	0.00243148	0.00241214	0.00239294	0.0023736	0.00235404	0.00233435	0.0023148	0.00229493	0.00227539	0.00225551	0.00223566	0.00221569	0.00219573	0.00217564	0.0021554	0.00213526	0.0021148	0.00209481	0.00207425	0.00205416	0.00203358
0.00296361	0.00294818	0.00293279	0.00291718	0.00290151	0.00288557	0.00286948	0.00285317	0.0028369	0.00282047	0.00280419	0.00278739	0.00277082	0.00275379	0.00273699	0.00271931	0.00270255	0.00268507	0.0026675	0.00265005	0.00263222	0.00261442	0.00259644	0.00257849	0.00256024	0.00254209	0.00252358	0.00250557	0.00248696	0.00246843	0.0024496	0.00243124	0.00241218	0.00239334	0.00237435	0.00235522	0.00233606	0.0023168	0.00229755	0.00227836	0.00225906	0.00223932	0.00222024	0.00220027	0.0021808	0.002161	0.0021412	0.00212172	0.00210185	0.00208194
0.00298294	0.00296821	0.00295344	0.0029383	0.00292309	0.00290763	0.00289225	0.0028767	0.00286086	0.00284513	0.00282911	0.00281328	0.00279679	0.00278065	0.00276405	0.00274767	0.0027309	0.00271402	0.00269744	0.00268022	0.00266317	0.00264599	0.00262842	0.00261137	0.00259372	0.00257625	0.00255831	0.00254049	0.00252267	0.00250465	0.00248693	0.00246861	0.00245061	0.00243188	0.00241381	0.002395	0.00237667	0.00235794	0.00233932	0.00232055	0.00230178	0.00228303	0.00226386	0.00224501	0.00222581	0.00220666	0.00218764	0.00216842	0.00214906	0.00212978
0.00300188	0.00298769	0.00297322	0.00295874	0.00294412	0.0029292	0.00291426	0.00289933	0.00288417	0.00286877	0.00285348	0.00283802	0.00282229	0.00280644	0.00279085	0.00277481	0.0027588	0.00274265	0.00272614	0.00270992	0.00269339	0.00267681	0.00266021	0.00264316	0.00262662	0.00260921	0.00259234	0.00257491	0.00255804	0.00254047	0.00252284	0.00250569	0.00248754	0.00247037	0.00245222	0.00243443	0.00241638	0.00239841	0.00238034	0.00236233	0.0023441	0.00232581	0.00230745	0.00228904	0.00227033	0.00225205	0.0022332	0.0022147	0.00219599	0.00217732
0.00301958	0.00300583	0.0029921	0.00297809	0.00296407	0.00294961	0.0029358	0.00292109	0.00290647	0.00289179	0.00287713	0.00286197	0.00284725	0.00283199	0.00281683	0.0028015	0.00278603	0.00277034	0.00275475	0.00273881	0.00272317	0.00270707	0.00269112	0.00267476	0.00265842	0.00264211	0.00262569	0.00260903	0.00259238	0.00257575	0.0025589	0.00254212	0.00252494	0.00250782	0.00249071	0.00247321	0.00245605	0.00243845	0.00242127	0.00240345	0.00238584	0.00236809	0.0023505	0.0023325	0.00231491	0.00229672	0.00227865	0.00226062	0.00224252	0.00222433
0.0030364	0.00302333	0.00301016	0.00299666	0.00298324	0.00296967	0.00295588	0.00294206	0.00292806	0.00291418	0.00289964	0.00288597	0.0028712	0.00285685	0.00284193	0.00282743	0.00281242	0.00279752	0.00278233	0.00276741	0.00275198	0.00273666	0.00272123	0.0027055	0.00269018	0.00267428	0.00265838	0.0026424	0.0026264	0.00261015	0.00259394	0.0025778	0.00256123	0.00254485	0.0025283	0.00251174	0.00249478	0.00247823	0.00246112	0.00244427	0.00242713	0.00240999	0.00239275	0.00237572	0.00235818	0.00234109	0.00232322	0.00230594	0.00228845	0.00227088
0.00305243	0.00303987	0.0030273	0.0030145	0.0030017	0.00298866	0.00297563	0.00296239	0.00294909	0.00293548	0.00292209	0.00290829	0.00289467	0.00288057	0.00286695	0.00285233	0.00283839	0.00282382	0.00280974	0.00279498	0.00278062	0.00276561	0.00275094	0.00273584	0.00272071	0.00270568	0.00269036	0.00267511	0.00265967	0.00264431	0.00262879	0.00261295	0.00259712	0.00258139	0.00256529	0.00254942	0.00253327	0.002517	0.00250071	0.0024843	0.00246789	0.00245136	0.0024349	0.00241809	0.00240153	0.00238435	0.00236769	0.00235069	0.00233387	0.0023167
0.00306767	0.00305585	0.00304361	0.0030318	0.00301921	0.00300702	0.0029945	0.00298206	0.00296921	0.00295641	0.00294343	0.00293033	0.00291714	0.00290387	0.00289035	0.00287691	0.00286351	0.00284972	0.00283587	0.00282206	0.00280822	0.0027939	0.00277987	0.00276549	0.00275117	0.00273647	0.00272217	0.00270732	0.00269259	0.00267766	0.00266278	0.00264751	0.00263246	0.0026171	0.00260205	0.00258648	0.00257102	0.00255517	0.0025397	0.00252389	0.002508	0.00249202	0.0024762	0.00245993	0.00244398	0.0024277	0.00241128	0.002395	0.00237863	0.00236218
0.00308208	0.00307091	0.00305944	0.00304784	0.00303632	0.00302442	0.0030126	0.00300063	0.00298849	0.00297653	0.00296396	0.00295174	0.00293913	0.00292638	0.00291382	0.00290089	0.00288792	0.00287485	0.00286154	0.00284845	0.00283525	0.00282178	0.00280818	0.00279445	0.00278078	0.00276696	0.00275284	0.00273884	0.00272445	0.00271026	0.00269576	0.00268137	0.00266702	0.00265249	0.00263769	0.00262306	0.00260796	0.0025931	0.00257781	0.00256289	0.00254725	0.00253226	0.00251668	0.00250125	0.00248576	0.00247015	0.00245418	0.00243851	0.00242266	0.00240682
0.0030958	0.00308501	0.00307422	0.0030633	0.00305232	0.00304117	0.00303008	0.00301859	0.0030072	0.00299565	0.00298419	0.00297218	0.00296038	0.0029483	0.00293617	0.00292414	0.00291169	0.00289915	0.00288685	0.00287415	0.00286149	0.00284881	0.00283584	0.00282286	0.0028097	0.00279645	0.00278316	0.00276957	0.00275614	0.00274236	0.00272874	0.00271464	0.00270115	0.0026869	0.00267324	0.00265884	0.00264478	0.00263007	0.00261577	0.0026011	0.00258677	0.00257164	0.00255703	0.00254171	0.00252716	0.00251176	0.00249696	0.00248145	0.00246622	0.00245063
0.00310864	0.00309861	0.00308833	0.00307804	0.0030679	0.00305694	0.0030467	0.00303576	0.00302533	0.00301429	0.00300324	0.00299205	0.00298108	0.00296941	0.0029583	0.00294645	0.00293493	0.0029231	0.00291125	0.0028995	0.00288725	0.00287516	0.00286276	0.00285049	0.00283801	0.00282538	0.00281272	0.00279993	0.00278689	0.00277391	0.00276069	0.0027478	0.00273423	0.00272103	0.00270735	0.00269402	0.00268024	0.00266656	0.00265254	0.00263875	0.00262454	0.00261052	0.00259641	0.00258197	0.0025675	0.0025529	0.00253834	0.00252389	0.00250883	0.00249427
0.00312086	0.00311135	0.00310188	0.00309212	0.00308239	0.00307258	0.00306254	0.00305254	0.0030424	0.00303224	0.0030217	0.00301141	0.00300055	0.00299017	0.0029791	0.00296856	0.00295734	0.00294623	0.00293519	0.00292364	0.00291237	0.00290063	0.0028892	0.00287752	0.00286571	0.00285362	0.0028417	0.00282931	0.00281708	0.0028048	0.00279233	0.00277974	0.00276716	0.0027544	0.00274131	0.00272854	0.00271539	0.00270228	0.00268892	0.00267558	0.00266227	0.00264852	0.00263481	0.00262109	0.00260731	0.00259332	0.00257928	0.00256522	0.00255088	0.00253679
0.00313234	0.00312352	0.00311459	0.00310528	0.00309642	0.00308717	0.00307774	0.00306828	0.00305906	0.00304916	0.00303971	0.00302973	0.00302006	0.00300956	0.00299991	0.00298916	0.00297926	0.00296865	0.00295807	0.00294746	0.00293648	0.0029258	0.00291464	0.00290376	0.00289228	0.00288135	0.0028696	0.00285815	0.00284665	0.00283494	0.00282297	0.00281097	0.00279909	0.00278687	0.00277476	0.00276238	0.00275004	0.00273713	0.00272479	0.00271177	0.00269897	0.00268595	0.00267295	0.00265961	0.00264634	0.00263323	0.00261964	0.00260598	0.00259229	0.00257848
0.00314313	0.00313477	0.00312658	0.00311815	0.00310968	0.00310113	0.00309245	0.00308365	0.00307481	0.00306592	0.0030568	0.00304762	0.00303825	0.00302915	0.00301927	0.00301003	0.00299996	0.00299044	0.00298049	0.00297045	0.00296036	0.00294996	0.00293995	0.00292928	0.00291883	0.00290812	0.0028972	0.00288654	0.00287552	0.00286439	0.00285328	0.00284178	0.00283038	0.00281866	0.00280704	0.00279521	0.00278343	0.00277164	0.00275923	0.00274748	0.00273485	0.00272268	0.0027099	0.00269752	0.00268478	0.00267166	0.00265904	0.00264575	0.00263265	0.00261941
0.00315295	0.00314547	0.00313795	0.00313021	0.00312242	0.00311451	0.00310638	0.00309832	0.00309019	0.00308174	0.00307334	0.00306481	0.00305627	0.00304739	0.00303851	0.00302948	0.00302057	0.00301148	0.00300216	0.00299299	0.00298302	0.00297399	0.0029639	0.00295426	0.00294427	0.00293437	0.00292417	0.00291391	0.00290355	0.00289314	0.00288266	0.0028718	0.00286101	0.00285004	0.00283866	0.00282776	0.00281636	0.00280503	0.00279346	0.00278184	0.00277024	0.00275818	0.00274644	0.00273406	0.00272203	0.00270963	0.00269747	0.00268493	0.00267221	0.00265942
0.0031624	0.00315538	0.00314856	0.00314144	0.00313457	0.00312691	0.00311991	0.00311223	0.00310459	0.00309695	0.00308905	0.00308125	0.00307347	0.00306531	0.00305703	0.00304885	0.00304036	0.0030319	0.00302322	0.00301434	0.00300573	0.00299658	0.00298776	0.00297845	0.00296927	0.00295959	0.00295033	0.00294051	0.00293091	0.00292096	0.00291107	0.00290088	0.00289068	0.00288003	0.00286987	0.00285908	0.00284843	0.00283752	0.00282685	0.00281567	0.00280448	0.00279337	0.00278173	0.00277042	0.00275864	0.00274709	0.00273489	0.0027232	0.00271075	0.00269881
0.00317114	0.00316503	0.0031586	0.00315225	0.0031456	0.00313905	0.00313233	0.00312552	0.00311868	0.00311135	0.00310434	0.00309701	0.00308978	0.00308241	0.00307482	0.00306716	0.00305952	0.0030515	0.00304372	0.0030352	0.00302722	0.00301889	0.00301046	0.00300187	0.0029931	0.00298446	0.00297533	0.0029664	0.00295737	0.00294837	0.00293873	0.00292925	0.00291971	0.00290991	0.00290003	0.00288992	0.00287986	0.00286954	0.0028592	0.00284856	0.00283839	0.00282728	0.00281647	0.00280548	0.00279445	0.00278303	0.00277177	0.00276021	0.00274862	0.0027369
0.00317925	0.00317387	0.00316791	0.00316219	0.00315632	0.00315039	0.00314443	0.00313817	0.00313177	0.00312532	0.00311877	0.0031124	0.00310541	0.00309894	0.00309195	0.00308475	0.00307779	0.00307046	0.00306303	0.00305557	0.00304823	0.00304031	0.00303251	0.00302455	0.00301663	0.00300835	0.00300009	0.00299161	0.00298322	0.00297447	0.00296556	0.00295669	0.00294787	0.00293832	0.0029293	0.0029199	0.00291027	0.00290071	0.00289065	0.00288091	0.0028706	0.00286066	0.00285014	0.00283972	0.002829	0.00281826	0.00280742	0.00279652	0.00278547	0.00277416
0.00318688	0.00318168	0.00317668	0.00317162	0.00316639	0.00316097	0.00315552	0.00315	0.00314424	0.00313871	0.00313274	0.00312679	0.00312066	0.00311471	0.0031083	0.00310196	0.00309531	0.00308886	0.00308198	0.0030754	0.00306817	0.0030614	0.00305386	0.00304672	0.00303915	0.00303149	0.00302382	0.00301608	0.00300809	0.00299998	0.00299184	0.00298356	0.00297502	0.00296662	0.00295753	0.00294896	0.00293967	0.00293081	0.00292131	0.00291212	0.00290255	0.00289285	0.00288268	0.002873	0.00286284	0.00285266	0.00284215	0.00283203	0.00282115	0.00281052
0.00319366	0.00318941	0.00318491	0.00318045	0.00317566	0.00317113	0.00316639	0.00316128	0.00315654	0.00315097	0.0031463	0.00314055	0.0031352	0.00312945	0.00312413	0.00311802	0.00311247	0.00310629	0.00310018	0.00309387	0.00308765	0.00308121	0.00307465	0.0030677	0.00306098	0.00305406	0.00304675	0.0030396	0.00303238	0.00302462	0.00301716	0.00300936	0.00300143	0.00299332	0.00298531	0.00297669	0.00296847	0.00295968	0.00295123	0.00294209	0.00293318	0.00292405	0.00291471	0.00290511	0.00289571	0.0028858	0.00287627	0.00286587	0.00285616	0.00284545
0.00319979	0.00319633	0.00319238	0.0031885	0.00318461	0.00318041	0.00317625	0.00317221	0.00316735	0.00316315	0.0031582	0.00315395	0.00314874	0.00314438	0.00313894	0.00313404	0.00312851	0.00312334	0.00311757	0.00311207	0.00310635	0.00310033	0.00309463	0.00308816	0.00308202	0.00307549	0.00306892	0.00306242	0.00305542	0.0030488	0.00304148	0.00303448	0.00302679	0.00301946	0.00301158	0.00300409	0.00299594	0.0029881	0.00297981	0.00297138	0.00296294	0.00295443	0.00294538	0.00293643	0.00292742	0.00291831	0.00290877	0.00289931	0.00288942	0.00287963
0.00320566	0.00320259	0.00319927	0.0031961	0.00319272	0.00318931	0.00318571	0.00318203	0.00317815	0.00317411	0.00317034	0.00316612	0.00316219	0.00315764	0.00315355	0.00314864	0.00314427	0.00313918	0.00313445	0.00312926	0.00312423	0.00311899	0.0031134	0.00310799	0.00310213	0.00309634	0.00309044	0.00308401	0.00307808	0.00307157	0.00306516	0.00305834	0.00305164	0.0030444	0.00303755	0.00303015	0.00302299	0.00301512	0.00300784	0.00299963	0.00299192	0.00298343	0.00297549	0.00296672	0.00295827	0.00294937	0.00294049	0.00293125	0.00292199	0.00291277
0.00321089	0.00320808	0.00320566	0.00320283	0.00320038	0.00319723	0.00319441	0.00319126	0.00318837	0.00318499	0.00318144	0.00317806	0.00317432	0.00317077	0.00316684	0.00316301	0.00315867	0.00315476	0.00315011	0.00314593	0.0031411	0.00313665	0.00313155	0.0031267	0.00312141	0.00311624	0.00311086	0.00310536	0.00309969	0.00309366	0.00308783	0.00308136	0.00307536	0.00306874	0.00306212	0.00305548	0.00304847	0.00304151	0.0030342	0.00302696	0.00301919	0.00301162	0.00300383	0.00299601	0.00298764	0.00297972	0.00297075	0.00296231	0.00295353	0.00294445
0.00321507	0.00321332	0.00321115	0.00320945	0.00320686	0.00320487	0.00320228	0.00320001	0.00319728	0.00319492	0.003192	0.00318907	0.00318606	0.00318314	0.00317969	0.00317649	0.00317292	0.00316912	0.00316552	0.00316156	0.00315752	0.00315343	0.00314892	0.00314461	0.00314003	0.00313518	0.00313061	0.0031253	0.00312005	0.00311479	0.00310932	0.00310374	0.00309787	0.00309209	0.00308589	0.00307981	0.00307336	0.00306665	0.00305994	0.00305293	0.00304604	0.00303874	0.00303164	0.0030237	0.00301631	0.00300812	0.00300042	0.00299188	0.00298356	0.002975
0.00321916	0.00321761	0.0032165	0.00321474	0.00321347	0.00321165	0.00320997	0.00320793	0.00320593	0.00320376	0.00320184	0.00319961	0.00319702	0.00319445	0.0031916	0.00318905	0.00318596	0.00318294	0.0031796	0.00317651	0.00317293	0.00316927	0.00316577	0.00316169	0.00315772	0.00315359	0.00314895	0.00314447	0.00313985	0.00313506	0.00313016	0.00312486	0.00311979	0.00311404	0.00310867	0.00310287	0.00309699	0.00309081	0.00308453	0.00307807	0.00307146	0.00306488	0.00305781	0.0030508	0.00304339	0.00303607	0.0030283	0.00302032	0.00301245	0.00300433
0.00322229	0.00322178	0.00322089	0.00321998	0.00321873	0.0032179	0.00321666	0.00321543	0.00321406	0.0032125	0.00321091	0.00320902	0.00320712	0.00320526	0.00320307	0.00320091	0.00319874	0.00319609	0.00319345	0.00319072	0.00318765	0.0031845	0.00318101	0.00317793	0.00317431	0.00317069	0.00316694	0.00316284	0.0031586	0.00315436	0.00314985	0.00314551	0.00314016	0.00313567	0.00313029	0.00312502	0.00311948	0.00311389	0.00310793	0.00310195	0.00309602	0.00308951	0.00308306	0.00307638	0.00306945	0.0030625	0.00305516	0.00304779	0.00304007	0.00303259
0.00322529	0.00322484	0.00322486	0.00322448	0.00322408	0.00322331	0.00322294	0.00322189	0.00322136	0.00322016	0.0032191	0.003218	0.00321671	0.00321521	0.00321355	0.0032119	0.0032102	0.00320796	0.00320605	0.00320358	0.00320153	0.00319851	0.00319611	0.00319307	0.00318999	0.00318698	0.00318365	0.0031802	0.00317647	0.00317254	0.00316849	0.00316437	0.00315997	0.00315562	0.00315081	0.00314603	0.00314102	0.00313593	0.00313033	0.00312512	0.00311886	0.0031132	0.00310702	0.00310095	0.0030942	0.00308763	0.0030809	0.0030738	0.00306664	0.0030591
0.00322713	0.00322802	0.00322802	0.00322845	0.00322812	0.00322845	0.00322808	0.00322829	0.00322761	0.00322747	0.00322673	0.00322613	0.00322521	0.00322442	0.00322333	0.00322237	0.00322092	0.00321952	0.00321775	0.00321636	0.00321395	0.00321224	0.0032099	0.00320759	0.00320497	0.00320232	0.00319945	0.00319639	0.00319314	0.00318996	0.00318647	0.00318249	0.00317887	0.00317454	0.00317053	0.00316592	0.0031615	0.00315635	0.00315168	0.00314622	0.00314101	0.00313553	0.00313004	0.003124	0.00311798	0.00311169	0.0031051	0.00309834	0.00309155	0.00308468
0.00322914	0.0032297	0.00323085	0.00323146	0.00323235	0.00323279	0.0032333	0.00323333	0.00323382	0.00323363	0.003234	0.00323345	0.00323352	0.00323288	0.00323243	0.00323181	0.00323097	0.00322995	0.00322872	0.00322754	0.00322625	0.00322467	0.00322276	0.00322094	0.00321883	0.00321671	0.00321446	0.00321175	0.00320899	0.0032061	0.00320289	0.00319979	0.00319612	0.00319281	0.00318878	0.00318494	0.00318052	0.00317631	0.00317153	0.00316696	0.00316177	0.00315687	0.00315135	0.00314611	0.00314035	0.00313435	0.00312828	0.00312178	0.00311552	0.00310854
0.00322996	0.00323161	0.00323275	0.00323418	0.00323544	0.0032365	0.00323727	0.00323834	0.00323901	0.00323958	0.00323997	0.0032406	0.00324066	0.00324074	0.00324042	0.00324048	0.00324	0.00323988	0.00323888	0.00323809	0.00323728	0.00323607	0.00323487	0.0032332	0.0032318	0.0032301	0.00322796	0.00322607	0.00322346	0.00322103	0.00321846	0.00321549	0.0032127	0.00320938	0.003206	0.00320231	0.00319845	0.00319454	0.00319035	0.00318598	0.00318147	0.00317656	0.00317174	0.00316668	0.00316119	0.00315578	0.00314996	0.00314403	0.0031379	0.00313144
0.00323034	0.00323218	0.00323438	0.00323602	0.00323788	0.00323937	0.00324092	0.00324219	0.0032435	0.00324462	0.00324545	0.00324626	0.00324701	0.00324753	0.0032481	0.00324822	0.00324867	0.00324812	0.00324843	0.00324771	0.0032475	0.00324665	0.00324598	0.00324486	0.00324368	0.0032424	0.00324099	0.00323926	0.00323721	0.00323533	0.00323278	0.00323067	0.00322758	0.00322536	0.00322196	0.00321888	0.00321525	0.00321185	0.00320792	0.00320398	0.00319955	0.00319527	0.00319077	0.00318605	0.00318129	0.00317584	0.00317032	0.00316472	0.00315878	0.00315271
0.0032305	0.0032328	0.00323512	0.0032377	0.00323952	0.00324195	0.00324344	0.00324584	0.00324721	0.00324887	0.00325021	0.00325173	0.00325294	0.0032538	0.00325457	0.00325536	0.00325583	0.00325634	0.00325641	0.00325673	0.00325654	0.00325632	0.00325579	0.00325543	0.00325443	0.0032539	0.00325241	0.00325145	0.00324993	0.00324793	0.00324646	0.00324406	0.003242	0.00323934	0.00323709	0.00323398	0.00323122	0.00322764	0.00322435	0.00322059	0.00321692	0.00321271	0.00320855	0.00320409	0.00319943	0.00319442	0.00318935	0.00318405	0.00317851	0.00317255
0.00322948	0.00323271	0.00323552	0.00323841	0.00324097	0.00324351	0.00324599	0.00324807	0.00325028	0.00325252	0.00325425	0.00325596	0.00325768	0.00325903	0.00326048	0.00326144	0.00326241	0.00326331	0.00326404	0.00326454	0.00326503	0.00326522	0.00326533	0.00326524	0.00326468	0.00326397	0.00326331	0.00326233	0.0032614	0.0032599	0.00325839	0.00325669	0.0032548	0.00325294	0.00325028	0.00324808	0.00324532	0.00324254	0.00323926	0.00323621	0.00323263	0.00322885	0.00322497	0.0032207	0.00321623	0.00321188	0.00320662	0.00320215	0.00319636	0.00319141
0.00322838	0.00323154	0.00323491	0.00323839	0.00324142	0.00324446	0.00324745	0.00324998	0.00325274	0.00325507	0.00325746	0.00325964	0.0032615	0.00326359	0.00326521	0.00326697	0.00326811	0.00326933	0.00327053	0.00327165	0.00327241	0.00327294	0.00327336	0.00327344	0.00327349	0.00327316	0.00327286	0.00327243	0.00327158	0.0032706	0.00326939	0.00326806	0.00326686	0.00326483	0.00326301	0.00326068	0.00325865	0.00325565	0.0032532	0.00324994	0.00324692	0.00324358	0.00323991	0.00323602	0.00323194	0.00322758	0.00322315	0.00321828	0.00321341	0.00320806
0.00322614	0.00323038	0.00323376	0.00323766	0.00324091	0.00324479	0.00324785	0.00325118	0.00325416	0.00325725	0.00325986	0.00326239	0.00326484	0.00326706	0.00326931	0.00327135	0.00327314	0.00327463	0.00327593	0.00327738	0.00327857	0.00327958	0.0032804	0.00328085	0.00328135	0.00328137	0.00328166	0.00328118	0.0032809	0.00328006	0.00327952	0.00327833	0.00327717	0.00327574	0.00327414	0.00327223	0.0032701	0.00326809	0.00326538	0.00326288	0.0032598	0.00325706	0.00325336	0.00324997	0.00324603	0.00324202	0.00323766	0.00323339	0.00322863	0.00322371
0.00322379	0.00322784	0.00323239	0.00323619	0.0032405	0.00324419	0.0032479	0.00325131	0.00325513	0.00325809	0.00326136	0.00326453	0.00326703	0.00327011	0.00327226	0.00327492	0.00327682	0.00327903	0.00328075	0.0032826	0.00328391	0.00328541	0.00328642	0.00328731	0.00328807	0.00328839	0.00328874	0.00328891	0.00328888	0.00328869	0.00328804	0.00328755	0.00328643	0.00328564	0.00328407	0.00328273	0.00328088	0.00327893	0.00327661	0.00327427	0.00327164	0.00326869	0.00326552	0.00326236	0.00325885	0.00325485	0.0032508	0.00324666	0.00324229	0.00323775
0.00322068	0.00322543	0.00323	0.00323459	0.00323874	0.00324328	0.003247	0.00325152	0.00325468	0.00325877	0.00326201	0.00326549	0.00326871	0.00327155	0.0032748	0.00327743	0.00328006	0.00328223	0.00328475	0.00328641	0.00328851	0.00328986	0.00329156	0.00329267	0.00329359	0.00329454	0.00329517	0.0032955	0.00329567	0.00329584	0.00329562	0.00329516	0.00329472	0.0032938	0.00329282	0.0032915	0.00329013	0.00328834	0.00328662	0.00328416	0.00328202	0.00327931	0.00327637	0.00327329	0.00326993	0.00326651	0.00326275	0.00325876	0.00325463	0.00325018
0.00321699	0.00322185	0.00322704	0.003232	0.00323655	0.00324144	0.00324585	0.00325013	0.00325421	0.00325811	0.00326221	0.00326569	0.0032694	0.00327285	0.00327591	0.00327915	0.00328174	0.00328476	0.00328706	0.00328975	0.00329149	0.00329378	0.00329534	0.00329692	0.00329831	0.00329958	0.00330037	0.00330115	0.00330166	0.00330188	0.00330195	0.00330182	0.00330142	0.00330098	0.00330004	0.00329914	0.00329797	0.00329651	0.00329476	0.00329297	0.00329081	0.0032884	0.00328574	0.00328308	0.00327986	0.00327662	0.00327299	0.00326945	0.00326544	0.00326115
0.00321269	0.00321813	0.00322331	0.00322869	0.00323373	0.00323888	0.00324366	0.00324844	0.00325299	0.00325696	0.00326137	0.00326523	0.00326923	0.00327281	0.00327655	0.00327981	0.00328315	0.00328604	0.0032889	0.00329143	0.00329386	0.00329613	0.00329814	0.00329979	0.00330168	0.00330309	0.00330429	0.00330533	0.00330607	0.00330677	0.00330714	0.00330714	0.00330704	0.00330682	0.00330631	0.00330542	0.00330447	0.0033032	0.00330188	0.00330023	0.00329839	0.00329612	0.00329386	0.00329111	0.00328833	0.00328528	0.00328201	0.00327847	0.00327466	0.00327051
0.00320768	0.00321356	0.00321906	0.0032247	0.00323024	0.00323545	0.00324081	0.00324573	0.00325033	0.00325524	0.00325967	0.00326401	0.00326808	0.00327204	0.0032759	0.00327983	0.00328307	0.00328649	0.00328931	0.00329236	0.00329509	0.00329762	0.00330005	0.00330191	0.00330399	0.0033055	0.00330719	0.00330862	0.00330959	0.00331051	0.00331096	0.00331134	0.00331157	0.00331147	0.0033109	0.00331076	0.00330962	0.00330912	0.00330748	0.00330631	0.00330427	0.00330267	0.00330012	0.00329794	0.0032951	0.00329238	0.00328919	0.00328606	0.00328211	0.0032786
0.00320242	0.00320823	0.00321438	0.00322026	0.00322585	0.00323161	0.00323705	0.00324223	0.00324738	0.00325239	0.00325726	0.00326185	0.00326641	0.0032706	0.00327489	0.00327835	0.00328231	0.00328588	0.0032893	0.00329244	0.00329542	0.00329798	0.00330082	0.00330305	0.00330529	0.00330698	0.00330883	0.00331046	0.00331164	0.00331262	0.00331343	0.00331423	0.00331445	0.00331472	0.00331472	0.00331415	0.00331365	0.00331273	0.00331186	0.00331071	0.00330921	0.00330731	0.00330563	0.0033032	0.00330091	0.00329784	0.00329527	0.00329195	0.00328853	0.00328473
0.00319598	0.00320282	0.00320875	0.0032152	0.00322096	0.00322695	0.00323263	0.0032383	0.00324347	0.0032487	0.00325371	0.00325869	0.00326324	0.00326803	0.00327233	0.00327657	0.00328043	0.00328441	0.00328776	0.00329139	0.00329455	0.00329767	0.00330026	0.00330278	0.00330529	0.00330742	0.00330942	0.00331095	0.00331264	0.00331372	0.00331487	0.00331554	0.00331638	0.00331665	0.00331678	0.00331667	0.00331639	0.00331576	0.00331489	0.00331358	0.00331259	0.00331095	0.00330914	0.00330697	0.00330483	0.00330234	0.00329949	0.00329659	0.00329314	0.00328965
0.00318943	0.00319594	0.00320268	0.00320894	0.00321527	0.00322168	0.00322734	0.00323337	0.00323886	0.00324439	0.00324976	0.00325473	0.00325969	0.00326441	0.00326907	0.00327334	0.00327785	0.0032817	0.00328569	0.00328923	0.00329269	0.00329562	0.00329882	0.00330183	0.00330438	0.00330678	0.00330869	0.00331083	0.00331235	0.00331382	0.00331494	0.0033161	0.00331673	0.00331737	0.00331797	0.00331759	0.00331777	0.00331703	0.00331643	0.0033157	0.0033144	0.00331305	0.00331137	0.00330963	0.00330726	0.00330511	0.00330232	0.00329949	0.00329629	0.00329289
0.00318195	0.0031889	0.00319577	0.00320241	0.00320914	0.00321523	0.00322149	0.00322733	0.00323345	0.00323894	0.0032447	0.00325002	0.00325526	0.00326021	0.00326504	0.00326949	0.00327402	0.0032783	0.00328227	0.00328598	0.00328965	0.00329301	0.00329641	0.00329917	0.00330205	0.00330466	0.00330695	0.00330893	0.00331091	0.00331259	0.00331389	0.00331506	0.00331588	0.00331667	0.00331705	0.00331735	0.00331718	0.00331719	0.00331638	0.00331593	0.00331468	0.00331349	0.0033122	0.00331044	0.00330837	0.00330627	0.00330372	0.00330085	0.00329809	0.00329465
0.00317379	0.00318094	0.00318791	0.00319504	0.00320156	0.00320829	0.00321455	0.00322111	0.00322697	0.00323303	0.0032388	0.00324433	0.00324971	0.0032547	0.00325986	0.00326465	0.00326931	0.00327375	0.00327784	0.00328199	0.00328573	0.00328928	0.00329263	0.00329574	0.00329887	0.00330141	0.00330377	0.00330614	0.00330839	0.00330983	0.00331158	0.00331268	0.00331393	0.00331452	0.00331559	0.00331574	0.00331601	0.00331561	0.00331549	0.00331451	0.00331396	0.00331282	0.00331125	0.00330998	0.00330802	0.00330577	0.00330341	0.00330098	0.00329809	0.00329502
0.00316509	0.00317252	0.00317999	0.00318667	0.0031938	0.00320052	0.00320713	0.00321361	0.00322005	0.00322616	0.00323201	0.00323774	0.00324321	0.00324867	0.00325375	0.00325897	0.00326365	0.00326819	0.00327251	0.00327664	0.00328051	0.00328433	0.00328791	0.00329124	0.00329424	0.0032972	0.00329962	0.00330219	0.00330422	0.00330638	0.00330777	0.00330942	0.00331033	0.00331177	0.00331224	0.003313	0.00331295	0.00331315	0.00331275	0.00331234	0.00331151	0.00331046	0.00330941	0.00330778	0.00330606	0.0033041	0.00330181	0.00329923	0.00329649	0.00329353
0.00315563	0.0031634	0.00317082	0.00317818	0.00318523	0.0031923	0.00319888	0.00320572	0.00321204	0.00321835	0.00322439	0.00323023	0.00323611	0.00324172	0.00324678	0.00325196	0.00325699	0.00326165	0.00326615	0.00327053	0.00327455	0.00327849	0.00328207	0.00328542	0.00328867	0.00329145	0.00329449	0.00329695	0.00329934	0.00330115	0.00330319	0.00330464	0.00330605	0.00330676	0.00330793	0.0033083	0.00330902	0.00330874	0.00330899	0.00330816	0.00330779	0.00330685	0.00330581	0.00330445	0.00330273	0.00330091	0.00329854	0.00329616	0.00329359	0.00329073
0.0031461	0.00315348	0.00316135	0.00316842	0.00317611	0.00318289	0.00318993	0.00319666	0.00320334	0.0032096	0.00321585	0.00322203	0.00322785	0.00323367	0.0032389	0.00324425	0.00324914	0.00325406	0.00325878	0.00326308	0.00326727	0.00327115	0.0032751	0.00327865	0.00328187	0.00328512	0.00328798	0.0032907	0.00329285	0.00329526	0.00329697	0.00329853	0.00330007	0.0033011	0.00330215	0.00330304	0.00330325	0.00330364	0.00330342	0.00330341	0.00330248	0.0033018	0.00330045	0.0032996	0.00329781	0.00329626	0.00329404	0.00329171	0.00328902	0.00328641
0.00313533	0.00314318	0.00315105	0.00315853	0.00316578	0.0031732	0.00318002	0.00318704	0.0031938	0.00320043	0.00320683	0.00321274	0.00321899	0.0032244	0.0032303	0.00323556	0.00324068	0.00324561	0.0032503	0.00325472	0.00325921	0.00326336	0.00326695	0.00327055	0.00327406	0.00327722	0.00328015	0.00328287	0.00328552	0.00328767	0.00328975	0.00329153	0.0032928	0.00329412	0.00329511	0.00329598	0.00329647	0.00329667	0.00329689	0.00329647	0.00329615	0.00329535	0.00329439	0.00329318	0.00329169	0.00328993	0.00328796	0.00328558	0.00328326	0.00328036
0.00312419	0.00313203	0.00313999	0.00314744	0.00315514	0.00316249	0.00316958	0.00317664	0.00318331	0.00319	0.00319667	0.00320276	0.00320877	0.00321477	0.00322027	0.00322581	0.00323096	0.00323601	0.00324078	0.00324541	0.00324982	0.00325394	0.00325803	0.00326164	0.0032652	0.0032683	0.0032714	0.00327422	0.00327677	0.00327907	0.00328106	0.00328296	0.00328458	0.00328607	0.00328681	0.00328785	0.00328833	0.00328878	0.00328873	0.00328868	0.00328829	0.00328762	0.00328687	0.00328551	0.00328418	0.00328237	0.00328051	0.00327821	0.00327575	0.00327324
0.00311226	0.00312046	0.00312828	0.00313633	0.00314364	0.0031513	0.00315833	0.0031652	0.00317238	0.00317901	0.00318547	0.00319178	0.00319785	0.00320395	0.00320959	0.00321514	0.00322043	0.00322558	0.00323038	0.00323517	0.00323951	0.00324375	0.00324778	0.00325138	0.0032551	0.00325836	0.00326158	0.00326418	0.00326691	0.00326921	0.00327133	0.00327321	0.00327504	0.0032761	0.00327755	0.0032782	0.00327913	0.00327933	0.00327957	0.00327925	0.00327911	0.00327838	0.00327757	0.00327644	0.00327495	0.00327341	0.00327159	0.00326931	0.00326707	0.00326428
0.00309973	0.00310803	0.00311597	0.0031236	0.00313144	0.00313885	0.00314627	0.00315351	0.00316028	0.00316711	0.00317377	0.00318001	0.00318626	0.00319199	0.00319784	0.00320357	0.00320872	0.00321406	0.00321907	0.00322355	0.00322835	0.00323258	0.00323644	0.00324039	0.00324385	0.00324724	0.0032504	0.00325332	0.00325607	0.00325839	0.0032607	0.00326249	0.00326414	0.00326561	0.00326668	0.00326744	0.00326801	0.00326867	0.00326887	0.00326872	0.00326856	0.00326783	0.00326697	0.00326597	0.00326466	0.00326302	0.00326118	0.00325908	0.00325674	0.00325407
0.00308679	0.00309484	0.00310307	0.00311073	0.00311863	0.00312593	0.00313365	0.00314047	0.00314766	0.00315433	0.00316113	0.00316735	0.00317359	0.00317988	0.00318548	0.00319113	0.00319649	0.00320162	0.00320658	0.0032112	0.00321588	0.00322013	0.00322403	0.00322804	0.00323154	0.00323507	0.0032381	0.00324119	0.00324381	0.00324636	0.00324839	0.00325031	0.00325186	0.00325364	0.00325451	0.00325577	0.00325616	0.00325681	0.00325697	0.0032571	0.00325656	0.00325616	0.00325525	0.00325424	0.00325284	0.00325127	0.00324949	0.00324728	0.00324515	0.00324242
0.00307303	0.00308147	0.00308927	0.00309728	0.00310497	0.00311249	0.00311971	0.00312712	0.00313412	0.00314107	0.00314757	0.00315392	0.00316046	0.00316602	0.0031722	0.00317772	0.00318327	0.00318818	0.00319336	0.00319814	0.0032027	0.00320679	0.00321102	0.00321466	0.00321839	0.00322175	0.00322492	0.00322773	0.00323054	0.00323275	0.00323519	0.00323703	0.00323865	0.00324023	0.00324142	0.00324243	0.00324306	0.00324367	0.00324396	0.00324385	0.00324352	0.00324302	0.00324213	0.00324118	0.00323992	0.00323822	0.00323639	0.00323428	0.00323211	0.00322938
0.00305855	0.00306698	0.00307496	0.00308314	0.00309062	0.0030983	0.00310577	0.00311282	0.00311992	0.00312651	0.00313335	0.00313969	0.00314605	0.00315214	0.0031577	0.00316342	0.00316863	0.00317395	0.00317898	0.00318376	0.00318814	0.0031927	0.00319658	0.00320071	0.00320404	0.00320764	0.00321058	0.00321371	0.00321599	0.00321873	0.00322079	0.00322273	0.00322434	0.00322586	0.00322703	0.00322798	0.00322881	0.00322912	0.00322944	0.00322943	0.00322898	0.00322864	0.00322775	0.00322663	0.00322542	0.00322387	0.00322215	0.00321994	0.00321763	0.00321508
0.00304353	0.00305186	0.00305986	0.00306787	0.00307564	0.0030831	0.00309068	0.0030977	0.00310491	0.00311172	0.00311836	0.00312488	0.00313106	0.00313692	0.0031428	0.00314828	0.00315378	0.00315881	0.00316388	0.00316838	0.00317306	0.00317711	0.00318148	0.0031851	0.00318886	0.00319201	0.00319531	0.00319809	0.0032008	0.00320313	0.00320546	0.0032071	0.00320894	0.00321032	0.00321168	0.00321236	0.00321315	0.00321358	0.00321385	0.00321359	0.00321362	0.00321286	0.00321224	0.00321112	0.00320981	0.0032083	0.00320635	0.00320444	0.00320203	0.00319952
0.00302826	0.00303642	0.00304446	0.00305236	0.00306006	0.00306754	0.0030749	0.00308197	0.00308905	0.00309566	0.00310243	0.00310881	0.00311504	0.00312102	0.00312665	0.00313246	0.00313765	0.00314294	0.0031478	0.00315249	0.00315684	0.0031612	0.00316513	0.003169	0.00317243	0.00317576	0.00317888	0.00318182	0.00318429	0.00318662	0.00318864	0.00319062	0.0031924	0.00319381	0.00319499	0.00319596	0.00319652	0.00319695	0.00319706	0.00319714	0.0031968	0.00319617	0.00319537	0.00319435	0.0031931	0.00319157	0.00318942	0.00318756	0.00318504	0.00318248
0.00301251	0.00302027	0.00302866	0.003036	0.00304413	0.0030512	0.0030586	0.00306573	0.00307266	0.0030792	0.00308571	0.00309219	0.00309823	0.00310407	0.00311002	0.00311546	0.00312074	0.00312589	0.00313074	0.00313544	0.00313987	0.00314401	0.00314791	0.00315173	0.00315524	0.00315844	0.00316149	0.00316433	0.0031669	0.00316918	0.00317139	0.00317308	0.00317484	0.00317594	0.00317715	0.00317796	0.00317879	0.00317895	0.00317922	0.00317902	0.00317899	0.00317823	0.00317735	0.00317638	0.00317501	0.00317321	0.00317155	0.00316932	0.00316702	0.00316434
0.00299535	0.00300353	0.00301152	0.00301935	0.00302683	0.00303435	0.00304163	0.00304877	0.00305551	0.00306208	0.0030686	0.00307487	0.00308087	0.0030866	0.0030923	0.00309788	0.003103	0.00310807	0.00311276	0.00311734	0.00312165	0.00312594	0.00312968	0.0031337	0.00313697	0.00314032	0.00314325	0.00314588	0.00314849	0.0031508	0.00315284	0.00315454	0.00315617	0.00315737	0.00315863	0.00315911	0.00316002	0.00316032	0.00316037	0.00316021	0.00315984	0.00315914	0.0031583	0.00315702	0.00315574	0.00315412	0.00315233	0.00315008	0.00314773	0.00314508
0.00297834	0.00298646	0.00299424	0.00300209	0.00300931	0.00301672	0.00302368	0.00303072	0.00303765	0.00304413	0.00305048	0.00305681	0.00306274	0.0030686	0.0030741	0.00307957	0.00308455	0.00308945	0.00309426	0.00309876	0.003103	0.00310695	0.00311102	0.00311443	0.0031181	0.0031209	0.0031241	0.00312642	0.00312911	0.0031313	0.00313327	0.00313484	0.0031367	0.00313763	0.00313897	0.00313964	0.00314019	0.00314038	0.00314043	0.00314043	0.00313974	0.00313905	0.00313823	0.00313703	0.0031356	0.00313399	0.00313211	0.00312987	0.00312731	0.00312484
0.00296077	0.00296848	0.00297646	0.00298375	0.00299154	0.00299845	0.00300564	0.00301235	0.00301912	0.00302566	0.00303176	0.00303801	0.00304375	0.00304942	0.00305515	0.00306023	0.00306543	0.00306996	0.00307509	0.00307915	0.00308352	0.00308738	0.00309128	0.00309468	0.00309801	0.00310103	0.00310383	0.00310645	0.00310894	0.00311101	0.00311275	0.00311472	0.00311582	0.00311741	0.00311792	0.00311879	0.00311898	0.00311973	0.00311937	0.00311927	0.00311872	0.00311793	0.00311704	0.00311589	0.00311437	0.00311239	0.00311071	0.00310832	0.00310591	0.00310308
0.00294239	0.00295028	0.00295796	0.00296561	0.00297262	0.00298	0.00298674	0.00299359	0.003	0.00300639	0.00301254	0.00301846	0.00302432	0.0030299	0.00303529	0.00304045	0.00304526	0.00305	0.00305465	0.00305891	0.00306292	0.00306691	0.00307052	0.00307395	0.00307717	0.00308009	0.00308292	0.00308571	0.00308761	0.00308985	0.00309161	0.00309306	0.00309455	0.00309555	0.00309667	0.00309705	0.00309769	0.00309762	0.00309779	0.00309711	0.0030969	0.00309579	0.00309501	0.00309354	0.00309205	0.00309038	0.00308828	0.003086	0.00308357	0.00308074
0.00292376	0.00293171	0.00293871	0.00294653	0.00295344	0.00296063	0.00296736	0.00297396	0.00298039	0.00298664	0.00299274	0.0029984	0.00300428	0.00300958	0.003015	0.00301973	0.00302462	0.00302938	0.00303374	0.00303778	0.00304193	0.00304562	0.00304931	0.00305259	0.00305568	0.00305849	0.00306105	0.00306352	0.00306579	0.0030678	0.00306937	0.00307108	0.00307224	0.00307323	0.00307385	0.00307478	0.00307472	0.00307516	0.0030745	0.00307477	0.00307356	0.003073	0.00307178	0.00307034	0.00306881	0.00306696	0.003065	0.00306287	0.00306016	0.00305749
0.00290474	0.00291215	0.00291977	0.00292666	0.00293412	0.00294061	0.00294747	0.00295373	0.00296012	0.00296627	0.00297218	0.00297792	0.00298324	0.0029888	0.0029937	0.00299882	0.00300356	0.00300781	0.00301222	0.00301618	0.00302006	0.00302381	0.00302721	0.00303022	0.00303358	0.00303622	0.00303872	0.00304101	0.00304309	0.00304496	0.00304658	0.00304793	0.00304915	0.00305009	0.00305085	0.00305102	0.0030515	0.00305138	0.00305138	0.00305039	0.00305009	0.00304893	0.00304797	0.00304648	0.00304492	0.00304304	0.00304089	0.00303867	0.00303591	0.00303302
0.00288517	0.00289249	0.0028997	0.00290709	0.00291369	0.0029205	0.00292691	0.00293321	0.00293943	0.00294536	0.00295111	0.00295671	0.002962	0.00296705	0.00297222	0.00297704	0.00298137	0.00298598	0.00298993	0.00299383	0.00299762	0.00300134	0.00300444	0.00300756	0.00301038	0.00301316	0.00301549	0.00301775	0.00301958	0.00302139	0.00302291	0.00302436	0.00302539	0.00302612	0.00302682	0.00302713	0.00302732	0.0030273	0.00302663	0.00302652	0.0030254	0.00302477	0.00302314	0.00302189	0.0030201	0.0030181	0.00301597	0.00301359	0.00301087	0.00300792
0.00286524	0.00287265	0.00287979	0.00288643	0.00289324	0.00289978	0.00290603	0.00291198	0.00291827	0.00292397	0.00292949	0.00293478	0.00294021	0.00294519	0.00295026	0.00295449	0.00295922	0.00296318	0.00296735	0.00297109	0.0029748	0.00297817	0.00298116	0.00298425	0.00298692	0.00298946	0.00299174	0.00299377	0.00299574	0.00299729	0.00299872	0.00299985	0.00300077	0.00300161	0.00300207	0.00300237	0.00300224	0.00300218	0.00300183	0.00300088	0.00300043	0.002999	0.00299795	0.00299614	0.00299471	0.00299231	0.00299025	0.00298763	0.00298508	0.00298207
0.00284496	0.00285193	0.00285899	0.00286567	0.00287212	0.00287858	0.00288475	0.00289085	0.00289655	0.00290224	0.00290748	0.00291293	0.00291785	0.00292277	0.00292735	0.00293188	0.00293588	0.00294024	0.00294393	0.00294765	0.00295119	0.00295438	0.0029572	0.00296011	0.00296284	0.00296504	0.00296714	0.00296915	0.002971	0.00297231	0.00297375	0.00297489	0.00297578	0.00297632	0.00297673	0.00297679	0.00297681	0.00297655	0.00297596	0.00297538	0.00297426	0.00297316	0.00297178	0.00297025	0.00296825	0.00296619	0.00296397	0.00296133	0.00295848	0.00295553
0.00282425	0.00283098	0.00283796	0.00284435	0.00285094	0.00285691	0.00286302	0.00286871	0.00287435	0.00287981	0.00288518	0.00289016	0.00289523	0.00289976	0.00290448	0.00290852	0.00291284	0.0029166	0.00292029	0.00292374	0.00292723	0.00293016	0.00293314	0.00293559	0.00293817	0.00294048	0.00294239	0.00294419	0.00294587	0.00294724	0.00294843	0.00294935	0.00294991	0.00295053	0.00295097	0.00295097	0.00295084	0.00295038	0.00294986	0.00294896	0.00294803	0.00294666	0.00294531	0.00294348	0.00294165	0.00293926	0.00293698	0.00293427	0.00293136	0.00292842
0.00280317	0.00281028	0.00281634	0.0028228	0.00282913	0.00283491	0.00284093	0.00284634	0.00285203	0.00285708	0.00286241	0.00286717	0.00287191	0.00287633	0.00288075	0.00288498	0.00288893	0.00289275	0.00289609	0.00289958	0.00290245	0.00290567	0.00290821	0.00291086	0.00291301	0.00291533	0.0029171	0.00291868	0.00292014	0.00292145	0.00292257	0.00292321	0.00292407	0.00292436	0.00292458	0.00292462	0.0029242	0.00292382	0.00292305	0.00292207	0.00292107	0.00291965	0.00291801	0.00291632	0.00291407	0.00291208	0.00290954	0.00290704	0.00290403	0.00290088
0.00278243	0.00278849	0.00279512	0.00280093	0.00280724	0.00281288	0.00281846	0.00282385	0.00282911	0.00283437	0.00283899	0.00284397	0.00284835	0.00285264	0.00285694	0.00286084	0.00286463	0.00286818	0.00287182	0.00287482	0.00287798	0.00288044	0.00288336	0.00288521	0.00288783	0.0028894	0.00289154	0.00289273	0.00289431	0.00289532	0.00289643	0.00289693	0.00289733	0.00289761	0.00289754	0.00289746	0.00289713	0.00289675	0.00289586	0.00289504	0.00289357	0.00289225	0.00289042	0.0028887	0.00288647	0.00288424	0.00288159	0.00287909	0.00287575	0.00287282
0.00276042	0.00276705	0.00277291	0.00277907	0.0027847	0.00279045	0.00279568	0.0028011	0.00280604	0.00281097	0.0028156	0.00282029	0.00282451	0.00282888	0.00283284	0.00283663	0.00284013	0.00284364	0.00284697	0.00284971	0.00285253	0.00285525	0.00285748	0.00285989	0.00286173	0.00286364	0.0028652	0.0028666	0.00286789	0.0028689	0.00286971	0.00287036	0.00287077	0.00287068	0.00287086	0.00287037	0.00287002	0.00286908	0.00286859	0.00286719	0.00286616	0.00286426	0.0028627	0.00286053	0.00285855	0.00285596	0.00285368	0.00285047	0.0028479	0.0028443
0.00273939	0.00274516	0.00275131	0.00275661	0.00276244	0.00276771	0.00277315	0.00277801	0.00278291	0.00278763	0.0027921	0.00279636	0.00280051	0.00280448	0.00280837	0.00281201	0.0028155	0.00281875	0.00282163	0.00282469	0.00282714	0.0028296	0.00283167	0.00283392	0.00283574	0.00283753	0.00283884	0.00284031	0.00284116	0.0028422	0.00284285	0.00284343	0.00284346	0.00284366	0.00284312	0.00284301	0.00284227	0.00284164	0.00284056	0.00283954	0.00283788	0.00283649	0.00283428	0.0028326	0.00282991	0.00282789	0.00282487	0.00282236	0.00281881	0.00281605
0.00271748	0.00272344	0.00272896	0.00273449	0.00273966	0.00274506	0.00274996	0.00275489	0.00275954	0.00276402	0.00276835	0.00277247	0.00277625	0.00278012	0.00278371	0.00278724	0.00279048	0.00279357	0.00279653	0.00279898	0.00280156	0.00280379	0.00280597	0.00280795	0.00280959	0.00281098	0.00281268	0.0028133	0.00281464	0.00281511	0.00281597	0.0028161	0.00281635	0.00281615	0.0028158	0.00281528	0.0028147	0.00281386	0.00281269	0.00281127	0.00280988	0.00280799	0.0028063	0.00280407	0.0028019	0.00279918	0.00279673	0.00279352	0.00279065	0.00278704
0.00269589	0.00270142	0.00270683	0.00271209	0.00271728	0.00272208	0.00272684	0.00273182	0.002736	0.00274036	0.00274435	0.00274848	0.00275206	0.00275564	0.00275903	0.00276239	0.00276545	0.00276825	0.00277098	0.00277338	0.00277587	0.00277807	0.00277998	0.00278171	0.00278323	0.00278479	0.00278574	0.00278701	0.00278761	0.00278849	0.00278863	0.00278904	0.0027889	0.00278878	0.00278822	0.00278782	0.00278683	0.002786	0.0027847	0.00278329	0.00278181	0.00278003	0.00277795	0.00277577	0.0027734	0.00277077	0.00276809	0.00276503	0.00276175	0.00275849
0.00267422	0.00267932	0.00268475	0.00268965	0.00269451	0.0026992	0.00270392	0.00270821	0.00271251	0.00271644	0.00272064	0.00272421	0.00272793	0.00273099	0.00273457	0.0027375	0.00274064	0.00274302	0.00274578	0.00274789	0.00275029	0.00275211	0.00275395	0.00275566	0.00275698	0.00275839	0.00275923	0.00276025	0.00276083	0.00276138	0.00276153	0.00276175	0.00276162	0.00276124	0.00276089	0.00275998	0.00275933	0.002758	0.00275685	0.00275527	0.00275382	0.00275184	0.00274966	0.00274747	0.00274491	0.00274239	0.0027395	0.00273663	0.0027332	0.00272986
0.00265243	0.00265773	0.00266235	0.00266746	0.00267187	0.0026766	0.00268064	0.00268508	0.00268912	0.00269295	0.00269671	0.00270016	0.00270341	0.00270678	0.0027097	0.00271266	0.00271541	0.00271792	0.0027202	0.00272252	0.00272429	0.00272646	0.00272786	0.00272966	0.00273065	0.00273193	0.00273266	0.00273348	0.00273409	0.0027344	0.00273476	0.0027346	0.00273429	0.002734	0.00273332	0.00273259	0.00273141	0.00273025	0.00272894	0.00272751	0.00272567	0.00272378	0.00272162	0.00271925	0.0027169	0.00271399	0.00271128	0.00270792	0.00270494	0.00270122
0.00263079	0.00263554	0.00264032	0.00264496	0.00264949	0.00265366	0.00265799	0.00266174	0.00266582	0.0026692	0.00267295	0.00267621	0.00267948	0.00268227	0.00268524	0.00268803	0.0026906	0.00269288	0.00269507	0.0026971	0.00269885	0.00270072	0.00270199	0.0027034	0.00270454	0.00270552	0.00270635	0.00270696	0.00270736	0.00270759	0.00270774	0.00270775	0.00270737	0.00270697	0.00270607	0.00270533	0.00270419	0.00270304	0.00270142	0.00269994	0.0026981	0.00269628	0.00269376	0.00269158	0.00268874	0.00268624	0.00268305	0.00268006	0.00267672	0.0026733
0.00260909	0.00261398	0.00261845	0.00262275	0.00262699	0.00263105	0.00263489	0.00263865	0.00264221	0.00264596	0.00264911	0.00265239	0.00265504	0.00265834	0.00266078	0.00266344	0.00266591	0.00266814	0.00267004	0.00267197	0.0026738	0.0026751	0.00267653	0.00267773	0.00267893	0.00267955	0.00268028	0.00268069	0.00268104	0.00268119	0.00268121	0.00268094	0.00268063	0.00268005	0.00267915	0.00267829	0.00267717	0.00267573	0.00267444	0.0026726	0.00267094	0.00266866	0.00266667	0.00266415	0.00266156	0.00265855	0.00265573	0.00265242	0.00264926	0.00264564
0.00258805	0.00259236	0.00259677	0.00260088	0.002605	0.00260865	0.0026123	0.00261614	0.00261946	0.00262275	0.00262576	0.00262872	0.00263197	0.00263429	0.00263704	0.00263931	0.00264151	0.00264327	0.00264546	0.00264706	0.00264853	0.00265003	0.00265127	0.00265233	0.00265322	0.0026539	0.00265438	0.00265491	0.00265501	0.00265508	0.00265499	0.00265461	0.00265401	0.00265345	0.00265266	0.00265157	0.00265044	0.00264897	0.00264739	0.00264582	0.00264402	0.00264183	0.00263978	0.00263708	0.00263467	0.00263169	0.00262872	0.00262542	0.00262229	0.00261868
0.00256688	0.00257117	0.00257504	0.00257919	0.00258289	0.00258661	0.00259004	0.00259363	0.00259674	0.00259979	0.00260282	0.00260555	0.00260825	0.00261095	0.0026131	0.00261541	0.00261729	0.00261928	0.00262079	0.00262255	0.00262377	0.00262523	0.00262623	0.00262734	0.00262805	0.00262876	0.00262922	0.00262952	0.0026294	0.00262947	0.00262923	0.00262888	0.0026284	0.00262764	0.00262658	0.00262561	0.00262428	0.00262291	0.00262128	0.00261964	0.00261757	0.0026156	0.00261318	0.0026108	0.00260793	0.00260527	0.00260185	0.00259915	0.00259564	0.00259222
0.00254616	0.00255008	0.00255405	0.00255766	0.00256141	0.00256446	0.00256821	0.00257116	0.00257445	0.00257711	0.00258009	0.0025827	0.00258528	0.00258755	0.00258978	0.00259177	0.00259376	0.00259542	0.00259721	0.00259858	0.00259998	0.00260087	0.00260184	0.00260289	0.0026034	0.00260406	0.00260435	0.00260452	0.00260458	0.00260426	0.00260421	0.00260363	0.00260304	0.00260224	0.00260111	0.00260024	0.00259893	0.00259736	0.00259578	0.00259392	0.00259213	0.00258979	0.00258777	0.00258505	0.00258257	0.00257935	0.00257663	0.00257339	0.0025701	0.00256652
0.00252559	0.00252972	0.00253322	0.00253678	0.00254015	0.00254362	0.00254641	0.00254973	0.00255213	0.00255537	0.00255764	0.00256047	0.00256248	0.00256489	0.00256694	0.00256898	0.0025707	0.00257239	0.00257374	0.00257526	0.00257622	0.00257735	0.00257814	0.00257896	0.00257948	0.00258004	0.00258019	0.00258053	0.00258027	0.00258008	0.00257971	0.00257917	0.00257854	0.00257757	0.00257668	0.00257558	0.00257421	0.00257254	0.00257095	0.00256917	0.00256717	0.00256519	0.00256278	0.00256059	0.00255749	0.00255502	0.00255187	0.00254887	0.00254547	0.00254191
0.00250606	0.00250912	0.00251302	0.00251616	0.00251955	0.00252226	0.00252555	0.00252821	0.00253123	0.00253352	0.00253634	0.00253834	0.00254073	0.00254279	0.00254468	0.00254649	0.00254809	0.00254968	0.002551	0.00255223	0.0025533	0.00255423	0.00255513	0.00255571	0.00255621	0.00255644	0.00255704	0.00255685	0.00255688	0.0025567	0.00255615	0.00255562	0.0025548	0.00255397	0.0025529	0.00255166	0.00255025	0.00254878	0.00254707	0.00254544	0.00254334	0.00254126	0.00253903	0.00253642	0.0025339	0.00253099	0.00252804	0.00252484	0.00252179	0.00251828
0.0024863	0.00248981	0.00249297	0.00249632	0.002499	0.00250219	0.00250467	0.00250764	0.00251011	0.00251286	0.00251495	0.00251741	0.00251918	0.00252148	0.00252309	0.00252496	0.00252655	0.00252779	0.00252904	0.00253018	0.00253125	0.00253187	0.0025328	0.00253335	0.00253378	0.00253422	0.00253428	0.00253436	0.00253412	0.002534	0.00253337	0.0025328	0.0025321	0.00253129	0.00253021	0.00252898	0.00252756	0.00252602	0.00252445	0.00252253	0.00252051	0.0025186	0.00251615	0.00251392	0.00251099	0.00250856	0.00250538	0.00250248	0.00249896	0.00249614
0.00246747	0.00247063	0.00247377	0.00247682	0.00247977	0.00248242	0.00248519	0.0024874	0.00249022	0.00249234	0.00249452	0.00249668	0.00249875	0.0025006	0.00250242	0.00250391	0.00250547	0.00250647	0.00250792	0.00250907	0.00250994	0.00251083	0.00251139	0.00251197	0.00251245	0.00251258	0.00251267	0.00251268	0.0025127	0.00251217	0.00251177	0.00251115	0.00251033	0.00250942	0.00250811	0.00250725	0.00250571	0.00250439	0.0025026	0.00250118	0.00249887	0.00249691	0.00249483	0.0024925	0.00249003	0.00248704	0.00248429	0.00248111	0.00247835	0.00247467
0.00244912	0.0024525	0.00245506	0.00245827	0.00246082	0.00246356	0.00246579	0.00246861	0.00247047	0.00247321	0.00247499	0.00247713	0.00247889	0.00248087	0.0024821	0.00248393	0.00248505	0.00248665	0.00248752	0.00248868	0.00248936	0.0024904	0.00249084	0.00249136	0.00249174	0.00249202	0.00249197	0.00249193	0.00249198	0.00249159	0.00249111	0.0024905	0.00248965	0.0024889	0.00248787	0.00248665	0.00248539	0.00248392	0.00248235	0.00248041	0.00247869	0.00247668	0.00247455	0.00247223	0.00246978	0.00246728	0.00246451	0.00246148	0.00245855	0.00245526
0.0024317	0.00243448	0.00243758	0.00244014	0.00244289	0.00244511	0.00244785	0.0024499	0.00245229	0.00245429	0.00245633	0.00245824	0.00246011	0.0024616	0.00246338	0.0024647	0.00246629	0.00246714	0.00246829	0.00246916	0.00247025	0.00247076	0.00247159	0.00247193	0.00247255	0.00247241	0.00247263	0.00247248	0.00247253	0.00247213	0.00247182	0.00247108	0.00247052	0.00246959	0.00246862	0.00246742	0.0024664	0.00246497	0.00246321	0.00246179	0.00245983	0.00245802	0.00245581	0.00245368	0.00245135	0.00244897	0.00244615	0.00244331	0.00244035	0.00243728
0.0024149	0.00241784	0.00242049	0.00242299	0.00242528	0.00242817	0.00243019	0.00243245	0.00243431	0.00243658	0.00243842	0.00244039	0.00244184	0.00244379	0.00244496	0.00244683	0.00244766	0.00244899	0.00245003	0.00245119	0.00245187	0.00245268	0.00245323	0.00245384	0.002454	0.00245436	0.00245425	0.00245444	0.00245409	0.00245417	0.0024535	0.00245321	0.00245245	0.00245163	0.00245087	0.00244969	0.00244853	0.00244707	0.00244578	0.00244415	0.00244249	0.00244062	0.0024388	0.00243661	0.00243443	0.00243189	0.00242954	0.00242683	0.00242383	0.00242104
0.00239907	0.00240187	0.00240423	0.00240684	0.00240937	0.00241144	0.00241389	0.00241579	0.00241788	0.0024197	0.00242181	0.00242329	0.00242526	0.00242645	0.00242842	0.00242945	0.00243087	0.0024318	0.00243314	0.00243397	0.00243474	0.00243556	0.00243617	0.00243681	0.0024369	0.00243746	0.00243747	0.00243762	0.0024375	0.00243725	0.00243701	0.0024365	0.00243599	0.00243519	0.00243431	0.0024334	0.00243215	0.00243117	0.00242983	0.00242847	0.00242672	0.00242521	0.00242319	0.00242111	0.00241903	0.00241695	0.00241451	0.00241195	0.0024093	0.00240643
0.00238415	0.00238662	0.00238917	0.00239155	0.00239399	0.00239622	0.00239819	0.0024002	0.00240235	0.00240408	0.00240589	0.00240765	0.00240933	0.00241109	0.0024123	0.00241401	0.00241482	0.00241637	0.00241712	0.0024182	0.00241899	0.00242006	0.00242043	0.00242115	0.00242136	0.00242188	0.002422	0.00242219	0.0024222	0.00242205	0.00242182	0.00242126	0.00242095	0.00242032	0.00241967	0.00241882	0.00241786	0.00241659	0.00241559	0.00241425	0.00241274	0.00241126	0.00240943	0.00240769	0.00240582	0.00240357	0.0024013	0.00239905	0.0023965	0.00239388
0.00236996	0.00237243	0.00237513	0.00237741	0.00237981	0.00238188	0.00238391	0.00238595	0.00238775	0.0023896	0.0023914	0.00239314	0.0023948	0.00239645	0.00239782	0.00239933	0.0024006	0.00240157	0.00240298	0.00240375	0.00240477	0.00240544	0.00240647	0.00240689	0.00240744	0.00240764	0.00240802	0.00240821	0.00240855	0.00240831	0.0024082	0.00240819	0.00240764	0.00240711	0.00240649	0.00240575	0.0024051	0.00240422	0.00240291	0.00240191	0.00240058	0.00239904	0.00239732	0.00239611	0.00239407	0.00239232	0.00239019	0.00238792	0.00238573	0.00238317
0.00235704	0.00235933	0.00236183	0.00236412	0.00236634	0.00236838	0.00237048	0.00237256	0.00237431	0.00237631	0.00237807	0.00237996	0.00238154	0.002383	0.00238469	0.002386	0.00238733	0.0023886	0.00238952	0.00239094	0.00239171	0.00239277	0.0023934	0.00239441	0.00239473	0.00239532	0.00239562	0.00239605	0.00239618	0.0023963	0.0023964	0.00239625	0.00239618	0.00239585	0.00239518	0.00239484	0.00239413	0.00239338	0.00239246	0.00239132	0.00239035	0.00238882	0.0023878	0.00238594	0.00238455	0.00238278	0.00238104	0.00237885	0.00237702	0.00237474
0.00234496	0.00234755	0.00234974	0.00235212	0.00235417	0.00235651	0.00235839	0.00236056	0.00236224	0.00236427	0.00236597	0.00236782	0.00236952	0.0023713	0.00237281	0.00237427	0.00237559	0.00237702	0.00237829	0.00237943	0.00238049	0.00238157	0.00238222	0.00238323	0.00238387	0.00238448	0.002385	0.00238538	0.00238593	0.00238616	0.0023863	0.0023863	0.00238628	0.00238599	0.0023859	0.00238524	0.00238483	0.00238447	0.00238372	0.00238282	0.00238198	0.00238102	0.00237988	0.00237862	0.00237703	0.00237552	0.00237388	0.00237235	0.00237043	0.00236852
0.00233432	0.00233667	0.00233904	0.00234114	0.00234348	0.00234544	0.00234786	0.00234947	0.00235179	0.00235355	0.00235556	0.00235728	0.00235907	0.00236072	0.00236252	0.00236398	0.00236544	0.00236699	0.00236814	0.00236946	0.00237073	0.00237185	0.00237302	0.00237381	0.00237479	0.00237528	0.00237606	0.00237661	0.00237734	0.00237758	0.002378	0.00237822	0.00237821	0.00237841	0.00237807	0.00237823	0.00237781	0.00237732	0.00237701	0.00237639	0.00237577	0.00237508	0.00237391	0.00237297	0.00237188	0.00237058	0.00236918	0.00236776	0.00236618	0.00236428
0.00232471	0.0023271	0.00232931	0.00233176	0.00233385	0.00233632	0.00233814	0.00234041	0.00234239	0.00234453	0.00234615	0.00234825	0.00235001	0.00235175	0.00235358	0.0023551	0.0023568	0.00235808	0.00235996	0.00236099	0.00236271	0.00236384	0.00236502	0.00236607	0.00236712	0.00236819	0.00236898	0.00236981	0.00237054	0.00237135	0.00237159	0.00237205	0.00237239	0.00237242	0.00237285	0.00237266	0.00237278	0.00237253	0.00237241	0.00237197	0.00237167	0.00237106	0.0023703	0.00236943	0.00236862	0.00236752	0.00236656	0.00236532	0.00236411	0.00236272
0.00231647	0.00231864	0.00232117	0.00232339	0.00232571	0.00232783	0.00232994	0.00233226	0.00233446	0.00233642	0.00233866	0.00234063	0.00234251	0.00234436	0.00234631	0.00234813	0.00234976	0.00235152	0.00235309	0.00235462	0.00235626	0.00235765	0.00235884	0.0023602	0.00236132	0.00236273	0.00236366	0.00236464	0.00236552	0.00236649	0.00236726	0.00236795	0.00236817	0.00236904	0.00236918	0.00236955	0.0023697	0.00237	0.00237	0.00236991	0.00236961	0.00236948	0.00236893	0.00236858	0.00236782	0.00236718	0.00236623	0.00236552	0.00236433	0.00236321
0.0023095	0.00231196	0.00231413	0.00231657	0.0023188	0.00232132	0.00232353	0.00232585	0.00232809	0.00233018	0.00233229	0.00233451	0.00233646	0.0023383	0.0023406	0.00234258	0.00234426	0.00234617	0.00234802	0.00234974	0.00235142	0.00235313	0.00235475	0.00235598	0.0023577	0.00235893	0.0023604	0.00236152	0.0023627	0.00236369	0.00236478	0.00236566	0.00236653	0.00236705	0.00236777	0.00236837	0.00236893	0.00236942	0.0023696	0.00236987	0.00237	0.00236985	0.00236983	0.00236966	0.0023693	0.00236893	0.00236841	0.0023678	0.00236708	0.00236621
0.00230377	0.00230612	0.00230856	0.0023111	0.00231371	0.00231598	0.00231839	0.00232065	0.00232322	0.00232536	0.00232793	0.00232996	0.00233225	0.00233437	0.00233668	0.00233857	0.00234073	0.00234285	0.00234492	0.00234662	0.00234876	0.00235052	0.00235212	0.00235408	0.00235556	0.00235739	0.00235889	0.00236065	0.0023617	0.00236333	0.00236421	0.00236548	0.00236639	0.00236749	0.00236836	0.00236946	0.00236995	0.00237083	0.00237136	0.00237197	0.00237237	0.00237269	0.00237305	0.00237302	0.00237311	0.0023729	0.00237295	0.00237247	0.00237239	0.00237149
0.00229933	0.0023021	0.00230444	0.00230712	0.00230971	0.00231214	0.00231468	0.00231728	0.00231984	0.00232238	0.00232462	0.00232713	0.00232936	0.00233181	0.00233434	0.00233651	0.00233888	0.00234098	0.00234351	0.0023455	0.00234772	0.00234965	0.00235189	0.00235353	0.00235563	0.00235759	0.00235943	0.00236104	0.00236274	0.00236436	0.00236588	0.00236749	0.00236874	0.00237017	0.00237139	0.00237257	0.00237358	0.0023748	0.00237549	0.00237619	0.00237718	0.00237779	0.00237844	0.00237885	0.00237913	0.00237941	0.00237959	0.00237973	0.00237937	0.00237944
0.00229666	0.00229888	0.00230181	0.00230435	0.00230714	0.00230992	0.00231274	0.00231534	0.00231808	0.00232073	0.00232339	0.00232594	0.00232842	0.00233116	0.00233362	0.00233629	0.00233855	0.00234131	0.00234367	0.00234624	0.00234851	0.00235079	0.00235308	0.00235527	0.00235767	0.00235973	0.00236204	0.00236388	0.00236595	0.00236779	0.00236968	0.00237137	0.00237323	0.00237476	0.00237629	0.00237791	0.0023795	0.00238069	0.00238179	0.0023831	0.0023842	0.00238501	0.00238587	0.00238684	0.00238745	0.00238809	0.00238874	0.00238903	0.00238927	0.00238952
0.00229481	0.00229793	0.00230053	0.00230344	0.00230637	0.00230919	0.00231197	0.00231501	0.00231758	0.00232074	0.00232341	0.00232651	0.00232923	0.00233208	0.00233496	0.00233769	0.00234048	0.00234323	0.0023459	0.0023487	0.00235128	0.00235396	0.00235623	0.00235918	0.00236145	0.00236401	0.00236637	0.00236882	0.0023711	0.0023733	0.00237539	0.00237754	0.00237964	0.00238138	0.00238356	0.00238544	0.00238715	0.0023888	0.00239039	0.00239186	0.00239333	0.00239453	0.00239603	0.00239689	0.00239817	0.00239905	0.00239995	0.00240054	0.00240157	0.00240212
0.00229509	0.00229802	0.00230105	0.0023039	0.00230702	0.00230998	0.00231305	0.00231623	0.00231928	0.00232239	0.00232552	0.00232845	0.0023316	0.00233453	0.00233786	0.00234079	0.00234387	0.00234696	0.00235002	0.00235287	0.00235587	0.0023587	0.00236175	0.00236438	0.00236728	0.00237016	0.00237281	0.0023755	0.00237823	0.00238068	0.00238338	0.00238576	0.00238813	0.00239067	0.00239267	0.00239492	0.00239715	0.00239902	0.0024011	0.00240305	0.00240479	0.00240657	0.00240807	0.00240968	0.00241097	0.00241231	0.00241367	0.00241469	0.0024157	0.00241663
0.00229636	0.00229971	0.00230265	0.00230595	0.00230912	0.00231241	0.00231563	0.00231905	0.00232247	0.00232577	0.00232907	0.00233245	0.00233565	0.00233918	0.00234229	0.00234578	0.00234916	0.0023525	0.00235565	0.00235926	0.00236232	0.00236564	0.00236878	0.002372	0.00237523	0.00237832	0.00238144	0.00238441	0.00238744	0.00239034	0.00239315	0.00239591	0.00239882	0.00240148	0.00240419	0.00240662	0.00240924	0.00241161	0.002414	0.00241623	0.00241842	0.00242048	0.00242244	0.00242456	0.00242603	0.00242814	0.00242949	0.00243118	0.00243235	0.002434
0.00229939	0.00230247	0.00230623	0.00230935	0.00231318	0.00231623	0.00232018	0.00232348	0.00232728	0.00233062	0.00233454	0.00233808	0.0023416	0.00234517	0.00234877	0.00235252	0.00235614	0.00235987	0.00236344	0.00236707	0.00237076	0.00237444	0.00237802	0.00238135	0.00238488	0.00238824	0.00239181	0.00239524	0.0023986	0.0024017	0.00240525	0.00240822	0.00241137	0.00241452	0.0024177	0.00242053	0.00242348	0.00242614	0.00242889	0.00243174	0.00243404	0.00243655	0.00243902	0.00244104	0.00244347	0.00244563	0.00244764	0.0024495	0.00245132	0.00245303
0.00230372	0.00230732	0.00231072	0.00231465	0.00231796	0.00232213	0.00232557	0.00232979	0.0023332	0.00233753	0.00234114	0.00234533	0.00234907	0.00235304	0.00235695	0.0023609	0.002365	0.00236883	0.00237296	0.00237692	0.00238074	0.00238488	0.00238857	0.00239255	0.00239638	0.00240035	0.00240408	0.00240784	0.00241127	0.00241548	0.00241872	0.00242268	0.00242594	0.00242961	0.00243276	0.00243636	0.00243957	0.00244298	0.00244602	0.00244906	0.00245197	0.00245474	0.00245764	0.00246045	0.00246302	0.0024655	0.00246794	0.00247041	0.00247249	0.00247444
[truncated: 481 more rows]
[truncated: 1,151 more columns]
