# Supplementary material for: A plasmonic refractive index sensor with an ultrabroad dynamic sensing range
Source: Sci Rep. 2019 Mar 26;9:5134. doi: 10.1038/s41598-019-41353-4 (PMC6435793; doi:10.1038/s41598-019-41353-4)
Supplement: Supplementary file 9 — The datasheet of Fig3b. [file 41598_2019_41353_MOESM9_ESM.xlsx]

## Sheet: Fig3b_TMAU_n2p21
/rn,a,b/nx0/ls1
/r,qa,qb
1201	-6	6	0	OUTPUT_AMPLITUDE_3D	Wavelength=1.55
1201	-6	6
0.00844415	0.00844512	0.00844147	0.00843322	0.00842055	0.00840345	0.00838162	0.00835541	0.00832499	0.00829039	0.00825169	0.00820871	0.00816219	0.00811214	0.00805822	0.00800104	0.00794094	0.00787822	0.00781321	0.00774545	0.00767575	0.00760491	0.00753263	0.00745936	0.0073856	0.00731126	0.00723698	0.00716283	0.00708912	0.00701672	0.00694528	0.00687527	0.00680713	0.00674093	0.00667746	0.00661701	0.00655948	0.00650547	0.00645558	0.0064097	0.00636837	0.00633199	0.00630092	0.0062754	0.00625535	0.00624141	0.00623359	0.00623241	0.00623786	0.00624974
0.00842775	0.008434	0.00843546	0.00843257	0.00842482	0.00841231	0.00839547	0.00837393	0.00834801	0.00831775	0.00828285	0.00824406	0.00820164	0.00815466	0.00810418	0.00805047	0.00799322	0.00793314	0.00787023	0.00780475	0.00773741	0.0076679	0.00759674	0.00752455	0.00745101	0.0073768	0.00730217	0.00722732	0.00715281	0.00707876	0.00700542	0.00693299	0.00686187	0.00679261	0.00672546	0.00666057	0.00659828	0.00653921	0.00648377	0.00643199	0.00638448	0.00634175	0.00630392	0.0062712	0.00624372	0.00622232	0.00620725	0.00619851	0.00619624	0.00620068
0.00840629	0.00841775	0.00842463	0.00842677	0.00842415	0.00841694	0.00840474	0.00838795	0.0083668	0.00834094	0.00831068	0.0082761	0.00823745	0.0081947	0.00814785	0.00809732	0.00804345	0.00798647	0.00792662	0.00786356	0.00779791	0.00773045	0.00766106	0.00758989	0.00751745	0.00744377	0.00736934	0.00729432	0.00721895	0.0071439	0.00706893	0.00699441	0.00692101	0.00684873	0.00677811	0.00670954	0.00664305	0.00657926	0.00651866	0.00646138	0.00640801	0.00635889	0.00631433	0.00627459	0.00624001	0.00621138	0.00618856	0.00617215	0.00616218	0.00615884
0.00837896	0.0083959	0.00840823	0.00841599	0.00841863	0.00841626	0.00840938	0.00839777	0.00838141	0.00836035	0.00833449	0.00830451	0.00827043	0.00823128	0.0081884	0.008142	0.00809165	0.00803798	0.00798083	0.00792046	0.0078579	0.00779269	0.00772509	0.00765575	0.0075844	0.00751157	0.00743764	0.00736279	0.00728747	0.00721163	0.0071355	0.00705955	0.00698405	0.00690943	0.00683602	0.00676388	0.00669338	0.00662525	0.00655992	0.00649742	0.00643843	0.00638346	0.00633245	0.00628586	0.00624429	0.00620827	0.00617811	0.00615399	0.00613613	0.00612492
0.0083463	0.00836884	0.00838683	0.00839979	0.0084077	0.00841102	0.00840922	0.00840266	0.00839148	0.00837522	0.00835441	0.00832914	0.00829922	0.00826483	0.00822626	0.00818359	0.00813712	0.00808706	0.00803346	0.00797639	0.00791634	0.00785372	0.00778857	0.00772101	0.00765145	0.00758008	0.00750728	0.00743313	0.00735767	0.00728156	0.00720481	0.00712764	0.0070507	0.00697401	0.00689797	0.0068229	0.00674911	0.00667719	0.00660755	0.00654028	0.0064762	0.00641531	0.00635809	0.00630511	0.0062568	0.0062138	0.00617606	0.0061443	0.00611851	0.00609941
0.00830777	0.00833593	0.00835948	0.00837822	0.00839179	0.00840022	0.00840402	0.00840304	0.00839694	0.00838583	0.00836993	0.00834967	0.00832471	0.00829445	0.00826029	0.0082223	0.00817994	0.00813372	0.0080835	0.0080297	0.00797328	0.00791371	0.00785106	0.00778609	0.00771854	0.00764881	0.00757725	0.0075039	0.00742928	0.00735337	0.00727631	0.0071986	0.00712051	0.00704233	0.00696439	0.00688679	0.00680999	0.00673461	0.00666104	0.00658946	0.00652043	0.00645438	0.00639153	0.00633235	0.00627756	0.00622756	0.00618273	0.0061433	0.0061098	0.00608289
0.00826356	0.0082976	0.00832703	0.00835116	0.00837011	0.00838455	0.00839386	0.00839814	0.00839746	0.00839161	0.00838114	0.00836589	0.00834538	0.0083204	0.00829124	0.00825743	0.00821935	0.00817723	0.00813113	0.00808137	0.00802832	0.0079719	0.00791237	0.00784991	0.0077848	0.00771722	0.00764754	0.00757575	0.00750184	0.00742649	0.00734973	0.00727173	0.00719308	0.00711382	0.00703421	0.0069546	0.00687541	0.00679722	0.00672035	0.00664489	0.00657163	0.00650054	0.00643222	0.00636747	0.0063066	0.00625009	0.00619808	0.00615145	0.00611034	0.0060753
0.00821361	0.00825335	0.00828834	0.00831834	0.00834337	0.00836324	0.00837822	0.00838832	0.00839302	0.00839259	0.00838738	0.0083774	0.00836241	0.00834215	0.00831769	0.00828898	0.00825556	0.00821782	0.0081758	0.00813001	0.00808103	0.0080282	0.00797181	0.00791266	0.0078503	0.00778513	0.00771742	0.00764711	0.00757485	0.00750068	0.00742449	0.00734682	0.00726799	0.00718813	0.00710755	0.00702644	0.00694535	0.00686471	0.00678485	0.00670602	0.00662871	0.00655337	0.00648051	0.0064104	0.00634372	0.00628084	0.0062224	0.00616859	0.00611994	0.00607754
0.00815775	0.00820346	0.00824446	0.00828015	0.00831066	0.00833659	0.00835734	0.00837281	0.00838313	0.0083884	0.00838898	0.00838434	0.00837413	0.00835955	0.00834069	0.00831661	0.00828782	0.00825471	0.00821738	0.00817616	0.00813108	0.00808198	0.0080294	0.00797343	0.00791409	0.00785173	0.0077866	0.00771875	0.0076482	0.00757535	0.00750026	0.00742322	0.00734472	0.00726477	0.00718351	0.00710142	0.00701892	0.00693642	0.00685435	0.00677268	0.00669219	0.00661295	0.00653552	0.00646067	0.00638878	0.00632026	0.00625534	0.00619488	0.00613938	0.00608905
0.00809631	0.00814773	0.00819426	0.00823579	0.00827251	0.00830407	0.00833054	0.00835202	0.00836815	0.00837917	0.00838517	0.00838605	0.00838195	0.00837267	0.00835865	0.00833989	0.00831628	0.00828809	0.00825538	0.00821866	0.00817807	0.00813306	0.00808426	0.0080322	0.00797635	0.00791713	0.0078548	0.0077892	0.00772095	0.00765007	0.00757639	0.00750058	0.00742294	0.00734329	0.00726201	0.00717946	0.00709608	0.0070123	0.00692832	0.00684428	0.00676077	0.00667828	0.0065974	0.00651829	0.00644156	0.0063675	0.00629702	0.00623024	0.00616765	0.00611055
0.00802876	0.00808603	0.00813857	0.008186	0.00822828	0.00826587	0.00829832	0.00832548	0.00834744	0.00836439	0.00837651	0.00838315	0.0083841	0.00838056	0.0083725	0.00835883	0.00834025	0.00831712	0.00828962	0.00825786	0.00822156	0.00818096	0.0081367	0.00808844	0.00803615	0.00798041	0.00792131	0.00785886	0.0077932	0.0077244	0.00765266	0.00757845	0.00750201	0.00742317	0.00734225	0.00725976	0.00717605	0.00709142	0.00700618	0.00692037	0.00683483	0.00674971	0.00666538	0.00658251	0.00650152	0.0064229	0.00634692	0.00627423	0.00620582	0.00614162
0.0079556	0.00801849	0.00807658	0.00812981	0.00817833	0.00822176	0.00826009	0.00829343	0.00832152	0.00834447	0.00836209	0.00837429	0.00838169	0.00838392	0.00838087	0.00837274	0.00835979	0.00834212	0.00831965	0.00829277	0.00826158	0.00822566	0.00818565	0.00814175	0.0080936	0.00804167	0.00798608	0.00792664	0.00786388	0.00779778	0.00772837	0.00765633	0.00758162	0.007504	0.00742401	0.00734211	0.00725852	0.00717368	0.00708764	0.00700057	0.00691319	0.00682589	0.00673918	0.0066532	0.00656856	0.0064855	0.00640491	0.00632711	0.00625252	0.00618228
0.00787619	0.00794483	0.00800894	0.00806821	0.0081224	0.00817192	0.00821639	0.0082556	0.00828954	0.00831841	0.00834224	0.00836065	0.00837335	0.00838133	0.00838446	0.00838198	0.00837451	0.00836225	0.00834542	0.00832389	0.00829734	0.00826631	0.00823143	0.00819189	0.00814781	0.0081	0.00804825	0.00799257	0.00793314	0.00787001	0.00780343	0.00773387	0.00766114	0.00758515	0.00750651	0.00742569	0.00734284	0.00725814	0.00717182	0.00708411	0.00699592	0.00690725	0.00681826	0.00672961	0.00664185	0.00655537	0.00647052	0.00638788	0.00630859	0.00623236
0.0077913	0.00786556	0.00793529	0.0080003	0.00806067	0.0081161	0.0081665	0.00821183	0.00825199	0.00828702	0.00831652	0.00834053	0.00835983	0.00837399	0.00838249	0.0083858	0.00838427	0.00837786	0.00836632	0.00834991	0.00832901	0.00830331	0.00827298	0.00823811	0.00819886	0.00815553	0.00810791	0.00805599	0.00800016	0.00794042	0.00787702	0.00781035	0.00774007	0.00766622	0.00758957	0.00751032	0.0074285	0.00734456	0.00725858	0.00717086	0.00708208	0.00699227	0.00690194	0.00681141	0.00672126	0.00663162	0.00654337	0.00645696	0.00637255	0.00629105
0.00770043	0.00778032	0.00785595	0.00792694	0.00799297	0.00805445	0.00811092	0.00816219	0.00820822	0.00824908	0.00828491	0.00831552	0.00834047	0.00836031	0.00837515	0.00838452	0.00838879	0.00838794	0.0083823	0.00837174	0.00835588	0.00833529	0.00831051	0.00828072	0.00824615	0.00820742	0.00816423	0.00811661	0.00806474	0.00800882	0.00794905	0.00788553	0.00781797	0.00774668	0.00767231	0.00759504	0.00751496	0.00743223	0.00734706	0.00725985	0.00717129	0.00708123	0.00698987	0.00689796	0.00680595	0.00671412	0.0066229	0.0065327	0.0064447	0.00635857
0.00760432	0.00768968	0.0077708	0.00784735	0.00791939	0.0079867	0.00804904	0.00810635	0.00815857	0.00820581	0.00824755	0.0082838	0.00831524	0.00834152	0.00836207	0.00837737	0.00838772	0.00839302	0.00839296	0.0083877	0.00837788	0.00836324	0.00834347	0.00831869	0.00828945	0.00825573	0.00821718	0.00817391	0.00812641	0.00807459	0.00801857	0.00795856	0.00789425	0.00782607	0.00775463	0.00767989	0.00760172	0.00752068	0.00743701	0.00735095	0.00726292	0.0071728	0.00708123	0.00698873	0.00689555	0.00680179	0.00670836	0.00661577	0.00652402	0.00643367
0.00750249	0.00759318	0.00767992	0.00776225	0.00783987	0.00791312	0.00798141	0.00804466	0.00810287	0.00815587	0.00820385	0.00824681	0.00828413	0.00831611	0.00834306	0.00836463	0.008381	0.00839199	0.00839804	0.00839919	0.00839492	0.00838549	0.00837151	0.00835242	0.00832838	0.00829965	0.00826601	0.00822766	0.00818471	0.00813731	0.00808561	0.00802943	0.00796869	0.00790399	0.00783572	0.00776367	0.00768815	0.00760948	0.00752768	0.00744314	0.00735628	0.00726699	0.0071757	0.00708307	0.00698923	0.00689451	0.00679946	0.00670432	0.00661004	0.00651651
0.00739559	0.00749143	0.00758346	0.00767117	0.00775461	0.00783348	0.00790752	0.00797673	0.00804099	0.00810037	0.00815441	0.00820298	0.00824661	0.00828516	0.00831809	0.00834572	0.00836823	0.00838564	0.00839767	0.00840429	0.00840614	0.00840308	0.00839463	0.0083809	0.00836246	0.00833918	0.00831069	0.00827726	0.00823938	0.00819674	0.00814928	0.0080972	0.00804059	0.00797986	0.00791521	0.00784664	0.00777406	0.00769795	0.00761864	0.00753622	0.0074509	0.00736271	0.00727244	0.0071804	0.00708649	0.00699104	0.00689504	0.00679879	0.00670225	0.00660588
0.00728326	0.00738414	0.00748153	0.00757475	0.00766347	0.00774808	0.00782792	0.00790296	0.00797317	0.0080382	0.00809827	0.00815349	0.00820318	0.00824754	0.00828684	0.0083208	0.00834954	0.00837282	0.00839104	0.00840437	0.00841217	0.00841451	0.00841197	0.00840434	0.00839155	0.00837366	0.00835063	0.00832275	0.00828987	0.00825203	0.00820947	0.00816208	0.00810989	0.00805341	0.00799272	0.00792754	0.00785839	0.00778571	0.00770924	0.00762919	0.00754605	0.00745985	0.00737105	0.00727985	0.00718642	0.00709133	0.00699507	0.00689763	0.00679975	0.00670147
0.00716637	0.00727205	0.00737439	0.00747257	0.00756682	0.0076568	0.00774215	0.00782301	0.00789901	0.00797023	0.00803644	0.00809726	0.00815311	0.00820403	0.00824939	0.0082895	0.0083244	0.00835425	0.00837878	0.00839765	0.00841156	0.00842049	0.00842401	0.00842207	0.00841518	0.00840317	0.00838578	0.00836321	0.00833582	0.00830339	0.00826578	0.00822315	0.00817576	0.00812391	0.00806743	0.00800657	0.00794142	0.00787209	0.00779887	0.00772187	0.00764134	0.00755736	0.00747055	0.00738103	0.00728872	0.00719419	0.00709819	0.00700082	0.00690202	0.00680235
0.00704453	0.00715484	0.00726205	0.00736533	0.00746447	0.00755989	0.00765085	0.00773728	0.00781899	0.00789577	0.00796779	0.00803509	0.00809703	0.00815374	0.00820542	0.00825183	0.00829311	0.00832895	0.00835955	0.00838524	0.00840549	0.00842012	0.00842969	0.00843411	0.00843325	0.00842697	0.00841544	0.00839892	0.00837709	0.00834989	0.00831767	0.00828045	0.00823824	0.00819121	0.00813942	0.00808279	0.00802169	0.00795656	0.00788706	0.0078134	0.00773602	0.00765506	0.00757074	0.007483	0.00739229	0.00729943	0.00720443	0.00710707	0.0070082	0.00690799
0.00691875	0.00703333	0.00714493	0.00725266	0.00735697	0.00745747	0.00755358	0.00764549	0.00773266	0.00781536	0.00789345	0.0079663	0.00803418	0.0080973	0.00815503	0.00820761	0.00825505	0.00829741	0.00833448	0.00836594	0.00839225	0.00841357	0.0084296	0.00844002	0.00844528	0.00844529	0.00843984	0.00842898	0.00841297	0.00839177	0.00836519	0.00833334	0.00829639	0.00825452	0.00820756	0.00815591	0.00809973	0.00803878	0.00797326	0.00790354	0.00782976	0.00775193	0.00767042	0.00758542	0.0074972	0.007406	0.00731228	0.00721615	0.00711762	0.00701743
0.00678866	0.00690723	0.00702306	0.00713541	0.00724423	0.00734967	0.00745099	0.00754799	0.00764062	0.00772876	0.00781245	0.00789142	0.00796524	0.00803407	0.00809801	0.00815683	0.00821058	0.00825893	0.00830202	0.00834027	0.00837321	0.00840058	0.00842276	0.0084397	0.00845133	0.00845737	0.00845808	0.00845365	0.00844378	0.00842828	0.00840746	0.00838146	0.0083502	0.0083137	0.00827221	0.00822567	0.00817408	0.00811791	0.00805698	0.00799147	0.00792173	0.00784772	0.00776968	0.00768757	0.00760193	0.00751345	0.00742185	0.00732685	0.00722961	0.00713027
0.00665541	0.00677749	0.0068971	0.00701331	0.00712673	0.00723676	0.00734265	0.00744475	0.00754255	0.00763631	0.00772574	0.00781003	0.00788952	0.00796459	0.00803445	0.00809928	0.00815907	0.00821382	0.0082635	0.00830771	0.00834678	0.00838086	0.00840971	0.00843292	0.00845084	0.00846349	0.00847066	0.00847225	0.00846845	0.00845926	0.00844462	0.0084245	0.008399	0.00836832	0.00833226	0.00829114	0.00824514	0.00819396	0.0081378	0.00807702	0.00801163	0.0079416	0.00786718	0.00778881	0.00770685	0.00762105	0.00753157	0.007439	0.0073434	0.00724526
0.0065187	0.006644	0.00676704	0.00688719	0.0070045	0.00711881	0.00722939	0.00733617	0.00743909	0.00753799	0.00763259	0.00772254	0.00780774	0.00788828	0.00796411	0.00803502	0.00810099	0.00816176	0.00821745	0.00826843	0.00831423	0.00835457	0.00838968	0.00841951	0.00844405	0.00846294	0.00847644	0.0084847	0.00848743	0.00848439	0.00847589	0.00846202	0.00844275	0.00841795	0.00838792	0.00835266	0.00831182	0.00826597	0.00821511	0.00815926	0.00809863	0.00803315	0.00796323	0.00788889	0.00781027	0.0077279	0.00764167	0.00755145	0.00745828	0.00736215
0.00637987	0.00650774	0.00663369	0.00675697	0.00687813	0.00699637	0.00711098	0.00722239	0.00733007	0.007434	0.00753375	0.00762862	0.00771919	0.00780573	0.00788728	0.00796395	0.00803584	0.00810292	0.00816525	0.0082223	0.00827422	0.00832118	0.00836301	0.00839926	0.00843019	0.00845586	0.00847613	0.0084907	0.00849976	0.00850335	0.00850146	0.00849397	0.00848089	0.00846243	0.00843835	0.00840882	0.00837409	0.00833399	0.00828861	0.00823816	0.00818256	0.00812196	0.00805652	0.00798658	0.00791252	0.00783383	0.0077507	0.00766399	0.00757359	0.0074797
0.00623867	0.0063687	0.00649717	0.0066235	0.00674778	0.00686959	0.00698829	0.00710383	0.00721588	0.00732433	0.00742869	0.00752882	0.00762481	0.00771654	0.0078037	0.00788624	0.0079642	0.00803729	0.00810554	0.00816913	0.00822768	0.00828097	0.00832909	0.00837202	0.00840972	0.00844182	0.00846855	0.00849001	0.00850594	0.0085161	0.00852068	0.00851978	0.00851334	0.00850108	0.00848339	0.00846035	0.00843144	0.00839725	0.00835772	0.00831275	0.00826267	0.00820731	0.00814713	0.00808219	0.00801219	0.0079376	0.00785876	0.00777549	0.00768848	0.00759764
0.00609661	0.00622814	0.00635843	0.00648695	0.00661422	0.00673915	0.00686108	0.00698045	0.00709655	0.0072093	0.00731829	0.00742297	0.00752397	0.0076213	0.00771386	0.00780194	0.00788565	0.00796483	0.00803946	0.00810901	0.00817361	0.00823342	0.0082883	0.0083377	0.00838182	0.00842088	0.00845463	0.00848269	0.00850517	0.00852211	0.0085336	0.00853942	0.00853944	0.00853394	0.00852277	0.00850585	0.0084835	0.00845556	0.00842207	0.00838317	0.00833879	0.00828906	0.0082341	0.00817405	0.00810924	0.00803937	0.00796464	0.00788577	0.00780245	0.00771492
0.00595376	0.00608609	0.00621775	0.00634827	0.00647764	0.00660512	0.00673027	0.00685289	0.00697253	0.00708915	0.00720225	0.00731174	0.00741774	0.00751981	0.00761753	0.00771117	0.00780066	0.00788556	0.00796588	0.00804174	0.00811282	0.008179	0.00824016	0.00829619	0.00834728	0.0083929	0.0084332	0.0084682	0.00849767	0.00852147	0.00853969	0.0085523	0.00855934	0.00856043	0.00855593	0.008546	0.00853	0.00850847	0.00848135	0.00844845	0.00841015	0.00836625	0.00831708	0.00826277	0.00820289	0.00813787	0.0080683	0.00799369	0.00791466	0.00783125
0.00581161	0.00594407	0.00607623	0.00620771	0.0063389	0.00646847	0.00659578	0.00672128	0.0068442	0.00696448	0.00708157	0.00719505	0.00730544	0.00741248	0.00751522	0.00761407	0.00770891	0.00779954	0.00788595	0.00796759	0.00804469	0.00811729	0.0081851	0.00824761	0.00830505	0.00835765	0.00840503	0.00844672	0.00848293	0.00851365	0.00853898	0.00855864	0.0085724	0.00858055	0.00858306	0.00857961	0.00857044	0.00855557	0.00853493	0.00850867	0.00847663	0.00843891	0.00839563	0.00834679	0.00829268	0.00823328	0.00816863	0.00809926	0.00802483	0.00794571
0.00567065	0.00580224	0.00593426	0.00606642	0.00619842	0.00632927	0.00645875	0.00658657	0.00671217	0.00683547	0.00695595	0.00707351	0.00718825	0.00729946	0.00740684	0.00751079	0.00761098	0.00770694	0.00779871	0.00788652	0.00796994	0.0080487	0.00812259	0.0081916	0.00825606	0.00831526	0.00836913	0.00841777	0.00846107	0.00849889	0.00853121	0.00855783	0.00857886	0.00859389	0.00860325	0.00860705	0.00860464	0.00859662	0.00858288	0.00856303	0.00853752	0.00850609	0.00846908	0.00842664	0.00837831	0.0083245	0.00826571	0.00820133	0.008132	0.00805791
0.00553234	0.00566233	0.00579326	0.00592487	0.00605724	0.00618892	0.00631938	0.00644892	0.00657682	0.00670291	0.0068265	0.00694723	0.00706561	0.00718112	0.00729301	0.00740161	0.00750661	0.0076079	0.0077055	0.00779881	0.00788791	0.00797279	0.00805312	0.0081286	0.00819932	0.00826535	0.00832627	0.00838168	0.00843191	0.0084768	0.00851628	0.00855012	0.00857798	0.00860023	0.00861693	0.00862747	0.00863225	0.00863127	0.00862429	0.00861148	0.00859267	0.00856792	0.00853746	0.00850112	0.00845909	0.00841153	0.00835831	0.00829993	0.00823609	0.00816705
0.00539765	0.00552478	0.0056538	0.00578444	0.00591606	0.00604751	0.00617881	0.00630956	0.00643903	0.00656704	0.00669297	0.00681696	0.00693893	0.00705792	0.00717372	0.00728674	0.00739654	0.00750272	0.00760525	0.00770434	0.00779941	0.00789016	0.00797637	0.00805817	0.00813583	0.00820838	0.00827569	0.00833813	0.00839547	0.00844743	0.00849395	0.00853479	0.00857005	0.00859945	0.00862315	0.00864119	0.00865303	0.00865921	0.00865955	0.00865346	0.00864154	0.00862362	0.00859987	0.00857045	0.00853485	0.00849347	0.0084468	0.00839403	0.00833593	0.00827268
0.00526811	0.00539159	0.00551761	0.00564584	0.00577602	0.00590678	0.00603765	0.00616873	0.00629921	0.00642882	0.00655687	0.00668309	0.00680773	0.0069301	0.0070496	0.00716659	0.00728058	0.00739155	0.00749952	0.00760365	0.00770392	0.00780042	0.00789288	0.00798106	0.00806472	0.00814384	0.00821814	0.00828726	0.0083515	0.00841051	0.00846418	0.00851227	0.00855449	0.00859123	0.0086225	0.00864749	0.00866678	0.00868032	0.0086875	0.00868874	0.00868403	0.00867325	0.00865659	0.0086338	0.00860493	0.00857031	0.00852967	0.00848358	0.00843176	0.00837422
0.00514523	0.0052635	0.00538545	0.00551071	0.00563828	0.00576702	0.00589712	0.00602798	0.00615861	0.00628881	0.00641796	0.00654629	0.00667347	0.00679833	0.00692087	0.00704149	0.00715969	0.007275	0.00738726	0.00749654	0.00760235	0.00770445	0.0078025	0.0078966	0.00798693	0.00807235	0.00815281	0.00822893	0.0083002	0.00836612	0.00842677	0.0084819	0.00853166	0.00857572	0.00861401	0.00864668	0.00867323	0.008694	0.00870883	0.00871726	0.00871981	0.00871623	0.00870666	0.00869106	0.00866904	0.00864109	0.00860772	0.00856792	0.00852226	0.00847113
0.00503049	0.00514277	0.00525947	0.00538009	0.00550411	0.00563037	0.00575832	0.00588772	0.00601773	0.00614802	0.00627795	0.00640728	0.00653587	0.00666297	0.00678831	0.00691217	0.0070338	0.00715314	0.00727014	0.00738389	0.00749441	0.00760176	0.00770562	0.00780579	0.00790169	0.0079933	0.00808071	0.00816336	0.00824124	0.00831411	0.00838191	0.00844436	0.00850105	0.0085524	0.00859837	0.00863809	0.00867221	0.00870064	0.00872256	0.00873849	0.00874863	0.00875249	0.00875025	0.00874163	0.00872683	0.00870625	0.0086793	0.00864654	0.00860784	0.00856307
0.00492605	0.00503053	0.00514064	0.00525592	0.00537518	0.00549727	0.00562239	0.00574965	0.00587802	0.00600723	0.00613675	0.00626677	0.0063966	0.00652509	0.00665254	0.00677909	0.00690396	0.0070268	0.00714724	0.00726542	0.00738091	0.00749336	0.00760235	0.00770786	0.00781	0.00790779	0.00800105	0.00809038	0.00817512	0.00825476	0.00832942	0.00839874	0.00846296	0.00852165	0.00857461	0.00862214	0.00866375	0.00869944	0.00872913	0.00875267	0.0087703	0.00878147	0.00878656	0.0087855	0.00877798	0.00876443	0.00874525	0.00871938	0.00868727	0.00864937
0.00483335	0.00492917	0.0050315	0.00513959	0.00525277	0.00537006	0.00549085	0.00561447	0.00574017	0.00586774	0.00599648	0.00612597	0.00625576	0.00638527	0.00651436	0.006643	0.00677021	0.00689599	0.00702033	0.00714231	0.00726183	0.00737887	0.00749301	0.00760416	0.00771148	0.00781497	0.00791486	0.00801043	0.00810144	0.00818776	0.00826942	0.00834604	0.00841705	0.00848291	0.00854366	0.00859834	0.00864747	0.00869095	0.00872793	0.00875905	0.00878427	0.00880313	0.00881587	0.00882212	0.00882221	0.00881655	0.00880413	0.0087855	0.00876085	0.00872994
0.00475493	0.00484018	0.00493309	0.00503307	0.0051389	0.0052495	0.00536493	0.00548416	0.00560623	0.00573081	0.00585733	0.00598578	0.00611523	0.00624472	0.00637454	0.00650447	0.00663368	0.00676195	0.00688881	0.00701435	0.00713804	0.00725944	0.00737812	0.00749392	0.00760691	0.00771621	0.00782148	0.00792322	0.00802077	0.00811373	0.00820206	0.00828524	0.00836361	0.00843687	0.00850452	0.00856695	0.00862364	0.0086743	0.00871904	0.00875793	0.00879084	0.00881722	0.00883748	0.00885165	0.00885939	0.00886086	0.00885645	0.00884532	0.0088277	0.00880396
0.00469198	0.00476578	0.00484813	0.00493809	0.00503503	0.00513818	0.00524683	0.00536002	0.0054771	0.00559795	0.00572172	0.00584772	0.00597528	0.0061041	0.00623399	0.00636453	0.00649477	0.00662483	0.0067546	0.006883	0.00700978	0.00713485	0.00725786	0.00737867	0.00749626	0.00761056	0.00772191	0.00782953	0.00793302	0.0080323	0.0081273	0.00821759	0.00830263	0.00838279	0.0084582	0.00852773	0.00859167	0.00865006	0.00870232	0.00874889	0.00878939	0.00882356	0.00885179	0.00887349	0.00888897	0.00889865	0.00890139	0.00889764	0.00888783	0.00887163
0.00464711	0.00470769	0.00477777	0.00485676	0.00494363	0.00503743	0.00513795	0.00524416	0.00535526	0.00547082	0.00559002	0.00571271	0.00583797	0.00596499	0.00609385	0.00622407	0.00635493	0.00648627	0.00661734	0.00674804	0.00687787	0.00700636	0.00713309	0.0072577	0.00738013	0.00749965	0.00761588	0.00772913	0.00783874	0.0079443	0.0080456	0.00814207	0.00823415	0.00832164	0.00840372	0.00848067	0.00855213	0.00861777	0.00867778	0.00873205	0.00878037	0.00882222	0.00885804	0.00888778	0.00891112	0.00892808	0.00893892	0.00894314	0.0089408	0.00893199
0.00462122	0.00466791	0.00472483	0.00479114	0.00486635	0.00494988	0.00504089	0.00513832	0.00524175	0.00535092	0.00546489	0.00558283	0.00570403	0.00582834	0.00595538	0.00608449	0.00621481	0.00634641	0.00647893	0.00661117	0.00674285	0.00687394	0.007004	0.00713271	0.00725899	0.00738274	0.00750439	0.00762302	0.00773802	0.00784935	0.00795677	0.00806	0.00815857	0.00825258	0.00834209	0.00842603	0.00850456	0.00857786	0.00864537	0.00870729	0.0087631	0.00881272	0.00885661	0.008894	0.00892514	0.00895049	0.00896891	0.00898073	0.00898628	0.00898536
0.0046167	0.00464815	0.00469044	0.00474321	0.00480571	0.00487714	0.00495705	0.00504458	0.00513926	0.00524046	0.00534715	0.0054592	0.00557581	0.00569617	0.00582008	0.00594688	0.00607602	0.00620721	0.00633937	0.00647234	0.00660575	0.00673912	0.00687185	0.0070033	0.00713339	0.00726164	0.00738749	0.00751097	0.00763139	0.00774833	0.00786159	0.00797058	0.00807572	0.00817678	0.00827266	0.00836368	0.00844955	0.00853003	0.0086051	0.00867449	0.00873804	0.00879544	0.00884697	0.00889239	0.00893158	0.00896437	0.00899089	0.00901089	0.00902424	0.00903097
0.00463392	0.00464983	0.00467705	0.00471493	0.00476324	0.00482157	0.00488913	0.00496508	0.00504921	0.00514107	0.00523976	0.00534451	0.00545451	0.00556966	0.00568939	0.00581294	0.00593954	0.00606897	0.00620074	0.00633371	0.00646756	0.0066022	0.00673691	0.00687126	0.00700423	0.00713575	0.00726608	0.0073941	0.00751909	0.0076411	0.00775989	0.00787518	0.00798644	0.00809347	0.00819634	0.00829405	0.00838679	0.00847462	0.0085569	0.0086338	0.00870481	0.00876991	0.00882947	0.00888262	0.00892959	0.00897081	0.00900514	0.00903287	0.00905418	0.00906904
0.00467457	0.00467427	0.00468533	0.00470776	0.00474114	0.0047849	0.00483866	0.00490187	0.0049744	0.00505545	0.00514399	0.00523994	0.00534262	0.0054512	0.00556525	0.00568409	0.00580721	0.00593416	0.00606361	0.00619548	0.00632943	0.00646482	0.00660076	0.00673649	0.00687204	0.007007	0.00714052	0.00727231	0.00740183	0.00752878	0.00765283	0.00777327	0.00789038	0.0080039	0.0081127	0.00821707	0.00831677	0.00841146	0.00850104	0.00858522	0.00866385	0.00873668	0.00880379	0.00886484	0.00891986	0.00896859	0.00901101	0.00904695	0.00907628	0.00909909
0.00473826	0.00472192	0.00471703	0.00472323	0.00474068	0.00476917	0.00480816	0.00485731	0.00491654	0.00498526	0.00506282	0.00514861	0.00524179	0.00534226	0.00544938	0.00556241	0.00568058	0.00580337	0.00593024	0.00606019	0.00619279	0.0063276	0.00646379	0.00660092	0.00673813	0.00687508	0.00701177	0.00714704	0.00728023	0.00741141	0.00754014	0.00766606	0.00778863	0.00790748	0.00802268	0.0081333	0.00823944	0.00834111	0.00843758	0.00852906	0.00861499	0.00869526	0.00877014	0.00883882	0.00890157	0.00895867	0.00900899	0.00905272	0.00909012	0.00912117
0.00482576	0.00479348	0.00477219	0.00476219	0.00476347	0.00477579	0.00479901	0.00483312	0.00487813	0.00493328	0.00499783	0.00507177	0.00515461	0.00524563	0.00534422	0.00544974	0.00556171	0.0056795	0.00580172	0.0059283	0.00605886	0.00619245	0.00632806	0.00646496	0.00660313	0.00674206	0.0068806	0.00701839	0.00715504	0.00729016	0.0074232	0.00755337	0.0076809	0.00780556	0.00792614	0.00804284	0.00815543	0.00826349	0.00836688	0.00846532	0.00855849	0.00864618	0.00872841	0.00880484	0.0088756	0.00894017	0.00899844	0.00905036	0.0090959	0.009135
0.00493599	0.00488851	0.00485166	0.00482538	0.00481016	0.00480612	0.00481311	0.00483131	0.00486079	0.00490103	0.0049518	0.00501279	0.00508319	0.00516301	0.00525165	0.00534845	0.00545263	0.00556347	0.00568047	0.00580276	0.00592961	0.00606042	0.00619421	0.00633061	0.00646877	0.00660801	0.0067481	0.00688801	0.00702713	0.00716531	0.00730186	0.00743646	0.00756868	0.00769789	0.00782408	0.00794635	0.00806474	0.00817925	0.00828907	0.0083943	0.00849438	0.00858916	0.0086789	0.00876285	0.00884116	0.00891389	0.00898	0.00903973	0.00909334	0.00914067
0.00506892	0.00500698	0.00495475	0.0049128	0.00488149	0.00486088	0.0048513	0.00485312	0.0048665	0.00489106	0.00492644	0.00497281	0.00502997	0.00509739	0.0051745	0.00526072	0.00535565	0.00545855	0.0055682	0.00568437	0.00580659	0.00593371	0.00606467	0.00619877	0.00633584	0.00647513	0.00661541	0.00675635	0.00689751	0.00703821	0.00717782	0.00731565	0.00745174	0.0075858	0.00771651	0.007844	0.00796816	0.00808841	0.00820457	0.00831624	0.00842308	0.00852492	0.00862178	0.00871324	0.00879925	0.00887925	0.00895308	0.00902092	0.00908268	0.00913811
0.00522289	0.00514765	0.00508141	0.00502437	0.00497729	0.00494064	0.00491462	0.00489981	0.00489649	0.00490448	0.00492401	0.00495509	0.0049972	0.00505052	0.00511465	0.00518909	0.00527315	0.00536605	0.00546743	0.00557646	0.00569215	0.0058138	0.00594043	0.00607164	0.00620649	0.00634405	0.00648399	0.00662534	0.0067673	0.00690953	0.00705124	0.00719214	0.0073318	0.00746929	0.00760453	0.00773671	0.00786584	0.00799187	0.0081138	0.00823165	0.00834487	0.00845337	0.00855738	0.00865591	0.00874906	0.00883686	0.00891844	0.00899409	0.00906384	0.00912736
0.00539735	0.00530994	0.00523034	0.00515931	0.00509751	0.00504523	0.00500312	0.00497188	0.00495184	0.00494311	0.00494581	0.0049603	0.00498683	0.00502525	0.00507505	0.00513593	0.00520758	0.00528945	0.00538039	0.00548016	0.00558815	0.00570323	0.0058243	0.00595068	0.00608199	0.0062173	0.00635536	0.00649575	0.00663784	0.00678079	0.00692395	0.00706672	0.00720883	0.00734984	0.00748848	0.00762489	0.00775894	0.00788987	0.00801729	0.00814085	0.00826021	0.00837525	0.00848584	0.00859133	0.00869178	0.00878662	0.00887575	0.00895932	0.00903707	0.00910863
0.00559033	0.00549214	0.00540088	0.0053169	0.00524121	0.00517438	0.00511693	0.00506959	0.00503302	0.00500738	0.00499327	0.00499118	0.00500097	0.00502309	0.00505735	0.00510364	0.00516146	0.00523019	0.00530963	0.00539908	0.00549744	0.00560398	0.00571779	0.00583847	0.00596487	0.00609594	0.00623125	0.00636978	0.0065105	0.006653	0.00679654	0.00694068	0.00708481	0.00722789	0.00736978	0.00750978	0.00764775	0.00778342	0.00791563	0.00804453	0.00816954	0.00829056	0.00840762	0.00851968	0.00862683	0.00872918	0.00882583	0.008917	0.00900248	0.00908188
0.00580106	0.00569335	0.0055913	0.00549581	0.00540767	0.00532718	0.00525521	0.00519268	0.00514017	0.0050981	0.00506707	0.0050477	0.00504072	0.00504629	0.00506417	0.00509441	0.00513704	0.00519178	0.00525776	0.0053347	0.00542208	0.00551891	0.00562407	0.00573686	0.00585676	0.00598277	0.00611357	0.00624856	0.00638705	0.00652816	0.00667118	0.00681537	0.00696022	0.00710519	0.00724901	0.00739192	0.00753358	0.00767287	0.00780947	0.00794313	0.00807345	0.00820026	0.0083232	0.00844158	0.00855566	0.00866472	0.00876855	0.00886718	0.00896031	0.00904761
0.00602741	0.00591162	0.00580066	0.00569494	0.00559537	0.00550264	0.00541739	0.00534052	0.0052729	0.00521497	0.00516761	0.00513171	0.00510755	0.00509575	0.00509649	0.00511017	0.00513667	0.00517563	0.00522715	0.00529069	0.00536529	0.00545026	0.00554487	0.00564872	0.0057606	0.00587931	0.00600442	0.00613484	0.00626943	0.00640772	0.00654893	0.00669236	0.00683719	0.00698243	0.00712789	0.00727285	0.00741682	0.00755946	0.0076997	0.00783767	0.00797273	0.00810464	0.00823327	0.00835763	0.00847781	0.00859379	0.00870461	0.00881042	0.00891096	0.00900583
0.00626858	0.00614604	0.00602707	0.00591257	0.00580329	0.00569944	0.00560205	0.00551224	0.00543065	0.00535782	0.00529474	0.00524228	0.00520149	0.00517278	0.0051563	0.00515262	0.0051621	0.00518487	0.0052204	0.00526852	0.00532895	0.00540099	0.00548365	0.00557628	0.00567832	0.00578877	0.00590632	0.00603023	0.00615978	0.00629413	0.00643226	0.00657329	0.00671665	0.0068617	0.0070072	0.0071532	0.00729923	0.00744403	0.00758735	0.00772895	0.00786824	0.00800491	0.00813849	0.00826838	0.00839477	0.00851682	0.00863422	0.00874694	0.00885471	0.00895719
0.00652249	0.00639457	0.00626954	0.00614761	0.00602959	0.00591622	0.00580828	0.00570668	0.00561225	0.00552562	0.00544795	0.0053803	0.00532324	0.00527749	0.0052437	0.00522283	0.00521509	0.00522042	0.00523923	0.00527142	0.00531631	0.00537339	0.00544222	0.00552263	0.00561333	0.00571314	0.00582169	0.00593789	0.00606057	0.00618909	0.00632254	0.00646016	0.00660101	0.00674404	0.00688903	0.00703516	0.00718166	0.00732817	0.0074737	0.00761825	0.00776092	0.00790151	0.00803975	0.0081747	0.00830634	0.00843447	0.00855812	0.00867751	0.0087923	0.00890183
0.0067885	0.0066565	0.00652618	0.00639817	0.00627324	0.00615161	0.00603434	0.0059225	0.00581669	0.00571759	0.00562637	0.00554408	0.00547177	0.00541016	0.00535981	0.0053217	0.0052964	0.00528449	0.00528583	0.00530055	0.00532878	0.00537019	0.00542419	0.00549017	0.00556763	0.00565582	0.00575345	0.00585976	0.00597406	0.00609545	0.00622279	0.00635511	0.00649176	0.00663212	0.00677482	0.00691973	0.00706625	0.00721311	0.00736001	0.00750652	0.00765189	0.00779594	0.00793794	0.00807731	0.00821415	0.00834748	0.00847697	0.00860264	0.00872395	0.00884056
0.00706463	0.00692985	0.00679606	0.00666332	0.00653239	0.00640408	0.00627915	0.00615832	0.0060424	0.00593218	0.00582892	0.00573372	0.00564715	0.00557016	0.00550374	0.00544917	0.00540691	0.00537723	0.00536091	0.00535832	0.00536927	0.00539354	0.00543102	0.00548178	0.00554478	0.00561897	0.00570409	0.00579922	0.00590325	0.00601546	0.00613481	0.00626062	0.00639188	0.00652741	0.00666693	0.00680954	0.00695427	0.00710069	0.00724782	0.00739541	0.00754254	0.00768894	0.00783426	0.00797744	0.00811842	0.00825677	0.00839158	0.00852308	0.00865072	0.00877366
0.00735044	0.00721404	0.00707746	0.00694121	0.00680614	0.0066724	0.00654089	0.00641265	0.0062882	0.00616838	0.00605435	0.00594706	0.00584757	0.00575679	0.00567569	0.00560529	0.00554634	0.00549978	0.00546597	0.00544536	0.00543846	0.00544536	0.0054659	0.00549967	0.00554645	0.00560581	0.00567674	0.00575854	0.00585068	0.00595229	0.00606217	0.00617937	0.00630321	0.00643303	0.00656737	0.00670598	0.00684816	0.00699255	0.00713881	0.00728629	0.00743423	0.00758247	0.00772997	0.00787609	0.0080209	0.00816326	0.00830291	0.00843972	0.00857294	0.00870223
0.00764409	0.00750721	0.00736959	0.0072312	0.00709275	0.00695499	0.00681857	0.00668413	0.00655247	0.00642443	0.0063012	0.00618373	0.00607262	0.00596905	0.00587408	0.0057891	0.00571473	0.00565157	0.00560074	0.00556291	0.00553834	0.00552713	0.00552955	0.00554601	0.00557592	0.00561852	0.00567381	0.00574117	0.00581966	0.00590856	0.0060069	0.0061141	0.00622914	0.00635083	0.0064788	0.00661216	0.00674971	0.00689101	0.00703502	0.00718129	0.00732894	0.00747753	0.00762647	0.00777475	0.00792218	0.00806822	0.00821195	0.00835346	0.00849201	0.00862675
0.0079453	0.00780912	0.00767104	0.0075315	0.00739144	0.00725082	0.00711044	0.00697133	0.00683402	0.00669929	0.00656818	0.00644141	0.00632019	0.00620554	0.00609852	0.00600008	0.00591105	0.00583275	0.00576578	0.00571081	0.0056686	0.0056397	0.00562434	0.00562252	0.0056343	0.00565976	0.00569825	0.00574931	0.00581262	0.00588742	0.00597275	0.0060678	0.00617186	0.00628436	0.00640386	0.00652995	0.00666186	0.00679821	0.00693857	0.00708219	0.00722824	0.0073764	0.00752546	0.00767478	0.00782435	0.00797286	0.00812002	0.00826556	0.00840851	0.00854861
0.00825253	0.00811797	0.00798103	0.0078417	0.00770059	0.00755837	0.00741569	0.00727312	0.00713137	0.00699122	0.00685368	0.0067196	0.0065897	0.00646522	0.0063471	0.00623665	0.00613471	0.00604204	0.0059599	0.0058891	0.0058302	0.00578371	0.00575016	0.00573036	0.00572415	0.00573123	0.00575189	0.00578588	0.00583258	0.00589148	0.00596186	0.00604333	0.00613507	0.00623589	0.00634549	0.00646289	0.00658684	0.00671687	0.00685195	0.00699148	0.00713458	0.00728061	0.00742876	0.00757814	0.00772842	0.00787887	0.00802849	0.00817719	0.00832411	0.00846848
0.00856547	0.0084337	0.00829839	0.00816002	0.00801961	0.00787697	0.00773279	0.00758816	0.00744345	0.00729931	0.00715662	0.00701611	0.00687902	0.00674638	0.00661908	0.00649803	0.00638415	0.0062789	0.00618293	0.00609697	0.00602203	0.00595893	0.00590831	0.00587039	0.00584563	0.00583454	0.0058369	0.00585259	0.00588162	0.00592355	0.00597782	0.00604387	0.00612114	0.00620919	0.00630671	0.00641316	0.00652786	0.00664956	0.00677769	0.00691147	0.00705004	0.00719284	0.0073386	0.00748669	0.00763695	0.00778777	0.00793894	0.00808997	0.00823971	0.00838803
0.00888283	0.00875458	0.00862238	0.0084864	0.00834717	0.0082052	0.00806117	0.00791559	0.00776894	0.00762188	0.00747543	0.00733041	0.0071876	0.00704805	0.00691256	0.00678237	0.00665849	0.00654171	0.00643312	0.00633365	0.00624415	0.00616527	0.00609778	0.00604265	0.00600022	0.00597057	0.00595429	0.00595156	0.00596214	0.00598591	0.00602256	0.00607198	0.00613364	0.00620654	0.00629042	0.00638448	0.00648756	0.00659935	0.00671879	0.00684514	0.00697756	0.00711522	0.00725723	0.00740276	0.00755119	0.00770163	0.00785316	0.00800537	0.00815739	0.00830838
0.00920433	0.00908073	0.00895218	0.00881924	0.00868285	0.00854272	0.00839949	0.00825411	0.00810681	0.00795827	0.00780931	0.00766064	0.00751342	0.00736851	0.00722669	0.0070889	0.00695607	0.00682954	0.00670991	0.00659799	0.00649492	0.00640162	0.00631888	0.00624717	0.00618719	0.00613983	0.00610525	0.00608364	0.00607542	0.00608058	0.00609898	0.00613045	0.00617466	0.00623143	0.00629975	0.00637924	0.00646946	0.0065693	0.00667814	0.00679523	0.00691966	0.00705082	0.0071873	0.0073286	0.00747423	0.00762251	0.00777319	0.00792558	0.00807845	0.00823155
0.00952892	0.00941068	0.00928714	0.00915866	0.00902555	0.00888813	0.00874718	0.00860305	0.00845611	0.00830706	0.00815689	0.00800632	0.00785605	0.007707	0.00755984	0.00741579	0.00727589	0.00714075	0.00701134	0.00688874	0.00677384	0.00666734	0.00657003	0.00648304	0.00640704	0.00634239	0.00628985	0.00624996	0.00622289	0.00620896	0.00620828	0.00622104	0.00624715	0.00628596	0.00633742	0.00640118	0.00647631	0.00656258	0.00665904	0.006765	0.00687968	0.00700216	0.00713154	0.00726706	0.00740784	0.00755293	0.00770139	0.00785246	0.00800533	0.00815902
0.00985642	0.00974464	0.00962671	0.0095032	0.00937483	0.00924126	0.00910315	0.00896132	0.00881594	0.0086678	0.00851762	0.00836589	0.00821376	0.00806195	0.00791114	0.00776234	0.00761636	0.00747429	0.00733678	0.00720469	0.00707913	0.00696091	0.00685093	0.00674981	0.00665841	0.00657778	0.00650826	0.00645032	0.0064048	0.00637205	0.00635231	0.00634587	0.00635271	0.00637304	0.00640633	0.0064525	0.00651148	0.00658228	0.00666445	0.00675741	0.00686037	0.00697267	0.00709302	0.00722087	0.00735562	0.00749544	0.00764009	0.00778863	0.00793972	0.00809313
0.010186	0.0100813	0.00997022	0.00985302	0.00972982	0.00960083	0.009467	0.00932856	0.00918575	0.0090394	0.00889025	0.00873896	0.00858619	0.00843277	0.00827926	0.00812689	0.00797653	0.00782871	0.00768434	0.00754451	0.00741	0.0072815	0.0071598	0.00704602	0.00694106	0.00684536	0.00675972	0.00668491	0.00662159	0.00657031	0.00653152	0.00650576	0.00649338	0.00649415	0.00650849	0.00653642	0.00657735	0.00663131	0.00669763	0.0067758	0.00686531	0.00696526	0.0070748	0.0071933	0.00731967	0.00745293	0.00759212	0.00773625	0.00788455	0.00803595
0.0105174	0.010421	0.0103173	0.0102069	0.0100902	0.00996698	0.00983801	0.00970388	0.00956474	0.00942141	0.00927444	0.0091242	0.0089719	0.00881809	0.00866341	0.00850888	0.00835513	0.00820311	0.00805348	0.00790709	0.00776483	0.00762749	0.00749596	0.00737095	0.00725333	0.00714408	0.00704367	0.00695286	0.00687273	0.00680379	0.00674661	0.00670185	0.00666986	0.00665121	0.00664599	0.00665442	0.00667672	0.00671239	0.00676126	0.0068231	0.00689733	0.00698337	0.00708018	0.00718729	0.00730392	0.0074283	0.0075602	0.00769858	0.00784207	0.00799024
0.0108502	0.0107626	0.0106674	0.010565	0.0104553	0.0103386	0.0102158	0.010087	0.00995246	0.00981294	0.00966902	0.00952135	0.00937064	0.00921756	0.00906262	0.00890696	0.00875138	0.00859628	0.00844255	0.00829116	0.00814276	0.00799805	0.00785775	0.00772296	0.00759455	0.00747299	0.00735904	0.00725372	0.00715788	0.0070722	0.00699726	0.00693397	0.00688311	0.00684483	0.00681992	0.00680879	0.0068113	0.00682791	0.00685828	0.00690229	0.00695977	0.00702996	0.00711226	0.00720628	0.00731076	0.00742486	0.00754772	0.00767824	0.00781566	0.00795871
0.0111841	0.0111065	0.0110204	0.0109265	0.010825	0.010716	0.0105999	0.0104773	0.0103483	0.0102137	0.0100739	0.00992941	0.00978133	0.00963009	0.0094762	0.00932079	0.00916427	0.00900749	0.00885109	0.00869581	0.00854244	0.00839169	0.00824443	0.00810133	0.00796318	0.00783087	0.00770488	0.00758624	0.00747605	0.00737476	0.0072832	0.00720246	0.00713304	0.00707585	0.00703142	0.0070003	0.0069831	0.0069798	0.00699065	0.00701583	0.00705507	0.00710812	0.00717429	0.00725329	0.00734431	0.00744583	0.00755775	0.00767894	0.00780803	0.00794435
0.0115189	0.0114517	0.0113758	0.0112916	0.0111989	0.0110981	0.01099	0.0108745	0.0107519	0.010623	0.0104883	0.0103483	0.0102039	0.0100554	0.00990355	0.00974923	0.00959317	0.00943573	0.00927772	0.00912001	0.00896308	0.00880774	0.00865463	0.00850455	0.00835844	0.00821669	0.00808006	0.00794969	0.00782637	0.00771078	0.00760376	0.00750641	0.00741971	0.00734414	0.00728068	0.00723014	0.0071928	0.00716959	0.00716052	0.0071659	0.0071861	0.00722058	0.00726915	0.00733169	0.00740701	0.00749462	0.0075938	0.00770342	0.00782272	0.00795034
0.0118544	0.0117987	0.0117336	0.0116595	0.0115768	0.0114854	0.0113857	0.0112781	0.0111629	0.0110408	0.0109121	0.0107772	0.0106374	0.0104928	0.010344	0.0101921	0.0100373	0.00988048	0.00972216	0.009563	0.00940374	0.00924506	0.00908761	0.00893201	0.00877901	0.00862934	0.00848354	0.0083427	0.00820779	0.00807922	0.00795809	0.00784568	0.00774251	0.00764962	0.00756791	0.00749824	0.00744155	0.00739825	0.00736897	0.00735437	0.00735461	0.00736974	0.00739961	0.00744413	0.00750271	0.00757432	0.00765895	0.00775555	0.00786276	0.00797991
0.0121905	0.0121468	0.0120934	0.0120308	0.0119586	0.011877	0.011787	0.0116882	0.0115812	0.0114666	0.0113446	0.0112162	0.0110819	0.010942	0.0107972	0.0106485	0.0104963	0.010341	0.0101834	0.0100242	0.00986382	0.00970308	0.00954238	0.00938245	0.00922419	0.00906789	0.00891432	0.00876458	0.00861933	0.00847927	0.00834547	0.008219	0.0081008	0.00799163	0.00789266	0.00780493	0.00772914	0.00766647	0.00761732	0.00758242	0.00756262	0.0075577	0.00756788	0.00759342	0.00763352	0.00768807	0.00775663	0.00783804	0.00793178	0.00803654
0.0125273	0.0124966	0.0124558	0.0124049	0.0123441	0.0122736	0.0121936	0.0121045	0.0120065	0.0119003	0.0117861	0.0116646	0.0115367	0.0114026	0.0112628	0.0111184	0.0109696	0.010817	0.0106612	0.0105029	0.0103426	0.010181	0.0100183	0.00985546	0.009693	0.00953151	0.00937151	0.00921411	0.0090601	0.00890991	0.00876476	0.00862588	0.00849376	0.00836963	0.00825455	0.00814965	0.00805609	0.00797446	0.00790574	0.00785113	0.00781102	0.00778581	0.00777589	0.0077816	0.00780268	0.00783863	0.00788961	0.00795469	0.00803285	0.00812353
0.0128649	0.0128478	0.0128202	0.0127822	0.0127335	0.0126744	0.0126057	0.012527	0.0124389	0.0123418	0.0122361	0.0121227	0.0120022	0.0118745	0.0117406	0.0116013	0.0114569	0.0113079	0.0111551	0.0109989	0.0108398	0.0106783	0.0105148	0.0103501	0.0101849	0.0100194	0.00985438	0.00969081	0.00952919	0.00937031	0.00921533	0.00906509	0.00892059	0.0087828	0.00865295	0.00853223	0.00842153	0.00832213	0.00823483	0.00816069	0.00810084	0.00805543	0.00802517	0.00801075	0.00801174	0.00802853	0.00806089	0.00810786	0.00816935	0.0082442
0.0132036	0.013201	0.0131874	0.0131626	0.0131269	0.0130803	0.0130232	0.0129557	0.0128781	0.0127911	0.0126949	0.0125901	0.0124776	0.0123574	0.0122303	0.0120972	0.0119582	0.0118139	0.0116649	0.0115117	0.0113547	0.0111945	0.0110314	0.0108662	0.0106993	0.0105311	0.0103622	0.0101936	0.010026	0.00985971	0.00969608	0.00953618	0.00938054	0.00923053	0.00908722	0.00895179	0.00882555	0.00870922	0.008604	0.00851155	0.00843235	0.0083671	0.00831683	0.00828211	0.00826316	0.00825984	0.00827255	0.00830076	0.00834391	0.00840157
0.0135437	0.0135562	0.0135571	0.0135466	0.0135245	0.0134909	0.0134465	0.0133909	0.0133247	0.0132483	0.0131622	0.0130672	0.0129636	0.0128516	0.0127321	0.0126059	0.0124732	0.0123344	0.0121902	0.0120411	0.0118874	0.0117295	0.0115679	0.0114031	0.0112358	0.011066	0.0108946	0.0107223	0.0105497	0.0103774	0.0102067	0.0100382	0.00987291	0.00971202	0.00955661	0.00940794	0.00926701	0.00913518	0.00901356	0.00890341	0.00880588	0.00872157	0.00865162	0.00859699	0.0085576	0.00853417	0.00852688	0.00853517	0.00855943	0.00859872
0.0138858	0.013914	0.0139303	0.0139345	0.0139267	0.0139071	0.0138757	0.0138328	0.0137786	0.0137138	0.0136386	0.0135538	0.0134598	0.0133569	0.0132459	0.0131276	0.013002	0.0128697	0.0127313	0.0125871	0.0124375	0.012283	0.0121239	0.0119608	0.0117941	0.0116239	0.011451	0.0112762	0.0111	0.010923	0.0107462	0.0105707	0.0103971	0.0102267	0.0100605	0.0098998	0.00974595	0.00959975	0.00946259	0.00933624	0.00922129	0.00911869	0.00902995	0.00895578	0.00889662	0.0088529	0.00882528	0.00881376	0.0088181	0.00883813
0.0142305	0.0142751	0.0143072	0.014327	0.0143342	0.0143289	0.0143114	0.0142818	0.0142404	0.0141877	0.0141241	0.0140504	0.0139668	0.0138737	0.013772	0.0136623	0.0135447	0.0134197	0.0132879	0.0131496	0.0130052	0.0128551	0.0126995	0.012539	0.012374	0.0122045	0.0120313	0.0118553	0.0116766	0.011496	0.0113147	0.0111332	0.0109526	0.010774	0.0105984	0.0104271	0.0102613	0.0101022	0.00995126	0.00980959	0.00967841	0.00955876	0.00945198	0.00935912	0.00928045	0.00921706	0.00916948	0.00913763	0.0091221	0.0091223
0.0145789	0.0146404	0.014689	0.0147247	0.0147475	0.0147572	0.0147541	0.0147384	0.0147104	0.0146706	0.0146194	0.0145572	0.0144848	0.0144023	0.0143107	0.0142103	0.0141014	0.0139846	0.0138603	0.0137288	0.0135905	0.0134457	0.0132947	0.0131379	0.0129755	0.0128078	0.0126355	0.0124591	0.0122792	0.0120963	0.0119114	0.0117254	0.011539	0.0113535	0.0111698	0.0109893	0.0108132	0.0106425	0.0104786	0.0103232	0.010177	0.0100414	0.00991782	0.00980712	0.00971008	0.00962751	0.00956024	0.00950869	0.00947291	0.00945293
0.0149319	0.0150107	0.0150763	0.0151286	0.0151674	0.0151927	0.0152047	0.0152035	0.0151895	0.0151631	0.0151247	0.015075	0.0150144	0.0149432	0.0148622	0.0147719	0.0146726	0.0145647	0.0144487	0.014325	0.0141937	0.0140552	0.0139096	0.0137574	0.0135988	0.0134339	0.0132634	0.013088	0.0129078	0.0127237	0.0125366	0.0123471	0.0121562	0.011965	0.0117745	0.0115861	0.0114008	0.0112199	0.0110448	0.0108767	0.010717	0.0105668	0.0104275	0.0103001	0.0101855	0.0100847	0.0099986	0.00992744	0.00987191	0.00983188
0.015291	0.0153876	0.0154705	0.0155397	0.015595	0.0156364	0.0156639	0.0156778	0.0156783	0.0156659	0.0156411	0.0156042	0.015556	0.0154968	0.0154271	0.0153477	0.0152586	0.0151606	0.0150538	0.0149385	0.0148151	0.0146837	0.0145446	0.0143979	0.014244	0.014083	0.0139154	0.0137418	0.0135626	0.0133784	0.01319	0.0129983	0.0128042	0.0126085	0.0124125	0.0122173	0.0120244	0.0118346	0.0116493	0.0114702	0.0112981	0.0111345	0.0109809	0.010838	0.0107071	0.0105891	0.0104848	0.0103951	0.0103202	0.0102603
0.0156577	0.0157723	0.0158729	0.0159594	0.0160317	0.0160896	0.0161331	0.0161625	0.016178	0.01618	0.0161692	0.0161459	0.0161106	0.0160638	0.0160061	0.0159381	0.0158602	0.0157726	0.0156756	0.0155698	0.0154551	0.0153318	0.0151999	0.0150597	0.0149115	0.0147554	0.0145917	0.0144211	0.0142438	0.0140605	0.0138721	0.0136792	0.0134828	0.0132839	0.0130836	0.0128831	0.0126835	0.0124861	0.0122923	0.0121033	0.0119204	0.0117449	0.0115781	0.0114211	0.011275	0.0111409	0.0110197	0.010912	0.0108186	0.0107396
0.016034	0.0161668	0.0162853	0.0163894	0.016479	0.0165536	0.0166135	0.0166587	0.0166895	0.0167065	0.0167102	0.0167008	0.0166789	0.0166452	0.0166001	0.0165442	0.0164779	0.0164015	0.0163153	0.0162195	0.0161144	0.016	0.0158763	0.0157435	0.0156019	0.0154516	0.0152927	0.015126	0.0149517	0.0147704	0.0145829	0.0143899	0.0141925	0.0139915	0.0137881	0.0135834	0.0133787	0.013175	0.0129737	0.0127763	0.0125839	0.0123977	0.0122192	0.0120493	0.0118895	0.0117406	0.0116034	0.0114791	0.011368	0.0112705
0.0164221	0.0165731	0.0167095	0.0168315	0.0169385	0.0170302	0.0171066	0.017168	0.0172145	0.0172468	0.0172652	0.0172701	0.0172622	0.0172419	0.0172099	0.0171668	0.0171128	0.0170482	0.0169732	0.0168884	0.0167937	0.016689	0.0165743	0.0164498	0.0163158	0.0161722	0.0160191	0.0158572	0.0156869	0.0155085	0.0153231	0.015131	0.0149337	0.0147318	0.0145264	0.0143187	0.0141099	0.0139012	0.013694	0.0134894	0.0132888	0.0130933	0.0129043	0.0127231	0.0125508	0.0123884	0.0122366	0.0120966	0.0119689	0.0118541
0.0168246	0.0169938	0.0171481	0.0172879	0.0174125	0.0175213	0.0176145	0.0176921	0.0177545	0.0178023	0.0178359	0.0178553	0.0178615	0.0178552	0.0178369	0.0178069	0.0177657	0.0177136	0.0176507	0.0175775	0.0174939	0.0173996	0.0172949	0.0171795	0.017054	0.0169179	0.0167714	0.0166154	0.01645	0.0162756	0.0160931	0.0159032	0.015707	0.0155051	0.015299	0.0150894	0.0148777	0.0146654	0.0144533	0.0142428	0.0140355	0.013832	0.0136341	0.0134428	0.0132594	0.0130848	0.0129195	0.0127654	0.0126223	0.0124909
0.0172446	0.0174317	0.0176036	0.0177613	0.0179033	0.0180292	0.0181392	0.0182332	0.0183114	0.0183749	0.0184237	0.018458	0.0184786	0.0184864	0.0184825	0.0184658	0.0184379	0.018399	0.0183486	0.0182878	0.0182161	0.018133	0.0180389	0.0179334	0.0178173	0.0176898	0.0175506	0.0174015	0.0172419	0.0170725	0.016894	0.0167069	0.016513	0.0163123	0.0161066	0.0158961	0.0156827	0.015468	0.0152524	0.0150372	0.0148247	0.0146143	0.0144088	0.014209	0.0140157	0.0138303	0.0136529	0.0134859	0.0133286	0.0131822
0.0179871	0.0182037	0.0184041	0.0185917	0.0187625	0.0189168	0.0190552	0.0191765	0.0192808	0.0193712	0.0194456	0.0195054	0.0195507	0.0195821	0.0196038	0.0196096	0.0196046	0.0195896	0.0195606	0.0195221	0.0194715	0.0194081	0.0193337	0.0192458	0.0191473	0.0190356	0.01891	0.0187739	0.0186257	0.0184661	0.0182962	0.0181155	0.0179271	0.0177295	0.0175269	0.0173163	0.0171022	0.0168854	0.0166658	0.0164445	0.016226	0.0160058	0.0157898	0.015578	0.0153701	0.0151694	0.0149734	0.0147881	0.0146087	0.0144393
0.0188584	0.0191124	0.0193526	0.0195774	0.0197863	0.0199795	0.020156	0.0203147	0.0204557	0.0205835	0.0206925	0.0207894	0.0208698	0.0209353	0.0209915	0.0210317	0.0210602	0.0210782	0.0210831	0.0210756	0.0210561	0.0210232	0.0209768	0.0209181	0.0208441	0.0207561	0.0206547	0.0205374	0.020408	0.0202653	0.0201087	0.0199417	0.0197616	0.0195739	0.0193757	0.01917	0.018959	0.0187398	0.0185184	0.018294	0.0180667	0.0178393	0.0176105	0.0173859	0.0171616	0.0169413	0.0167266	0.0165152	0.0163098	0.0161106
0.0195563	0.0198433	0.0201167	0.0203779	0.0206222	0.0208502	0.0210622	0.021258	0.0214349	0.0215965	0.0217422	0.0218734	0.0219885	0.0220907	0.0221789	0.0222553	0.0223178	0.0223687	0.0224089	0.0224331	0.0224455	0.0224449	0.0224287	0.0223977	0.0223522	0.0222906	0.0222122	0.0221193	0.0220093	0.0218851	0.0217465	0.0215921	0.0214279	0.0212492	0.0210596	0.0208626	0.020655	0.0204399	0.0202187	0.0199927	0.0197629	0.0195299	0.0192942	0.0190585	0.0188224	0.0185881	0.0183544	0.018124	0.0178956	0.017671
0.0200806	0.0203948	0.0206984	0.0209894	0.0212652	0.0215268	0.0217703	0.0219994	0.022211	0.0224056	0.0225851	0.0227504	0.0228999	0.0230353	0.0231589	0.0232683	0.0233644	0.0234519	0.0235232	0.0235813	0.0236271	0.0236585	0.0236731	0.0236727	0.0236556	0.0236212	0.0235699	0.0235001	0.0234138	0.0233095	0.0231901	0.0230539	0.0229051	0.0227388	0.0225627	0.0223745	0.0221747	0.0219672	0.0217495	0.0215252	0.0212961	0.0210614	0.0208223	0.0205798	0.0203358	0.0200915	0.0198436	0.0195975	0.0193508	0.0191049
0.0204328	0.0207694	0.021097	0.0214128	0.0217159	0.0220059	0.0222788	0.0225374	0.0227798	0.0230063	0.023217	0.0234142	0.0235949	0.0237649	0.0239198	0.0240635	0.0241942	0.0243126	0.0244184	0.0245104	0.024589	0.024652	0.0246984	0.0247296	0.024741	0.0247357	0.0247121	0.0246669	0.0246057	0.0245248	0.0244255	0.0243106	0.0241768	0.0240295	0.0238667	0.023691	0.0235037	0.0233036	0.0230949	0.0228768	0.0226498	0.022419	0.0221791	0.0219352	0.0216872	0.0214343	0.0211786	0.0209213	0.0206596	0.020397
0.0206206	0.0209721	0.0213149	0.0216525	0.0219748	0.022289	0.0225868	0.0228711	0.023141	0.0233946	0.0236352	0.0238608	0.0240731	0.0242716	0.024459	0.0246351	0.0247962	0.0249484	0.0250855	0.0252114	0.0253212	0.0254173	0.0254949	0.0255558	0.0255995	0.0256221	0.0256261	0.0256097	0.0255721	0.0255171	0.0254411	0.0253459	0.0252342	0.0251048	0.0249598	0.0247994	0.0246251	0.0244393	0.0242395	0.024032	0.0238131	0.0235852	0.0233505	0.0231098	0.0228595	0.0226057	0.0223467	0.0220802	0.0218101	0.0215357
0.0206482	0.0210067	0.0213609	0.0217092	0.0220497	0.0223792	0.0226974	0.0230036	0.0232953	0.0235735	0.023838	0.0240909	0.0243284	0.0245563	0.0247726	0.0249773	0.0251698	0.0253519	0.025521	0.0256767	0.0258191	0.0259461	0.026054	0.0261468	0.0262195	0.0262726	0.0263048	0.0263155	0.0263062	0.0262757	0.0262247	0.0261536	0.0260636	0.0259542	0.0258285	0.0256875	0.0255294	0.0253571	0.0251749	0.0249776	0.024769	0.0245527	0.0243253	0.0240886	0.0238443	0.0235929	0.0233307	0.0230646	0.0227872	0.0225064
0.0205285	0.020885	0.0212418	0.0215953	0.0219434	0.0222837	0.0226167	0.022937	0.0232456	0.0235453	0.0238286	0.0241038	0.0243668	0.024618	0.0248594	0.0250916	0.0253119	0.0255219	0.0257194	0.0259052	0.0260767	0.0262346	0.0263727	0.026495	0.0265975	0.0266796	0.0267406	0.0267803	0.0267981	0.0267934	0.0267682	0.0267231	0.0266558	0.0265699	0.0264657	0.0263442	0.0262058	0.0260531	0.025885	0.0257052	0.0255108	0.025307	0.0250903	0.0248653	0.0246272	0.0243818	0.0241267	0.0238593	0.0235841	0.0232997
0.0202723	0.0206177	0.0209677	0.0213182	0.0216676	0.0220127	0.0223495	0.0226799	0.0230021	0.0233133	0.0236136	0.0239054	0.0241873	0.0244596	0.024723	0.0249785	0.0252226	0.0254592	0.0256816	0.0258959	0.0260957	0.026279	0.0264483	0.0265988	0.0267286	0.0268408	0.0269299	0.0269982	0.0270426	0.0270668	0.0270671	0.0270469	0.0270069	0.0269436	0.026862	0.0267646	0.0266466	0.0265155	0.0263662	0.0262048	0.0260289	0.0258416	0.0256391	0.0254276	0.0252028	0.0249664	0.0247176	0.0244594	0.024188	0.023904
0.0198961	0.0202203	0.0205534	0.0208922	0.0212333	0.0215736	0.0219102	0.0222428	0.0225687	0.022888	0.0231984	0.0235025	0.0237987	0.0240868	0.0243679	0.0246421	0.0249076	0.0251648	0.0254127	0.0256492	0.0258738	0.0260851	0.026279	0.0264579	0.0266149	0.0267537	0.0268708	0.0269673	0.0270396	0.02709	0.0271181	0.0271245	0.0271088	0.0270728	0.0270168	0.0269416	0.0268483	0.0267394	0.0266123	0.0264722	0.0263167	0.0261483	0.0259651	0.0257696	0.0255597	0.0253394	0.0251024	0.0248542	0.0245919	0.0243159
0.0194149	0.019707	0.0200145	0.0203312	0.020655	0.0209829	0.0213105	0.0216364	0.0219609	0.0222795	0.0225943	0.0229048	0.0232071	0.0235084	0.0238003	0.0240904	0.024372	0.0246465	0.0249146	0.0251716	0.0254184	0.0256524	0.0258705	0.0260731	0.0262574	0.0264215	0.0265654	0.026689	0.0267876	0.0268665	0.0269206	0.0269533	0.0269642	0.0269549	0.026924	0.026876	0.0268067	0.0267214	0.026621	0.0265037	0.02637	0.0262256	0.0260626	0.0258874	0.0256972	0.0254934	0.0252726	0.0250398	0.02479	0.0245249
0.0188475	0.0190993	0.0193688	0.0196533	0.0199507	0.0202559	0.0205646	0.0208774	0.0211899	0.0215019	0.0218133	0.0221223	0.0224294	0.0227323	0.0230327	0.0233329	0.023624	0.0239137	0.0241957	0.0244693	0.0247349	0.0249885	0.0252284	0.025453	0.0256601	0.025849	0.0260174	0.0261658	0.0262913	0.026396	0.0264765	0.0265365	0.0265735	0.0265924	0.0265874	0.0265657	0.0265229	0.0264658	0.0263877	0.0262977	0.026191	0.0260672	0.0259303	0.0257787	0.0256095	0.0254271	0.0252277	0.0250123	0.0247796	0.0245307
0.0182155	0.0184138	0.0186363	0.0188794	0.019139	0.0194114	0.0196928	0.0199815	0.0202748	0.0205723	0.020871	0.0211726	0.0214738	0.0217746	0.0220776	0.0223788	0.0226778	0.0229753	0.0232669	0.0235542	0.023833	0.024103	0.0243601	0.0246038	0.0248309	0.0250426	0.0252341	0.0254055	0.0255553	0.0256859	0.0257925	0.0258784	0.0259413	0.0259872	0.0260092	0.0260144	0.0260004	0.0259686	0.0259198	0.025856	0.0257749	0.0256811	0.0255691	0.0254416	0.0252996	0.0251398	0.0249633	0.0247705	0.0245588	0.0243303
0.0175399	0.0176758	0.0178406	0.0180305	0.0182424	0.018471	0.0187145	0.0189701	0.0192347	0.0195073	0.019786	0.0200721	0.0203585	0.0206526	0.0209487	0.0212464	0.0215456	0.0218459	0.0221421	0.0224367	0.022725	0.0230067	0.0232777	0.0235369	0.0237825	0.0240113	0.0242238	0.0244168	0.0245889	0.0247436	0.0248739	0.0249864	0.025075	0.0251468	0.0251966	0.0252289	0.0252427	0.0252387	0.0252189	0.0251827	0.0251309	0.0250638	0.0249806	0.0248821	0.0247652	0.0246339	0.024484	0.024316	0.0241288	0.023924
0.0168436	0.0169075	0.0170032	0.0171323	0.0172845	0.01746	0.017654	0.0178662	0.0180922	0.0183306	0.0185798	0.0188397	0.0191063	0.0193818	0.0196645	0.019953	0.0202442	0.0205406	0.020837	0.0211329	0.0214261	0.0217146	0.0219938	0.0222659	0.0225247	0.0227693	0.0229986	0.0232109	0.0234036	0.0235795	0.0237335	0.0238691	0.0239837	0.0240807	0.024156	0.0242167	0.0242583	0.0242832	0.0242908	0.0242857	0.0242627	0.0242248	0.0241715	0.024103	0.0240158	0.0239126	0.0237905	0.0236517	0.0234922	0.0233129
0.0161482	0.016133	0.0161539	0.0162086	0.0162921	0.016404	0.0165388	0.0166958	0.0168726	0.0170663	0.0172752	0.0175012	0.0177361	0.0179867	0.0182471	0.0185165	0.0187948	0.0190793	0.019369	0.0196606	0.0199519	0.0202429	0.0205266	0.0208061	0.0210735	0.0213302	0.0215729	0.0218019	0.0220118	0.0222069	0.0223823	0.02254	0.0226782	0.0228001	0.0229024	0.0229881	0.0230567	0.0231118	0.0231485	0.0231715	0.0231796	0.0231715	0.0231495	0.0231112	0.0230557	0.022983	0.0228932	0.0227826	0.022654	0.0225068
0.0154745	0.0153763	0.0153154	0.0152876	0.0152951	0.0153339	0.015397	0.0154899	0.0156045	0.0157437	0.0159023	0.0160814	0.0162764	0.0164907	0.016719	0.0169624	0.0172178	0.0174837	0.0177581	0.0180398	0.0183243	0.0186094	0.0188932	0.0191741	0.0194461	0.0197117	0.0199639	0.0202052	0.0204303	0.0206412	0.0208357	0.0210139	0.021174	0.0213175	0.0214457	0.0215574	0.0216529	0.0217351	0.0218024	0.0218542	0.0218923	0.0219162	0.0219256	0.0219181	0.021895	0.0218555	0.0217953	0.0217193	0.021622	0.0215068
0.0148449	0.0146608	0.014513	0.0144007	0.0143227	0.0142789	0.014263	0.0142793	0.0143238	0.0143951	0.0144895	0.0146136	0.0147564	0.0149223	0.0151097	0.0153164	0.0155392	0.0157779	0.0160299	0.0162918	0.0165626	0.0168373	0.0171136	0.017391	0.0176637	0.0179311	0.0181893	0.01844	0.0186756	0.0188997	0.019111	0.0193059	0.0194868	0.0196524	0.0198019	0.0199399	0.0200616	0.0201704	0.0202658	0.0203476	0.0204157	0.0204703	0.0205105	0.0205371	0.0205455	0.0205391	0.0205133	0.020471	0.0204075	0.0203266
0.0142714	0.0140052	0.0137718	0.0135733	0.0134069	0.0132748	0.013172	0.013104	0.0130653	0.0130579	0.0130799	0.0131316	0.0132108	0.0133175	0.0134515	0.0136081	0.0137895	0.01399	0.0142088	0.0144446	0.014692	0.0149488	0.0152108	0.0154787	0.0157446	0.0160121	0.0162707	0.016524	0.0167685	0.0170026	0.0172266	0.017437	0.0176347	0.0178192	0.0179922	0.0181518	0.0182988	0.0184344	0.0185561	0.0186676	0.0187648	0.018852	0.0189218	0.0189804	0.0190237	0.0190489	0.0190591	0.0190494	0.0190224	0.0189769
0.0137664	0.0134263	0.013114	0.0128312	0.0125775	0.0123555	0.012163	0.0120033	0.0118741	0.0117781	0.0117135	0.0116821	0.0116833	0.0117172	0.0117826	0.0118781	0.0120025	0.0121532	0.0123289	0.0125247	0.0127396	0.0129711	0.0132106	0.0134607	0.013716	0.0139732	0.0142288	0.0144822	0.0147294	0.0149711	0.015202	0.0154262	0.0156394	0.0158408	0.0160334	0.0162145	0.0163848	0.0165446	0.0166951	0.0168323	0.0169596	0.0170754	0.0171783	0.0172675	0.017344	0.017404	0.0174464	0.0174745	0.0174819	0.0174725
0.0133334	0.0129329	0.0125523	0.0121956	0.011863	0.0115565	0.0112743	0.0110215	0.0107993	0.0106055	0.0104462	0.0103198	0.0102286	0.0101738	0.0101559	0.0101727	0.0102239	0.0103095	0.0104252	0.0105709	0.0107406	0.010932	0.0111412	0.0113649	0.0115999	0.011843	0.0120881	0.012335	0.0125822	0.0128251	0.0130627	0.0132961	0.0135212	0.0137389	0.0139474	0.0141496	0.0143414	0.0145251	0.0146998	0.0148653	0.0150205	0.0151649	0.015298	0.0154202	0.0155275	0.0156212	0.015698	0.0157606	0.015806	0.0158312
0.012971	0.012527	0.0120967	0.0116811	0.0112839	0.0109032	0.0105436	0.0102045	0.00989074	0.00960133	0.00934149	0.00911298	0.00891802	0.0087586	0.00864013	0.00855801	0.00851681	0.00851659	0.00855352	0.00862824	0.00873417	0.00887306	0.00903671	0.00922248	0.0094272	0.00964444	0.00987389	0.0101099	0.0103484	0.0105911	0.0108304	0.0110698	0.0113045	0.0115364	0.0117604	0.011979	0.0121927	0.0123996	0.0125973	0.0127892	0.0129711	0.0131444	0.0133072	0.0134595	0.0135997	0.0137247	0.0138366	0.0139338	0.0140134	0.0140764
0.0126702	0.0122022	0.0117435	0.0112929	0.0108501	0.0104181	0.00999886	0.00959036	0.00919991	0.00882526	0.00847271	0.00814287	0.0078406	0.00756944	0.00733351	0.00713586	0.00697706	0.0068639	0.00679445	0.00676999	0.00678765	0.00684754	0.00694407	0.00707322	0.00723117	0.00741294	0.00761402	0.00782959	0.00805621	0.00829163	0.00852958	0.00877327	0.00901445	0.00925731	0.0094966	0.00973319	0.00996589	0.0101938	0.0104171	0.0106324	0.0108424	0.0110428	0.0112353	0.0114162	0.0115869	0.0117452	0.0118894	0.0120194	0.0121348	0.0122335
0.0124135	0.0119491	0.0114848	0.0110221	0.0105631	0.0101044	0.00965233	0.00920388	0.00876285	0.00832842	0.00790594	0.00749659	0.00710109	0.00672666	0.0063749	0.00605247	0.00576114	0.00550719	0.00529803	0.00513392	0.00502147	0.00495902	0.00494807	0.00498539	0.00506581	0.00518905	0.00534277	0.00552603	0.00573022	0.00595157	0.00618633	0.00642969	0.00667889	0.00693265	0.00718627	0.00744302	0.00769496	0.00794509	0.00819385	0.00843395	0.00867062	0.00889885	0.00911889	0.00932991	0.00953058	0.00971871	0.00989553	0.0100579	0.010206	0.0103402
0.0121872	0.0117464	0.011302	0.0108539	0.0104053	0.00995296	0.00949864	0.00904483	0.00858967	0.0081335	0.00768181	0.00723047	0.00678428	0.0063447	0.00591302	0.00549414	0.00508873	0.00470235	0.00434017	0.00400934	0.00371491	0.00346609	0.00327083	0.00313594	0.0030655	0.00306324	0.003124	0.00323888	0.00339924	0.00359821	0.00382485	0.00407007	0.00432971	0.00460005	0.00487555	0.00515353	0.00543174	0.00570962	0.00598207	0.00625299	0.00651614	0.00677295	0.0070203	0.00725975	0.00748922	0.00770614	0.00791195	0.00810438	0.00828356	0.00844812
0.0120212	0.0116104	0.0111946	0.0107739	0.010349	0.00991937	0.00948542	0.00904818	0.0086074	0.00816346	0.00771793	0.00727027	0.00682201	0.00637367	0.00592621	0.00548157	0.00504065	0.00460542	0.00417826	0.00376241	0.00336072	0.00297842	0.00262226	0.00230156	0.00203054	0.00182753	0.00171151	0.00169412	0.00177337	0.00193327	0.0021507	0.0024058	0.00268455	0.00297757	0.003278	0.00358097	0.00388379	0.00418422	0.00447981	0.00477045	0.00505355	0.00532903	0.00559531	0.00585217	0.00609845	0.00633305	0.00655562	0.00676558	0.0069624	0.0071454
0.0119551	0.0115662	0.0111715	0.0107712	0.0103657	0.00995491	0.00953895	0.00911857	0.00869389	0.00826512	0.0078332	0.00739817	0.00696073	0.00652142	0.00608091	0.0056403	0.00520041	0.004762	0.00432608	0.00389464	0.00346864	0.00304971	0.00264043	0.00224401	0.00186633	0.00151771	0.00121729	0.0010011	0.000921699	0.00100392	0.00120811	0.00147919	0.00178181	0.00209865	0.00242075	0.00274266	0.00306189	0.0033764	0.00368452	0.00398583	0.00427878	0.00456302	0.00483767	0.00510226	0.00535598	0.00559807	0.00582803	0.00604556	0.0062503	0.00644153
0.011905	0.01154	0.0111686	0.0107912	0.010408	0.0100189	0.00962421	0.00922452	0.00882011	0.00841111	0.00799804	0.00758128	0.00716144	0.00673894	0.00631427	0.00588817	0.00546143	0.00503448	0.00460797	0.00418304	0.00376023	0.00334017	0.00292345	0.0025107	0.00210276	0.00170061	0.00130523	0.000918496	0.000547181	0.000239494	0.000320758	0.000649239	0.000998689	0.00134762	0.00169201	0.00202984	0.00236051	0.00268365	0.00299879	0.00330551	0.00360307	0.00389126	0.00416955	0.00443754	0.00469471	0.00494056	0.00517449	0.00539623	0.00560565	0.00580225
0.0118623	0.0115225	0.011176	0.0108231	0.0104639	0.0100987	0.00972772	0.0093514	0.00897013	0.008584	0.00819342	0.00779891	0.00740104	0.00700023	0.00659693	0.00619192	0.00578576	0.00537902	0.00497248	0.00456714	0.00416353	0.00376224	0.00336392	0.00296947	0.00258013	0.0021968	0.00182101	0.00145558	0.00110586	0.000785919	0.00053943	0.000479782	0.000649729	0.000924011	0.0012294	0.00154281	0.0018563	0.00216617	0.00247074	0.00276883	0.00305933	0.00334146	0.00361476	0.00387875	0.00413289	0.00437649	0.00460908	0.00483049	0.00504031	0.00523799
0.0118197	0.011506	0.0111853	0.0108579	0.0105242	0.0101842	0.00983829	0.00948703	0.00913076	0.00876933	0.00840338	0.00803359	0.0076603	0.007284	0.00690523	0.00652462	0.00614304	0.00576123	0.00537979	0.00499964	0.0046218	0.00424696	0.00387599	0.00351033	0.00315163	0.00280171	0.00246298	0.00213915	0.00183612	0.00156315	0.0013349	0.00117322	0.00110269	0.00113526	0.0012582	0.00144428	0.00166872	0.00191446	0.00217105	0.00243198	0.00269296	0.0029513	0.00320522	0.00345316	0.00369384	0.00392646	0.00415023	0.00436431	0.00456835	0.00476195
0.0117713	0.0114841	0.0111897	0.0108886	0.0105808	0.0102669	0.00994696	0.00962159	0.00929104	0.00895538	0.00861533	0.00827147	0.00792404	0.00757369	0.00722104	0.00686662	0.00651141	0.00615619	0.00580153	0.00544844	0.00509798	0.00475111	0.00440885	0.00407259	0.00374416	0.00342528	0.00311832	0.00282627	0.00255321	0.00230453	0.00208685	0.00190845	0.00177876	0.00170612	0.00169468	0.00174252	0.00184206	0.00198231	0.00215244	0.00234319	0.00254711	0.00275857	0.0029738	0.00318951	0.00340326	0.00361319	0.00381769	0.00401583	0.00420651	0.00438897
0.0117122	0.0114515	0.0111835	0.0109089	0.0106277	0.01034	0.0100463	0.00974718	0.0094428	0.0091334	0.00881958	0.00850203	0.00818114	0.00785734	0.00753119	0.00720344	0.00687501	0.00654659	0.00621895	0.00589277	0.0055693	0.00524976	0.00493501	0.00462624	0.0043251	0.00403328	0.00375255	0.00348528	0.00323429	0.00300269	0.00279419	0.00261309	0.0024639	0.0023509	0.00227774	0.00224627	0.00225592	0.00230387	0.00238567	0.00249549	0.00262725	0.00277584	0.00293674	0.00310563	0.00327896	0.0034541	0.00362874	0.00380098	0.00396967	0.00413344
0.0116385	0.0114043	0.0111627	0.0109143	0.0106593	0.010398	0.0101307	0.00985785	0.00957963	0.00929644	0.00900902	0.00871787	0.00842324	0.00812591	0.00782624	0.00752487	0.00722284	0.00692086	0.00661948	0.00631962	0.00602226	0.00572862	0.00543962	0.00515616	0.00487969	0.0046116	0.00435356	0.00410713	0.00387422	0.0036571	0.00345787	0.00327898	0.00312324	0.0029932	0.00289102	0.00281821	0.00277575	0.00276342	0.0027799	0.00282269	0.00288882	0.00297509	0.00307802	0.0031939	0.00331948	0.00345192	0.00358857	0.00372743	0.00386672	0.0040045
0.0115474	0.0113392	0.0111236	0.0109012	0.0106722	0.0104368	0.0101954	0.00994856	0.00969658	0.00943964	0.00917818	0.00891298	0.00864453	0.00837317	0.0080993	0.00782385	0.00754765	0.00727123	0.00699537	0.0067208	0.00644852	0.00617943	0.0059145	0.00565461	0.00540071	0.00515425	0.00491652	0.00468855	0.00447181	0.0042681	0.00407853	0.00390482	0.00374883	0.00361189	0.00349563	0.00340138	0.00332959	0.00328066	0.0032547	0.00325073	0.00326725	0.00330275	0.00335527	0.00342217	0.00350124	0.00359013	0.00368656	0.0037885	0.00389421	0.00400156
0.0114363	0.0112537	0.0110637	0.0108668	0.0106632	0.0104535	0.0102378	0.0100164	0.00978989	0.00955869	0.00932302	0.00908337	0.00884031	0.00859438	0.00834597	0.00809577	0.00784456	0.00759291	0.00734159	0.0070915	0.00684306	0.00659727	0.00635516	0.0061173	0.00588473	0.0056585	0.0054396	0.0052287	0.00502725	0.00483658	0.0046573	0.0044905	0.00433756	0.00419969	0.00407769	0.00397232	0.00388421	0.0038139	0.00376154	0.00372675	0.00370914	0.00370781	0.00372142	0.00374876	0.00378854	0.00383889	0.00389789	0.00396437	0.00403659	0.00411264
0.0113036	0.0111458	0.0109808	0.0108089	0.0106306	0.0104458	0.0102551	0.0100588	0.00985741	0.00965118	0.00944047	0.00922579	0.00900776	0.00878674	0.00856296	0.0083373	0.00811048	0.00788287	0.00765526	0.00742839	0.00720297	0.00697966	0.00675925	0.00654248	0.00633	0.00612291	0.00592197	0.00572767	0.0055411	0.00536335	0.0051949	0.00503656	0.00488928	0.00475376	0.00463077	0.00452089	0.0044245	0.00434212	0.00427394	0.0042198	0.00417941	0.00415246	0.00413849	0.00413655	0.00414583	0.00416509	0.0041932	0.00422884	0.00427106	0.00431829
0.011148	0.0110145	0.0108738	0.0107263	0.0105723	0.0104121	0.0102459	0.0100741	0.00989701	0.00971521	0.00952899	0.00933867	0.00914475	0.00894791	0.00874828	0.00854641	0.00834314	0.00813884	0.00793417	0.00773002	0.00752672	0.00732499	0.00712568	0.00692906	0.00673595	0.00654734	0.00636382	0.00618571	0.00601399	0.00584946	0.00569234	0.00554335	0.00540348	0.00527311	0.00515242	0.00504213	0.00494273	0.00485452	0.00477753	0.00471165	0.00465704	0.00461353	0.00458053	0.00455773	0.00454477	0.00454064	0.0045444	0.00455559	0.00457309	0.0045959
0.010969	0.0108589	0.0107417	0.0106179	0.0104876	0.010351	0.0102087	0.0100609	0.00990763	0.00974966	0.00958721	0.00942057	0.00925032	0.00907691	0.00890045	0.00872172	0.00854134	0.00835972	0.00817756	0.00799525	0.00781344	0.00763273	0.00745366	0.00727686	0.00710275	0.00693204	0.00676546	0.00660343	0.00644662	0.00629552	0.00615037	0.00601189	0.00588071	0.00575696	0.00564121	0.00553378	0.00543484	0.00534499	0.00526426	0.00519233	0.00512931	0.00507539	0.00503034	0.00499358	0.00496498	0.00494386	0.00492988	0.00492243	0.00492083	0.00492414
0.0107655	0.0106783	0.0105841	0.0104833	0.0103759	0.0102624	0.0101433	0.0100185	0.00988853	0.00975372	0.00961437	0.00947073	0.00932333	0.00917276	0.00901906	0.00886282	0.00870478	0.00854529	0.00838476	0.00822389	0.00806289	0.00790251	0.00774345	0.00758582	0.0074303	0.00727748	0.00712785	0.00698181	0.00683988	0.0067025	0.00656983	0.00644247	0.00632108	0.00620578	0.00609659	0.00599404	0.00589863	0.00581034	0.00572914	0.00565517	0.00558851	0.00552909	0.00547667	0.00543104	0.00539219	0.00535973	0.00533318	0.00531231	0.00529649	0.00528519
0.0105378	0.0104727	0.0104006	0.0103221	0.0102372	0.0101461	0.0100492	0.00994695	0.00983934	0.00972692	0.00960997	0.00948871	0.00936368	0.0092354	0.0091039	0.0089696	0.00883333	0.00869526	0.00855585	0.00841565	0.00827528	0.00813495	0.00799513	0.00785647	0.0077193	0.0075841	0.00745137	0.00732128	0.0071944	0.0070711	0.00695148	0.00683621	0.00672548	0.00661939	0.0065184	0.00642284	0.00633258	0.00624811	0.00616945	0.00609649	0.00602907	0.00596758	0.00591198	0.00586161	0.00581674	0.00577726	0.00574279	0.00571271	0.00568711	0.00566528
0.010286	0.0102423	0.0101915	0.0101344	0.0100712	0.0100017	0.00992647	0.00984584	0.00976007	0.00966936	0.00957417	0.0094748	0.00937148	0.00926483	0.00915488	0.00904198	0.00892686	0.00880972	0.00869087	0.0085712	0.00845079	0.00833008	0.00820964	0.00808948	0.00797038	0.00785278	0.00773687	0.00762275	0.00751105	0.00740212	0.00729606	0.00719328	0.00709402	0.00699843	0.00690669	0.00681923	0.00673612	0.00665732	0.00658308	0.00651326	0.00644798	0.00638744	0.00633132	0.00627944	0.00623208	0.00618899	0.00614974	0.00611426	0.00608234	0.00605362
0.0100105	0.00998708	0.00995688	0.00992047	0.00987785	0.00982919	0.00977502	0.00971561	0.00965087	0.00958143	0.00950749	0.00942919	0.00934702	0.00926141	0.00917225	0.00908017	0.00898577	0.00888911	0.00879058	0.00869073	0.00859012	0.00848886	0.00838718	0.00828559	0.00818439	0.00808407	0.00798485	0.00788687	0.00779056	0.00769623	0.00760407	0.00751448	0.00742739	0.00734292	0.00726154	0.00718341	0.00710844	0.00703688	0.00696888	0.0069043	0.00684294	0.00678523	0.00673132	0.00668045	0.00663301	0.00658911	0.00654833	0.00651027	0.00647507	0.00644223
0.00971132	0.0097076	0.00969705	0.00968037	0.00965792	0.00962962	0.00959571	0.00955651	0.00951236	0.00946344	0.00941004	0.00935233	0.00929058	0.00922539	0.00915678	0.00908495	0.00901061	0.00893401	0.00885537	0.00877534	0.00869384	0.00861147	0.00852868	0.00844517	0.00836174	0.0082788	0.00819638	0.00811448	0.00803375	0.0079544	0.00787649	0.00780016	0.00772578	0.00765338	0.00758295	0.00751498	0.00744951	0.00738637	0.00732582	0.00726784	0.00721234	0.00715947	0.00710922	0.00706155	0.00701639	0.0069738	0.00693341	0.00689528	0.00685931	0.00682517
0.00938896	0.00940405	0.00941264	0.00941527	0.00941204	0.0094031	0.00938879	0.00936932	0.00934493	0.00931596	0.00928242	0.00924456	0.00920283	0.00915756	0.00910883	0.00905691	0.00900229	0.00894527	0.00888614	0.00882517	0.00876286	0.00869919	0.0086345	0.00856918	0.00850336	0.00843753	0.00837182	0.00830629	0.00824141	0.0081772	0.00811362	0.00805121	0.00799002	0.00792991	0.00787132	0.00781435	0.00775887	0.00770514	0.00765326	0.00760311	0.00755456	0.00750784	0.00746322	0.00742026	0.0073792	0.00733968	0.00730199	0.00726592	0.00723128	0.00719763
0.00904432	0.00907734	0.00910415	0.00912522	0.00914066	0.0091505	0.00915508	0.00915461	0.00914938	0.00913948	0.00912524	0.00910682	0.0090844	0.00905851	0.00902924	0.00899666	0.00896136	0.00892351	0.00888339	0.00884144	0.00879759	0.00875227	0.00870592	0.00865823	0.00861002	0.00856137	0.00851239	0.00846312	0.00841385	0.00836479	0.00831604	0.00826771	0.00822003	0.00817296	0.00812641	0.00808096	0.00803667	0.00799321	0.00795071	0.00790926	0.00786901	0.00782988	0.00779181	0.00775507	0.00771951	0.00768475	0.00765104	0.00761861	0.00758699	0.0075559
0.00867806	0.00872827	0.00877253	0.00881123	0.00884437	0.00887228	0.00889518	0.00891303	0.00892619	0.00893509	0.00893949	0.00893967	0.00893621	0.00892921	0.00891872	0.00890508	0.00888868	0.00886952	0.00884796	0.00882441	0.00879911	0.00877191	0.00874323	0.00871342	0.00868253	0.0086508	0.00861827	0.00858517	0.00855186	0.0085181	0.00848415	0.00845031	0.00841641	0.0083825	0.0083488	0.00831536	0.00828247	0.00824998	0.00821772	0.00818605	0.0081547	0.00812399	0.00809412	0.00806445	0.00803538	0.00800682	0.00797878	0.00795123	0.00792399	0.0078967
0.00829078	0.00835735	0.00841835	0.00847398	0.0085243	0.00856956	0.00861	0.00864547	0.00867648	0.00870318	0.00872568	0.00874427	0.00875905	0.00877041	0.00877833	0.00878299	0.00878491	0.00878411	0.00878067	0.00877527	0.00876783	0.00875851	0.00874765	0.00873505	0.00872135	0.00870651	0.00869053	0.00867367	0.00865606	0.00863772	0.00861868	0.00859919	0.00857936	0.00855896	0.00853813	0.0085173	0.00849643	0.00847534	0.00845402	0.00843267	0.00841135	0.00838996	0.00836846	0.0083471	0.00832575	0.00830431	0.00828293	0.0082615	0.00823986	0.0082179
0.0078833	0.00796563	0.00804257	0.00811442	0.00818115	0.00824301	0.00830018	0.00835268	0.00840081	0.00844497	0.008485	0.00852124	0.00855383	0.00858287	0.00860859	0.00863122	0.00865104	0.00866805	0.00868249	0.00869472	0.00870507	0.00871319	0.00871941	0.00872414	0.00872724	0.00872899	0.00872945	0.00872874	0.00872709	0.00872406	0.0087198	0.00871486	0.00870913	0.00870251	0.00869499	0.00868696	0.00867837	0.00866907	0.00865919	0.00864888	0.00863773	0.00862622	0.00861449	0.00860209	0.00858931	0.00857594	0.00856231	0.00854796	0.00853296	0.00851738
0.00745666	0.00755384	0.00764595	0.00773327	0.00781576	0.00789354	0.00796689	0.00803569	0.00810035	0.00816115	0.00821826	0.00827157	0.00832113	0.00836748	0.00841058	0.00845051	0.0084877	0.0085222	0.00855409	0.00858378	0.00861111	0.00863639	0.00865984	0.00868117	0.00870113	0.00871937	0.00873595	0.00875111	0.00876487	0.00877709	0.00878784	0.00879738	0.00880595	0.00881327	0.00881922	0.00882431	0.00882833	0.00883109	0.00883299	0.00883418	0.00883419	0.00883303	0.00883115	0.00882856	0.00882511	0.00882065	0.00881516	0.0088088	0.0088016	0.00879337
0.00701162	0.00712315	0.00722962	0.00733154	0.00742894	0.00752191	0.00761069	0.00769527	0.00777593	0.007853	0.00792626	0.00799597	0.00806223	0.00812521	0.00818506	0.00824188	0.00829602	0.00834745	0.00839626	0.00844274	0.00848712	0.00852916	0.00856916	0.00860722	0.00864329	0.00867776	0.00871024	0.00874094	0.00877026	0.00879759	0.00882324	0.00884756	0.00887034	0.00889152	0.00891102	0.0089292	0.00894611	0.00896138	0.00897522	0.0089882	0.00899953	0.00900936	0.00901827	0.00902578	0.00903216	0.00903713	0.00904085	0.00904317	0.00904426	0.00904398
0.00654924	0.00667395	0.00679411	0.00691009	0.00702185	0.00712931	0.00723283	0.00733252	0.00742853	0.00752091	0.00760993	0.00769559	0.00777774	0.00785686	0.00793303	0.00800619	0.00807666	0.00814453	0.00820975	0.00827272	0.0083334	0.00839195	0.00844834	0.00850234	0.00855462	0.00860488	0.00865308	0.00869923	0.00874359	0.00878608	0.00882652	0.00886518	0.0089022	0.0089372	0.00897023	0.00900175	0.00903163	0.00905969	0.00908588	0.00911066	0.00913395	0.00915512	0.00917462	0.00919304	0.00920978	0.0092246	0.00923783	0.00924968	0.00925996	0.00926847
0.00607006	0.00620752	0.00634067	0.00646999	0.00659532	0.00671657	0.00683413	0.00694824	0.00705892	0.00716631	0.00727024	0.00737107	0.00746874	0.00756338	0.00765522	0.00774419	0.00783051	0.00791436	0.00799561	0.00807444	0.00815115	0.0082255	0.0082976	0.00836756	0.00843534	0.00850114	0.00856461	0.00862611	0.00868571	0.00874286	0.00879777	0.00885081	0.00890182	0.00895073	0.0089973	0.00904198	0.00908499	0.00912583	0.00916451	0.00920151	0.00923646	0.00926932	0.00930033	0.00932954	0.00935714	0.00938242	0.00940588	0.0094276	0.00944739	0.00946519
0.00557542	0.00572468	0.00587016	0.00601209	0.00615027	0.0062847	0.00641581	0.00654364	0.00666814	0.00678954	0.00690803	0.00702349	0.00713588	0.00724563	0.0073525	0.00745657	0.0075583	0.00765767	0.00775435	0.00784868	0.00794063	0.00803049	0.00811809	0.00820321	0.0082864	0.00836727	0.00844582	0.00852221	0.00859629	0.00866798	0.00873728	0.00880437	0.0088693	0.00893205	0.00899223	0.00905021	0.00910617	0.00915996	0.00921115	0.00926027	0.00930757	0.00935222	0.00939444	0.00943505	0.00947367	0.00950981	0.00954369	0.00957568	0.00960564	0.00963331
0.00506629	0.00522679	0.00538366	0.0055373	0.00568752	0.00583442	0.00597833	0.00611919	0.00625704	0.0063922	0.00652431	0.00665371	0.00678039	0.00690433	0.00702573	0.00714451	0.00726098	0.00737512	0.00748662	0.00759587	0.00770298	0.00780763	0.00791008	0.00801022	0.00810804	0.00820365	0.00829673	0.0083876	0.00847635	0.00856218	0.00864548	0.00872657	0.00880518	0.00888144	0.00895518	0.00902638	0.00909534	0.00916176	0.00922539	0.00928702	0.00934638	0.00940295	0.00945708	0.00950903	0.00955901	0.00960622	0.00965113	0.00969369	0.0097338	0.00977171
0.00454351	0.00471428	0.00488196	0.00504666	0.00520817	0.00536686	0.00552302	0.00567622	0.00582659	0.00597453	0.00611996	0.00626277	0.00640285	0.00654052	0.00667575	0.00680863	0.00693911	0.00706737	0.00719328	0.00731693	0.00743832	0.00755752	0.0076744	0.00778881	0.00790122	0.00801108	0.00811833	0.00822312	0.00832561	0.00842557	0.00852276	0.00861737	0.00870958	0.00879922	0.00888614	0.0089705	0.00905226	0.00913143	0.00920766	0.00928144	0.00935319	0.00942179	0.00948748	0.00955121	0.00961258	0.00967117	0.0097272	0.00978063	0.00983153	0.00987994
0.00400784	0.00418843	0.00436606	0.00454108	0.00471331	0.00488305	0.00505049	0.00521543	0.0053778	0.005538	0.00569572	0.00585122	0.00600429	0.00615491	0.00630338	0.00644967	0.00659375	0.00673559	0.00687505	0.00701238	0.00714768	0.00728076	0.00741148	0.0075398	0.00766586	0.00778958	0.00791053	0.00802917	0.00814548	0.00825877	0.00836942	0.00847754	0.0085829	0.00868559	0.00878553	0.0088827	0.00897724	0.00906882	0.0091575	0.0092437	0.00932734	0.00940812	0.00948607	0.00956128	0.00963429	0.00970422	0.00977145	0.00983608	0.00989793	0.00995716
0.00346051	0.00364984	0.00383691	0.00402163	0.00420385	0.00438397	0.00456214	0.00473795	0.00491146	0.00508302	0.00525259	0.00542001	0.0055852	0.00574833	0.00590935	0.0060684	0.00622534	0.00638015	0.00653274	0.00668334	0.0068317	0.00697794	0.00712204	0.00726366	0.00740321	0.00754013	0.00767443	0.0078062	0.0079356	0.00806224	0.00818589	0.00830684	0.00842532	0.00854093	0.00865349	0.0087632	0.00887014	0.00897438	0.00907555	0.0091738	0.00926963	0.00936229	0.00945186	0.00953913	0.00962368	0.00970508	0.0097835	0.00985935	0.00993256	0.0100028
0.0029028	0.0031001	0.00329544	0.00348905	0.00368064	0.00387033	0.00405825	0.00424431	0.00442849	0.00461093	0.00479135	0.00497014	0.00514694	0.00532166	0.00549462	0.00566568	0.00583478	0.00600186	0.00616701	0.00633018	0.00649126	0.00665001	0.00680673	0.0069612	0.00711327	0.00726305	0.00741002	0.00755468	0.00769718	0.00783644	0.00797264	0.00810631	0.00823721	0.00836526	0.00849036	0.00861252	0.00873176	0.00884799	0.00896121	0.00907168	0.00917939	0.00928413	0.00938575	0.00948444	0.0095807	0.00967358	0.00976345	0.0098505	0.00993482	0.0100162
0.00233562	0.00253997	0.00274301	0.00294464	0.00314463	0.00334306	0.00354015	0.00373567	0.00392962	0.00412221	0.00431319	0.00450245	0.00468992	0.00487574	0.00505993	0.00524234	0.00542274	0.00560159	0.00577863	0.00595373	0.00612656	0.00629749	0.00646646	0.00663294	0.00679737	0.0069593	0.0071186	0.00727544	0.00742996	0.00758155	0.00773008	0.00787594	0.00801919	0.00815937	0.00829652	0.00843083	0.008562	0.00869023	0.00881538	0.00893767	0.00905752	0.00917387	0.00928684	0.00939732	0.00950505	0.00960959	0.00971084	0.00980922	0.00990473	0.00999709
0.00176056	0.00197089	0.0021804	0.00238915	0.00259671	0.00280313	0.00300863	0.003213	0.00341603	0.00361798	0.00381852	0.0040177	0.00421527	0.00441144	0.00460621	0.00479917	0.00499046	0.00518026	0.00536841	0.00555455	0.0057388	0.00592107	0.00610148	0.0062797	0.00645564	0.00662936	0.00680035	0.00696904	0.00713551	0.00729878	0.00745916	0.00761686	0.00777155	0.0079235	0.00807256	0.00821848	0.00836138	0.00850117	0.00863792	0.008772	0.00890336	0.00903158	0.00915623	0.0092778	0.00939704	0.00951299	0.00962575	0.00973539	0.00984196	0.00994558
0.00117991	0.00139428	0.00160906	0.00182379	0.00203802	0.00225167	0.00246487	0.00267717	0.00288849	0.00309897	0.00330841	0.00351672	0.00372371	0.00392948	0.00413403	0.00433711	0.00453857	0.00473876	0.00493721	0.0051339	0.00532864	0.00552175	0.00571322	0.00590232	0.00608938	0.00627417	0.00645649	0.00663625	0.00681376	0.00698844	0.00716001	0.007329	0.00749525	0.00765839	0.00781868	0.0079761	0.00813034	0.00828175	0.00842992	0.00857522	0.00871811	0.00885747	0.00899331	0.00912645	0.00925671	0.00938388	0.00950791	0.00962887	0.00974665	0.00986133
0.000602964	0.00081431	0.00103097	0.00124992	0.0014695	0.00168937	0.00190941	0.00212907	0.00234787	0.00256621	0.00278388	0.00300072	0.00321644	0.00343104	0.00364467	0.003857	0.00406802	0.00427775	0.004486	0.00469253	0.0048974	0.00510062	0.00530231	0.00550177	0.00569898	0.00589436	0.00608734	0.00627789	0.00646617	0.0066514	0.00683384	0.00701371	0.00719061	0.00736476	0.00753611	0.00770432	0.00786963	0.00803215	0.00819148	0.00834776	0.00850131	0.00865198	0.00879917	0.00894315	0.00908464	0.00922275	0.00935794	0.00948997	0.00961872	0.00974458
0.00019594	0.000264313	0.000455286	0.00067088	0.000893034	0.00111765	0.00134337	0.00156924	0.00179501	0.0020207	0.00224596	0.00247057	0.00269431	0.00291714	0.00313904	0.00335996	0.00357974	0.00379842	0.00401578	0.00423174	0.00444592	0.00465865	0.00486998	0.00507903	0.00528625	0.00549149	0.00569437	0.00589476	0.00609304	0.0062886	0.00648132	0.00667155	0.00685904	0.00704353	0.00722538	0.00740428	0.00758009	0.0077532	0.0079232	0.00809012	0.00825452	0.00841562	0.00857358	0.00872871	0.00888078	0.00902991	0.009176	0.00931901	0.00945878	0.0095955
0.000661572	0.000433663	0.000220066	0.000137359	0.00031499	0.000537892	0.000767561	0.00099914	0.00123118	0.00146356	0.00169568	0.00192744	0.00215864	0.00238901	0.0026187	0.00284763	0.00307558	0.00330232	0.00352793	0.00375248	0.00397569	0.00419709	0.00441712	0.00463548	0.00485172	0.00506628	0.0052786	0.00548854	0.00569642	0.00590154	0.00610399	0.006304	0.0065011	0.00669564	0.00688766	0.00707641	0.00726219	0.00744543	0.00762579	0.00780318	0.00797777	0.00814955	0.00831809	0.00848339	0.00864625	0.008806	0.0089629	0.00911657	0.00926698	0.00941451
0.00125629	0.00101844	0.000780346	0.000542181	0.000305142	7.98123e-05	0.000184238	0.000419562	0.000657635	0.000896243	0.00113485	0.00137326	0.0016112	0.00184856	0.00208538	0.00232161	0.00255692	0.00279137	0.00302471	0.0032571	0.00348809	0.00371762	0.00394595	0.00417268	0.00439759	0.00462061	0.00484159	0.00506023	0.00527687	0.00549117	0.00570275	0.00591192	0.00611847	0.00632225	0.00652369	0.00672215	0.00691747	0.0071105	0.00730079	0.00748804	0.00767266	0.00785413	0.00803272	0.00820858	0.00838138	0.00855151	0.00871878	0.00888303	0.00904411	0.0092022
0.0018634	0.0016225	0.00138082	0.00113861	0.000896258	0.000653529	0.000410462	0.000169197	8.85771e-05	0.000325835	0.000569021	0.00081268	0.00105637	0.00129972	0.00154271	0.00178526	0.00202706	0.00226801	0.0025082	0.00274752	0.00298588	0.00322269	0.00345841	0.00369271	0.00392513	0.00415619	0.00438524	0.00461203	0.00483694	0.00505955	0.0052796	0.00549725	0.00571229	0.00592498	0.00613529	0.00634268	0.00654722	0.00674937	0.00694896	0.00714563	0.00733951	0.0075308	0.0077192	0.00790459	0.00808752	0.0082674	0.0084448	0.00861933	0.00879073	0.00895915
0.00247522	0.00223241	0.00198873	0.00174432	0.00149948	0.0012545	0.00100943	0.000765054	0.000523505	0.000292879	0.000144743	0.000282922	0.000512786	0.00075456	0.000999499	0.00124545	0.00149167	0.00173777	0.00198336	0.0022284	0.00247254	0.0027158	0.00295797	0.00319871	0.00343814	0.00367598	0.00391198	0.00414591	0.00437823	0.00460845	0.00483622	0.00506198	0.00528512	0.00550557	0.00572407	0.00594005	0.00615315	0.00636386	0.00657206	0.00677746	0.00698034	0.00718038	0.00737811	0.00757322	0.00776543	0.00795508	0.00814196	0.00832639	0.00850795	0.00868641
0.00308907	0.00284536	0.00260054	0.00235477	0.00210842	0.00186163	0.00161451	0.00136756	0.00112206	0.000879056	0.000642678	0.000425425	0.000277292	0.000317481	0.000502745	0.000729662	0.000969076	0.00121358	0.00146035	0.00170782	0.00195555	0.00220266	0.00244942	0.00269542	0.00294007	0.00318365	0.0034257	0.00366584	0.00390459	0.00414141	0.00437602	0.00460852	0.0048387	0.00506657	0.00529242	0.00551585	0.00573683	0.00595546	0.00617158	0.00638521	0.00659652	0.00680544	0.00701171	0.00721547	0.00741699	0.00761562	0.00781197	0.00800576	0.00819669	0.00838475
0.00370384	0.00345978	0.0032145	0.00296804	0.00272067	0.00247281	0.00222449	0.00197591	0.00172784	0.00148098	0.00123678	0.000998172	0.000770656	0.000567729	0.000427587	0.000418314	0.000546699	0.000744737	0.000970244	0.00120765	0.00145061	0.00169638	0.00194367	0.0021914	0.00243884	0.00268566	0.00293181	0.00317653	0.00342001	0.00366202	0.00390212	0.00414057	0.0043769	0.00461079	0.00484308	0.00507343	0.00530122	0.00552679	0.0057502	0.00597144	0.0061905	0.00640695	0.00662139	0.00683357	0.00704322	0.00725073	0.00745575	0.00765852	0.00785868	0.00805589
0.00431823	0.00407452	0.00382945	0.00358311	0.00333553	0.00308714	0.00283807	0.00258843	0.00233914	0.00209029	0.00184288	0.00159833	0.00135839	0.00112641	0.000909272	0.00072098	0.00058978	0.00055784	0.000640086	0.000801705	0.00100504	0.00122887	0.00146368	0.00170442	0.00194809	0.00219382	0.00244027	0.00268642	0.0029323	0.00317719	0.00342066	0.00366307	0.0039039	0.00414276	0.00438008	0.00461572	0.00484933	0.00508101	0.00531081	0.00553854	0.00576427	0.00598806	0.00620978	0.00642935	0.00664692	0.00686213	0.00707547	0.00728648	0.0074951	0.00770108
0.00493097	0.00468834	0.00444408	0.00419848	0.00395142	0.00370334	0.00345447	0.00320469	0.00295471	0.00270508	0.00245601	0.00220865	0.00196401	0.00172326	0.00148937	0.00126607	0.00106057	0.000885879	0.000763415	0.000720278	0.000769929	0.000896528	0.00107298	0.00127848	0.00150031	0.00173178	0.00196942	0.00221035	0.00245315	0.00269678	0.00294046	0.00318411	0.0034268	0.00366813	0.00390895	0.00414844	0.00438606	0.00462238	0.00485717	0.00509015	0.00532162	0.00555124	0.0057795	0.00600582	0.00622994	0.00645247	0.00667305	0.00689194	0.0071086	0.00732253
0.00554094	0.00530013	0.00505754	0.00481339	0.00456762	0.00432043	0.00407227	0.00382302	0.00357344	0.00332372	0.00307427	0.00282565	0.00257868	0.00233425	0.00209357	0.00185869	0.00163236	0.001419	0.00122553	0.00106298	0.000948084	0.000898679	0.000925204	0.00102191	0.00117067	0.00135403	0.00155956	0.00177861	0.00200655	0.00224021	0.00247712	0.00271614	0.00295635	0.00319685	0.00343745	0.00367786	0.0039175	0.0041564	0.00439433	0.00463104	0.00486659	0.0051011	0.00533427	0.00556601	0.00579624	0.00602462	0.00625186	0.00647732	0.0067008	0.00692222
0.00614689	0.00590866	0.00566832	0.00542626	0.00518241	0.00493708	0.00469049	0.00444254	0.00419401	0.00394523	0.0036961	0.00344748	0.00319997	0.00295364	0.00271013	0.00247014	0.00223506	0.00200684	0.00178876	0.00158536	0.00140327	0.00125151	0.00114236	0.00108916	0.00109924	0.00117056	0.00129301	0.00145287	0.0016388	0.00184271	0.00205836	0.00228207	0.0025111	0.00274358	0.00297893	0.00321579	0.00345338	0.00369153	0.00392976	0.00416768	0.00440529	0.00464221	0.00487888	0.00511454	0.00534894	0.00558245	0.00581469	0.00604595	0.00627557	0.00650309
0.00674799	0.00651283	0.00627548	0.0060363	0.00579511	0.00555201	0.00530765	0.00506192	0.0048153	0.00456795	0.00432016	0.00407245	0.00382524	0.00357886	0.00333416	0.00309195	0.00285287	0.00261803	0.00238914	0.00216848	0.00195931	0.00176561	0.00159311	0.00145011	0.00134573	0.00128866	0.00128536	0.00133584	0.00143408	0.00157064	0.0017358	0.00192198	0.00212318	0.00233477	0.00255406	0.0027792	0.0030082	0.00324014	0.0034741	0.00370933	0.00394569	0.00418271	0.00441977	0.00465698	0.00489408	0.00513039	0.0053665	0.00560171	0.00583584	0.00606868
0.00734278	0.00711144	0.00687764	0.00664199	0.00640418	0.0061642	0.00592284	0.00567992	0.00543585	0.00519101	0.00494512	0.00469907	0.00445335	0.00420779	0.00396344	0.00372058	0.00347965	0.00324148	0.00300737	0.00277852	0.00255668	0.00234381	0.00214277	0.00195803	0.00179434	0.00165773	0.00155545	0.00149457	0.00147972	0.00151218	0.00158841	0.00170223	0.00184637	0.00201366	0.00219877	0.00239742	0.0026061	0.00282233	0.00304412	0.00327028	0.00350003	0.00373207	0.00396616	0.00420163	0.00443806	0.00467521	0.00491241	0.00514988	0.00538698	0.00562333
0.00793022	0.00770338	0.00747387	0.00724227	0.00700852	0.00677238	0.00653456	0.00629511	0.00605443	0.00581256	0.00556956	0.00532596	0.00508238	0.00483879	0.00459557	0.00435349	0.00411258	0.00387342	0.00363686	0.0034038	0.00317523	0.0029523	0.00273676	0.00253128	0.00233833	0.00216082	0.00200332	0.00187118	0.00176972	0.00170426	0.0016788	0.0016949	0.00175131	0.00184373	0.00196677	0.00211541	0.00228421	0.00246865	0.00266549	0.00287203	0.00308629	0.00330661	0.00353126	0.00375984	0.00399155	0.00422509	0.00446079	0.00469738	0.00493467	0.0051724
0.0085088	0.00828714	0.00806254	0.0078358	0.00760682	0.00737517	0.00714161	0.00690635	0.00666967	0.0064316	0.006192	0.00595179	0.00571136	0.00547023	0.00522928	0.00498875	0.00474884	0.00451004	0.00427292	0.00403796	0.00380612	0.00357819	0.00335492	0.00313812	0.00292923	0.00273009	0.002543	0.00237121	0.00221819	0.00208818	0.0019855	0.00191469	0.00187907	0.00188024	0.00191833	0.00199118	0.00209488	0.00222486	0.00237688	0.00254702	0.00273202	0.00292857	0.00313481	0.00334835	0.00356828	0.00379339	0.00402189	0.00425362	0.00448774	0.00472347
0.00907768	0.00886182	0.0086429	0.00842143	0.0081976	0.00797109	0.00774259	0.0075122	0.00728011	0.00704638	0.00681112	0.00657476	0.00633803	0.00610051	0.00586238	0.00562457	0.00538697	0.00514958	0.00491298	0.00467778	0.00444478	0.00421447	0.0039871	0.00376382	0.00354607	0.00333454	0.00313074	0.00293661	0.00275411	0.00258604	0.00243558	0.00230586	0.00220065	0.00212352	0.00207759	0.00206527	0.0020869	0.00214149	0.00222685	0.00233935	0.00247554	0.00263204	0.00280489	0.00299156	0.00318965	0.00339671	0.00361156	0.00383195	0.00405728	0.00428667
0.0096354	0.00942589	0.0092131	0.00899778	0.00877987	0.00855908	0.00833619	0.00811135	0.00788451	0.00765588	0.00742539	0.00719378	0.00696151	0.00672787	0.00649352	0.00625886	0.00602403	0.0057891	0.0055545	0.00532053	0.00508806	0.00485719	0.00462779	0.0044012	0.00417833	0.00395974	0.00374587	0.00353839	0.00333863	0.00314801	0.00296838	0.00280229	0.00265226	0.00252098	0.00241172	0.00232798	0.00227261	0.00224769	0.00225442	0.00229273	0.00236148	0.00245797	0.0025795	0.00272239	0.00288385	0.00306082	0.00325037	0.00345091	0.00365993	0.00387592
0.0101809	0.00997826	0.00977221	0.00956341	0.00935198	0.00913755	0.00892092	0.00870216	0.00848121	0.00825834	0.00803344	0.0078069	0.00757956	0.00735094	0.00712086	0.00689037	0.00665918	0.00642743	0.00619564	0.00596407	0.00573283	0.00550238	0.00527286	0.00504502	0.0048197	0.00459705	0.00437749	0.00416199	0.00395146	0.00374699	0.00354966	0.00336097	0.00318269	0.00301668	0.0028652	0.0027311	0.0026173	0.00252661	0.00246207	0.0024258	0.00241939	0.00244366	0.00249753	0.00257976	0.00268755	0.00281784	0.00296838	0.00313561	0.00331697	0.00351038
0.0107127	0.0105174	0.0103186	0.0101171	0.00991277	0.00970526	0.00949552	0.0092834	0.00906885	0.00885237	0.00863362	0.008413	0.00819117	0.00796775	0.00774297	0.00751704	0.0072901	0.00706231	0.00683413	0.00660552	0.00637681	0.00614817	0.00591955	0.00569207	0.00546606	0.00524165	0.00501881	0.00479857	0.00458145	0.00436812	0.00415944	0.00395652	0.00376037	0.00357209	0.0033933	0.00322602	0.00307236	0.00293486	0.00281588	0.0027184	0.00264561	0.00259926	0.00258167	0.00259352	0.00263463	0.00270374	0.00279884	0.00291809	0.00305781	0.00321528
0.0112295	0.0110423	0.0108514	0.0106574	0.0104608	0.0102608	0.0100584	0.00985342	0.00964587	0.00943618	0.00922428	0.00901002	0.0087944	0.00857708	0.00835781	0.00813746	0.00791565	0.00769231	0.00746827	0.00724343	0.00701762	0.00679165	0.00656539	0.00633924	0.00611387	0.00588896	0.00566493	0.00544224	0.00522118	0.00500269	0.00478718	0.00457494	0.00436698	0.00416412	0.0039675	0.00377826	0.00359817	0.00342881	0.00327214	0.00313032	0.00300649	0.00290346	0.00282312	0.00276851	0.00274119	0.00274202	0.00277183	0.00282947	0.0029132	0.00302111
0.0117301	0.0115514	0.0113689	0.0111833	0.0109947	0.0108028	0.0106082	0.010411	0.010211	0.0100087	0.00980394	0.00959672	0.0093878	0.00917688	0.00896392	0.00874924	0.00853311	0.00831514	0.0080959	0.00787551	0.00765406	0.00743152	0.00720798	0.00698415	0.00676025	0.00653633	0.00631229	0.00608888	0.00586616	0.00564436	0.00542444	0.00520662	0.00499117	0.00477866	0.00457013	0.00436654	0.0041688	0.00397793	0.00379546	0.00362332	0.00346376	0.00331848	0.00319023	0.00308164	0.00299521	0.00293311	0.00289729	0.00288928	0.00290875	0.0029557
0.0122133	0.0120435	0.0118699	0.0116929	0.0115129	0.0113295	0.0111433	0.0109544	0.0107625	0.010568	0.010371	0.0101714	0.00996979	0.00976582	0.00955939	0.00935154	0.00914158	0.00892925	0.00871548	0.0085002	0.00828303	0.00806467	0.00784492	0.00762423	0.00740292	0.00718072	0.00695808	0.00673513	0.00651189	0.0062891	0.0060669	0.00584551	0.00562538	0.00540672	0.00519045	0.00497704	0.00476728	0.00456196	0.0043621	0.00416903	0.00398453	0.00381019	0.00364744	0.00349905	0.00336702	0.00325387	0.00316206	0.00309363	0.00305044	0.00303408
0.0126778	0.0125172	0.012353	0.0121852	0.0120143	0.0118399	0.0116625	0.0114824	0.011299	0.0111129	0.010924	0.0107324	0.0105385	0.010342	0.010143	0.00994184	0.00973854	0.00953271	0.00932491	0.00911522	0.00890336	0.00868966	0.0084742	0.0082575	0.00803951	0.00782017	0.0075993	0.00737801	0.0071558	0.00693277	0.00670968	0.00648681	0.00626422	0.00604189	0.00582048	0.00560096	0.00538322	0.005168	0.00495629	0.00474902	0.0045474	0.00435243	0.00416572	0.00398906	0.00382395	0.00367269	0.00353754	0.00342054	0.00332379	0.00324986
0.0131222	0.0129715	0.0128169	0.0126587	0.0124974	0.0123324	0.0121641	0.0119931	0.0118187	0.0116414	0.0114614	0.0112782	0.0110926	0.0109041	0.0107128	0.0105193	0.010323	0.0101238	0.00992247	0.00971873	0.0095124	0.00930425	0.00909391	0.00888159	0.00866759	0.00845154	0.00823394	0.00801493	0.00779455	0.00757297	0.00735039	0.00712716	0.00690354	0.00667924	0.00645503	0.00623139	0.0060087	0.00578705	0.00556731	0.00535026	0.0051369	0.00492808	0.00472443	0.00452793	0.0043395	0.00416066	0.00399358	0.00384007	0.00370186	0.00358155
0.0135454	0.0134048	0.0132604	0.0131123	0.0129608	0.0128056	0.0126471	0.0124855	0.0123205	0.0121524	0.0119814	0.0118073	0.0116303	0.0114501	0.011267	0.0110809	0.0108924	0.0107006	0.0105062	0.0103092	0.0101093	0.00990686	0.00970203	0.00949471	0.00928506	0.00907329	0.00885921	0.00864364	0.00842599	0.00820634	0.00798542	0.00776316	0.00753975	0.00731502	0.00708953	0.00686409	0.00663835	0.00641272	0.00618786	0.00596438	0.00574303	0.00552431	0.00530924	0.00509892	0.00489391	0.00469571	0.004506	0.00432587	0.00415677	0.00400113
0.0139461	0.0138161	0.0136821	0.0135443	0.0134031	0.0132579	0.0131095	0.0129579	0.0128028	0.0126444	0.012483	0.012318	0.0121499	0.0119785	0.0118038	0.0116264	0.0114457	0.0112616	0.0110745	0.0108844	0.0106911	0.0104952	0.0102962	0.0100945	0.00989017	0.0096831	0.00947355	0.00926163	0.00904751	0.00883121	0.00861254	0.00839207	0.00817008	0.0079462	0.00772091	0.00749463	0.00726763	0.00704004	0.00681219	0.00658466	0.0063582	0.00613332	0.0059102	0.00569034	0.00547398	0.00526198	0.00505597	0.00485693	0.00466572	0.00448411
0.0143233	0.014204	0.0140807	0.0139536	0.013823	0.0136886	0.0135504	0.0134091	0.0132642	0.0131157	0.012964	0.0128087	0.0126499	0.0124877	0.012322	0.0121529	0.0119808	0.0118048	0.0116254	0.0114429	0.0112568	0.0110675	0.010875	0.0106793	0.0104807	0.0102791	0.0100742	0.00986714	0.00965711	0.00944422	0.00922912	0.00901145	0.00879166	0.00856964	0.00834574	0.00812046	0.0078933	0.00766506	0.0074362	0.00720665	0.00697714	0.00674824	0.00652024	0.00629391	0.00606972	0.00584841	0.00563102	0.00541834	0.00521106	0.00501054
0.0146756	0.0145674	0.0144551	0.0143389	0.0142193	0.0140956	0.0139682	0.0138375	0.0137031	0.013565	0.0134236	0.0132781	0.013129	0.0129763	0.0128197	0.0126598	0.0124963	0.0123287	0.0121572	0.0119824	0.011804	0.011622	0.0114362	0.0112473	0.011055	0.0108591	0.0106598	0.0104577	0.0102528	0.0100445	0.00983302	0.0096189	0.00940214	0.00918299	0.00896159	0.00873783	0.00851208	0.0082846	0.00805586	0.00782595	0.00759539	0.00736458	0.00713342	0.00690329	0.00667411	0.00644628	0.00622114	0.0059993	0.00578065	0.00556659
0.0150019	0.0149051	0.0148042	0.0146992	0.0145909	0.0144785	0.014362	0.0142421	0.0141184	0.0139907	0.0138596	0.0137245	0.0135853	0.0134424	0.0132953	0.0131444	0.0129901	0.0128313	0.0126685	0.0125021	0.0123315	0.012157	0.0119786	0.0117964	0.0116108	0.0114213	0.0112281	0.011032	0.0108321	0.0106287	0.010422	0.0102123	0.00999965	0.00978407	0.00956586	0.00934509	0.00912142	0.00889597	0.00866867	0.00843949	0.00820909	0.00797767	0.00774557	0.00751338	0.00728144	0.00704999	0.00681985	0.00659136	0.00636492	0.00614162
0.0153011	0.0152159	0.0151267	0.0150333	0.0149363	0.0148351	0.01473	0.0146212	0.0145086	0.0143919	0.0142713	0.0141464	0.0140177	0.0138847	0.0137475	0.0136064	0.0134612	0.0133116	0.0131573	0.0129992	0.012837	0.0126707	0.0125	0.0123253	0.0121466	0.011964	0.0117775	0.0115874	0.0113936	0.0111958	0.0109944	0.0107898	0.0105819	0.0103707	0.0101564	0.00993917	0.00971915	0.00949636	0.00927139	0.00904431	0.00881548	0.00858504	0.00835304	0.0081206	0.00788745	0.00765394	0.00742109	0.00718884	0.00695737	0.0067278
0.0155724	0.015499	0.0154216	0.01534	0.0152547	0.0151651	0.0150712	0.0149738	0.0148724	0.0147665	0.0146567	0.0145428	0.0144245	0.0143019	0.0141746	0.0140432	0.0139079	0.0137675	0.0136225	0.0134732	0.0133194	0.0131615	0.0129989	0.0128318	0.0126606	0.0124854	0.0123059	0.0121227	0.0119352	0.0117436	0.0115484	0.0113495	0.0111469	0.0109406	0.0107311	0.0105186	0.0103025	0.0100837	0.00986217	0.00963809	0.00941169	0.00918323	0.008953	0.00872141	0.00848876	0.00825499	0.0080207	0.00778638	0.00755215	0.00731875
0.0158147	0.0157533	0.0156879	0.0156182	0.0155446	0.0154666	0.0153844	0.0152985	0.0152086	0.0151142	0.0150153	0.0149121	0.0148045	0.0146924	0.0145755	0.0144542	0.0143283	0.0141976	0.0140618	0.0139218	0.013777	0.0136276	0.0134735	0.0133147	0.0131514	0.012984	0.012812	0.0126358	0.0124557	0.0122708	0.0120819	0.0118893	0.0116927	0.0114923	0.0112883	0.0110808	0.0108699	0.0106555	0.0104384	0.0102183	0.00999546	0.0097701	0.00954234	0.00931312	0.00908179	0.008849	0.00861538	0.0083807	0.00814525	0.00791001
0.0160274	0.015978	0.0159246	0.0158669	0.0158053	0.0157393	0.0156688	0.0155945	0.015516	0.0154328	0.0153452	0.0152531	0.0151563	0.0150548	0.0149483	0.014837	0.0147215	0.0146006	0.0144748	0.0143442	0.0142085	0.0140679	0.0139225	0.0137721	0.0136174	0.0134581	0.0132939	0.0131256	0.0129526	0.0127752	0.0125936	0.0124078	0.0122179	0.012024	0.0118263	0.0116247	0.0114193	0.0112105	0.0109982	0.0107828	0.0105644	0.0103429	0.0101189	0.00989283	0.00966454	0.00943393	0.00920175	0.00896808	0.00873304	0.00849735
0.0162091	0.0161721	0.0161309	0.0160852	0.0160354	0.0159815	0.0159231	0.0158605	0.0157936	0.0157219	0.0156457	0.0155646	0.0154787	0.0153881	0.0152924	0.0151917	0.0150859	0.0149753	0.0148593	0.0147383	0.0146121	0.0144808	0.0143445	0.0142031	0.0140568	0.0139062	0.0137506	0.0135902	0.0134255	0.0132558	0.0130817	0.0129035	0.0127208	0.0125339	0.0123429	0.012148	0.011949	0.0117461	0.0115399	0.01133	0.0111168	0.0109002	0.0106806	0.0104587	0.0102338	0.0100066	0.00977748	0.00954599	0.00931252	0.00907772
0.0163596	0.0163349	0.0163058	0.0162722	0.0162347	0.0161929	0.0161463	0.0160954	0.01604	0.0159799	0.0159152	0.0158455	0.0157707	0.0156911	0.0156062	0.015516	0.015421	0.0153203	0.0152144	0.0151034	0.0149867	0.0148649	0.014738	0.0146059	0.0144688	0.0143269	0.0141802	0.0140287	0.0138722	0.013711	0.0135452	0.0133748	0.0131999	0.0130204	0.012837	0.0126493	0.0124574	0.0122615	0.0120615	0.0118578	0.0116505	0.0114398	0.0112256	0.0110084	0.0107884	0.0105651	0.0103395	0.0101115	0.00988075	0.0096479
0.0164779	0.0164654	0.0164486	0.0164273	0.0164018	0.016372	0.0163375	0.0162985	0.016255	0.0162066	0.0161533	0.0160949	0.0160314	0.0159627	0.0158887	0.0158092	0.0157244	0.0156345	0.0155387	0.0154376	0.0153311	0.0152192	0.0151021	0.0149796	0.0148518	0.0147195	0.014582	0.0144393	0.014292	0.0141393	0.013982	0.0138203	0.0136536	0.0134825	0.013307	0.0131273	0.0129429	0.0127543	0.0125617	0.0123648	0.0121642	0.0119599	0.0117518	0.0115404	0.0113256	0.0111077	0.0108867	0.0106626	0.0104355	0.0102059
0.0165635	0.0165633	0.0165587	0.0165496	0.0165363	0.0165186	0.016496	0.0164689	0.0164371	0.0164004	0.0163587	0.0163117	0.0162594	0.0162017	0.0161386	0.0160701	0.0159963	0.0159167	0.0158316	0.0157409	0.0156445	0.0155425	0.0154353	0.0153228	0.015205	0.0150821	0.0149542	0.0148211	0.0146828	0.0145397	0.0143916	0.0142388	0.0140812	0.0139187	0.0137519	0.0135804	0.0134042	0.0132237	0.0130387	0.0128494	0.012656	0.0124588	0.0122577	0.0120528	0.0118443	0.0116319	0.0114162	0.0111973	0.0109748	0.0107494
0.0166158	0.0166279	0.0166355	0.0166385	0.0166373	0.0166317	0.0166211	0.0166059	0.016586	0.0165609	0.0165306	0.016495	0.0164539	0.0164076	0.0163557	0.016298	0.0162348	0.0161662	0.0160916	0.0160114	0.0159255	0.0158339	0.0157369	0.0156346	0.015527	0.0154142	0.0152962	0.0151729	0.0150447	0.0149109	0.0147725	0.0146293	0.014481	0.0143278	0.0141699	0.0140074	0.0138398	0.0136679	0.0134916	0.0133103	0.0131248	0.0129354	0.0127417	0.0125439	0.012342	0.0121364	0.011927	0.0117138	0.011497	0.0112764
0.0166345	0.0166586	0.0166785	0.0166938	0.0167046	0.0167108	0.0167121	0.0167086	0.0167003	0.0166869	0.0166683	0.0166442	0.0166145	0.0165793	0.0165386	0.0164921	0.01644	0.0163819	0.0163182	0.0162488	0.0161734	0.0160923	0.016006	0.0159143	0.015817	0.0157145	0.0156069	0.0154939	0.0153758	0.0152525	0.0151238	0.0149904	0.014852	0.0147084	0.0145602	0.0144071	0.014249	0.0140861	0.0139186	0.0137464	0.0135692	0.0133881	0.0132026	0.0130124	0.012818	0.0126192	0.0124169	0.0122104	0.0119997	0.0117851
0.0166191	0.0166553	0.0166872	0.0167145	0.0167372	0.0167553	0.0167686	0.0167769	0.0167803	0.0167785	0.0167713	0.0167586	0.0167402	0.0167164	0.0166868	0.0166513	0.0166101	0.0165634	0.0165104	0.0164519	0.0163877	0.0163175	0.0162418	0.0161609	0.0160744	0.0159826	0.0158855	0.0157831	0.0156756	0.0155626	0.0154445	0.0153214	0.0151932	0.0150599	0.0149217	0.0147786	0.0146302	0.0144769	0.0143189	0.0141558	0.013988	0.0138156	0.0136386	0.0134569	0.0132706	0.01308	0.0128848	0.0126856	0.012482	0.0122739
0.0165693	0.0166175	0.0166614	0.0167007	0.0167351	0.0167649	0.0167899	0.01681	0.0168249	0.0168346	0.016839	0.0168378	0.0168307	0.016818	0.0167997	0.0167757	0.0167457	0.0167097	0.016668	0.0166206	0.0165672	0.0165082	0.0164437	0.0163737	0.0162981	0.0162172	0.0161312	0.0160397	0.0159431	0.0158413	0.0157339	0.0156215	0.015504	0.0153813	0.0152536	0.0151209	0.0149827	0.0148393	0.0146912	0.0145382	0.0143797	0.0142168	0.0140489	0.0138761	0.0136986	0.0135162	0.0133295	0.013138	0.0129419	0.0127414
0.0164852	0.0165451	0.0166007	0.0166517	0.016698	0.0167395	0.0167761	0.0168077	0.0168342	0.0168553	0.016871	0.0168811	0.0168854	0.0168839	0.0168768	0.016864	0.0168454	0.016821	0.0167902	0.016754	0.0167121	0.0166642	0.0166109	0.0165521	0.0164878	0.0164183	0.0163436	0.0162633	0.0161778	0.0160872	0.0159913	0.0158899	0.0157834	0.0156717	0.0155548	0.0154329	0.0153055	0.0151728	0.0150349	0.014892	0.0147439	0.0145905	0.0144323	0.014269	0.0141008	0.0139278	0.0137494	0.0135665	0.0133787	0.0131863
0.0163665	0.0164381	0.0165053	0.0165679	0.0166256	0.0166785	0.0167263	0.0167694	0.0168074	0.0168398	0.0168668	0.0168884	0.0169041	0.0169139	0.0169181	0.0169168	0.0169095	0.016896	0.0168768	0.0168519	0.0168214	0.016785	0.0167429	0.0166956	0.016643	0.0165851	0.016522	0.0164533	0.0163793	0.0163003	0.0162156	0.0161257	0.0160308	0.0159305	0.0158249	0.0157141	0.0155978	0.015476	0.015349	0.0152166	0.0150788	0.0149362	0.014788	0.0146346	0.014476	0.0143123	0.0141437	0.0139697	0.0137909	0.0136072
0.0162132	0.0162963	0.0163748	0.0164487	0.0165178	0.0165819	0.0166412	0.0166956	0.0167448	0.0167885	0.0168267	0.0168595	0.0168865	0.0169076	0.0169232	0.0169331	0.0169371	0.0169352	0.0169272	0.0169139	0.016895	0.0168701	0.0168398	0.0168043	0.0167634	0.0167173	0.016666	0.016609	0.0165468	0.0164795	0.0164068	0.0163288	0.0162455	0.0161569	0.0160629	0.0159636	0.0158588	0.0157484	0.0156324	0.0155111	0.0153844	0.0152523	0.0151151	0.0149719	0.0148237	0.0146703	0.0145112	0.0143469	0.0141774	0.0140028
0.0160256	0.0161199	0.0162095	0.0162945	0.0163746	0.0164499	0.0165203	0.0165858	0.0166461	0.0167009	0.0167504	0.0167944	0.0168327	0.0168652	0.0168921	0.0169132	0.0169284	0.0169379	0.0169417	0.0169398	0.0169326	0.0169196	0.016901	0.0168775	0.0168486	0.0168144	0.0167752	0.0167303	0.0166801	0.0166249	0.0165642	0.0164984	0.0164273	0.0163508	0.0162686	0.0161811	0.0160879	0.0159892	0.0158848	0.0157748	0.0156595	0.0155388	0.0154123	0.0152803	0.0151425	0.0149995	0.0148512	0.014697	0.0145376	0.0143727
0.0158039	0.015909	0.0160095	0.0161052	0.0161962	0.0162825	0.016364	0.0164403	0.0165117	0.0165776	0.016638	0.0166929	0.0167423	0.0167861	0.0168243	0.0168568	0.0168835	0.0169046	0.01692	0.01693	0.0169344	0.0169333	0.0169269	0.0169154	0.0168984	0.0168763	0.0168492	0.0168167	0.0167788	0.016736	0.016688	0.0166345	0.0165755	0.016511	0.0164412	0.0163658	0.0162847	0.0161981	0.0161055	0.0160074	0.0159035	0.0157943	0.0156797	0.0155588	0.0154322	0.0153003	0.0151624	0.0150189	0.0148698	0.0147154
0.0155483	0.0156638	0.0157749	0.0158814	0.0159832	0.01608	0.0161721	0.0162593	0.0163414	0.0164181	0.0164895	0.0165556	0.016616	0.0166709	0.0167205	0.0167644	0.0168024	0.0168351	0.0168624	0.016884	0.0169003	0.0169111	0.0169166	0.0169174	0.016913	0.0169032	0.0168885	0.0168685	0.0168431	0.0168128	0.0167771	0.0167363	0.01669	0.0166379	0.0165804	0.0165175	0.0164487	0.0163743	0.0162942	0.016208	0.0161163	0.016019	0.0159159	0.0158068	0.0156916	0.015571	0.0154448	0.0153122	0.0151741	0.0150302
0.0152592	0.0153851	0.0155064	0.0156233	0.0157354	0.0158427	0.0159454	0.0160431	0.0161359	0.0162234	0.0163054	0.0163823	0.0164538	0.01652	0.0165808	0.016636	0.0166855	0.0167297	0.0167685	0.0168021	0.0168303	0.0168534	0.0168712	0.0168841	0.0168921	0.0168948	0.0168927	0.0168853	0.0168726	0.0168549	0.016832	0.0168038	0.0167701	0.0167309	0.0166861	0.0166357	0.0165795	0.0165178	0.0164502	0.0163765	0.0162969	0.0162119	0.016121	0.0160238	0.0159208	0.0158117	0.0156967	0.0155759	0.0154492	0.0153167
0.0149374	0.015073	0.0152044	0.0153314	0.0154536	0.0155711	0.0156838	0.015792	0.0158952	0.0159933	0.0160862	0.0161741	0.0162565	0.0163335	0.0164054	0.016472	0.0165328	0.0165886	0.0166393	0.0166845	0.0167249	0.01676	0.01679	0.0168155	0.0168361	0.0168514	0.0168618	0.0168671	0.0168672	0.0168624	0.0168522	0.016837	0.0168166	0.0167902	0.0167582	0.0167206	0.0166772	0.0166282	0.0165733	0.0165122	0.0164453	0.0163725	0.016294	0.0162094	0.0161182	0.0160215	0.0159189	0.0158099	0.0156949	0.0155738
0.0145831	0.0147284	0.0148694	0.0150061	0.0151382	0.0152658	0.0153888	0.015507	0.0156206	0.0157288	0.015832	0.0159305	0.0160239	0.0161119	0.0161949	0.0162727	0.0163451	0.0164124	0.0164746	0.0165321	0.0165844	0.0166319	0.0166742	0.0167119	0.0167449	0.0167728	0.0167959	0.0168141	0.0168272	0.0168355	0.0168384	0.016836	0.0168285	0.0168153	0.0167963	0.0167717	0.0167414	0.0167053	0.0166631	0.016615	0.0165609	0.0165011	0.0164351	0.016363	0.0162848	0.0162001	0.0161095	0.0160131	0.0159102	0.0158012
0.0141971	0.0143517	0.0145023	0.0146486	0.0147902	0.0149274	0.0150602	0.0151884	0.0153118	0.0154305	0.0155441	0.0156531	0.015757	0.0158559	0.0159499	0.0160388	0.0161226	0.0162015	0.0162756	0.0163446	0.016409	0.0164686	0.0165233	0.0165735	0.0166191	0.0166598	0.0166958	0.0167267	0.0167527	0.0167741	0.0167901	0.0168009	0.0168064	0.0168062	0.0168005	0.0167891	0.0167718	0.0167487	0.0167197	0.0166847	0.0166438	0.0165968	0.0165438	0.0164845	0.0164188	0.0163472	0.0162693	0.016185	0.0160947	0.0159981
0.0137808	0.0139444	0.0141038	0.0142591	0.0144102	0.014557	0.0146991	0.0148368	0.0149703	0.0150988	0.0152227	0.015342	0.0154566	0.0155662	0.015671	0.015771	0.0158661	0.0159564	0.0160421	0.0161231	0.0161994	0.0162712	0.0163382	0.0164009	0.016459	0.0165124	0.0165613	0.0166052	0.0166442	0.0166786	0.0167078	0.0167315	0.01675	0.0167633	0.0167709	0.0167727	0.0167689	0.016759	0.0167431	0.0167214	0.0166936	0.0166599	0.0166197	0.0165735	0.016521	0.0164619	0.0163968	0.0163258	0.0162482	0.0161645
0.0133346	0.0135067	0.0136749	0.0138391	0.013999	0.0141547	0.0143061	0.0144534	0.0145965	0.0147351	0.014869	0.0149985	0.0151232	0.0152434	0.0153591	0.01547	0.0155763	0.0156782	0.0157754	0.0158678	0.0159561	0.01604	0.0161194	0.0161946	0.0162653	0.0163314	0.0163929	0.0164497	0.0165017	0.016549	0.0165914	0.0166285	0.0166605	0.016687	0.0167079	0.016723	0.0167321	0.0167357	0.0167333	0.0167247	0.0167102	0.0166896	0.0166629	0.0166298	0.0165905	0.0165451	0.016493	0.0164346	0.0163703	0.0162995
0.0128598	0.0130399	0.0132163	0.0133889	0.0135578	0.0137225	0.0138828	0.0140392	0.0141917	0.0143397	0.0144833	0.014623	0.014758	0.0148885	0.0150146	0.0151367	0.0152542	0.0153671	0.0154756	0.0155801	0.0156802	0.0157761	0.0158676	0.0159551	0.0160382	0.0161167	0.0161911	0.016261	0.016326	0.0163862	0.0164418	0.0164921	0.0165371	0.016577	0.0166112	0.0166397	0.0166623	0.016679	0.01669	0.016695	0.0166939	0.0166868	0.0166733	0.0166536	0.0166276	0.0165953	0.0165568	0.0165118	0.0164605	0.0164031
0.0123569	0.0125451	0.0127296	0.0129104	0.0130874	0.0132607	0.0134299	0.0135952	0.0137568	0.0139143	0.0140674	0.0142167	0.0143616	0.0145024	0.0146392	0.0147718	0.0149002	0.0150244	0.0151443	0.0152599	0.0153719	0.0154798	0.0155835	0.0156829	0.0157786	0.0158698	0.0159567	0.0160393	0.0161173	0.0161906	0.0162591	0.0163227	0.016381	0.0164338	0.0164813	0.0165231	0.0165589	0.0165893	0.0166136	0.0166321	0.0166447	0.0166509	0.0166509	0.0166446	0.016632	0.0166133	0.016588	0.0165565	0.0165188	0.0164746
0.011828	0.0120236	0.0122157	0.0124042	0.0125893	0.0127709	0.0129485	0.0131224	0.0132929	0.0134593	0.0136219	0.0137807	0.0139355	0.0140863	0.0142336	0.0143768	0.0145156	0.0146506	0.0147818	0.0149091	0.0150323	0.015152	0.0152676	0.0153793	0.0154871	0.0155907	0.0156903	0.0157856	0.0158764	0.0159624	0.0160439	0.0161204	0.0161917	0.0162578	0.0163186	0.0163739	0.0164232	0.0164668	0.0165047	0.0165365	0.0165624	0.0165822	0.0165956	0.0166027	0.0166037	0.0165985	0.016587	0.016569	0.0165449	0.0165143
0.0112738	0.0114766	0.011676	0.0118719	0.0120644	0.012254	0.0124398	0.012622	0.0128011	0.0129767	0.0131482	0.0133163	0.0134806	0.0136414	0.0137987	0.0139519	0.0141014	0.0142473	0.0143894	0.0145275	0.0146622	0.0147936	0.0149212	0.0150448	0.0151648	0.0152807	0.0153924	0.0155002	0.0156036	0.0157025	0.0157968	0.0158864	0.0159708	0.0160498	0.0161236	0.016192	0.0162548	0.0163119	0.0163629	0.0164082	0.0164473	0.0164803	0.0165076	0.0165284	0.0165429	0.0165512	0.0165534	0.0165492	0.0165388	0.0165218
0.0106959	0.0109053	0.0111116	0.0113146	0.0115147	0.0117116	0.0119052	0.0120956	0.012283	0.0124668	0.0126472	0.0128245	0.0129984	0.0131685	0.0133356	0.013499	0.0136584	0.0138148	0.013968	0.0141173	0.0142631	0.0144057	0.0145449	0.0146803	0.0148119	0.0149399	0.0150641	0.0151842	0.0153	0.0154113	0.0155183	0.0156206	0.015718	0.0158102	0.0158969	0.0159784	0.0160543	0.0161245	0.016189	0.0162474	0.0162998	0.0163462	0.0163868	0.0164215	0.0164496	0.0164715	0.0164874	0.0164969	0.0165001	0.0164969
0.0100957	0.0103113	0.0105242	0.010734	0.0109408	0.0111452	0.0113463	0.0115444	0.0117397	0.0119319	0.0121208	0.0123068	0.0124895	0.0126691	0.0128455	0.0130187	0.0131885	0.0133552	0.0135186	0.0136787	0.0138356	0.0139892	0.0141396	0.0142865	0.01443	0.0145696	0.0147058	0.0148381	0.0149662	0.0150901	0.0152095	0.0153243	0.0154342	0.0155392	0.0156387	0.0157329	0.0158219	0.0159052	0.0159828	0.0160548	0.0161204	0.0161801	0.0162342	0.0162822	0.016324	0.0163594	0.0163887	0.0164118	0.0164289	0.0164396
0.00947481	0.00969616	0.00991504	0.0101313	0.0103449	0.0105559	0.0107642	0.0109698	0.0111727	0.0113726	0.0115698	0.0117643	0.0119559	0.0121443	0.0123301	0.0125129	0.0126923	0.0128689	0.0130426	0.0132133	0.0133808	0.0135452	0.0137065	0.0138647	0.0140195	0.0141709	0.0143189	0.0144632	0.014603	0.0147388	0.0148706	0.0149976	0.0151202	0.0152378	0.01535	0.0154569	0.0155584	0.0156547	0.0157454	0.0158304	0.0159094	0.0159822	0.0160492	0.0161106	0.016166	0.0162151	0.0162579	0.0162947	0.0163255	0.0163503
0.00883469	0.00906149	0.00928618	0.00950835	0.00972797	0.00994551	0.0101605	0.010373	0.0105834	0.010791	0.010996	0.0111986	0.0113985	0.0115958	0.0117904	0.0119823	0.0121713	0.0123575	0.0125408	0.0127216	0.0128997	0.0130747	0.0132469	0.0134161	0.0135821	0.0137445	0.0139039	0.0140597	0.0142114	0.0143591	0.0145027	0.014642	0.0147765	0.0149063	0.015031	0.0151505	0.0152648	0.0153734	0.0154768	0.0155748	0.0156666	0.0157524	0.0158328	0.0159073	0.0159759	0.0160385	0.016095	0.0161455	0.0161902	0.0162288
0.00817703	0.00840887	0.00863861	0.0088664	0.00909192	0.00931537	0.00953691	0.00975604	0.00997308	0.010188	0.0104007	0.0106112	0.0108191	0.0110245	0.0112279	0.0114286	0.0116264	0.0118221	0.0120152	0.0122058	0.0123939	0.0125791	0.0127616	0.0129413	0.0131179	0.0132914	0.013462	0.013629	0.0137919	0.0139511	0.0141067	0.0142577	0.0144041	0.014546	0.0146828	0.0148145	0.014941	0.0150622	0.0151779	0.0152882	0.0153929	0.0154916	0.0155849	0.0156724	0.0157544	0.0158304	0.0159003	0.0159643	0.0160227	0.0160751
0.00750348	0.00773978	0.00797471	0.00820743	0.00843812	0.00866752	0.00889486	0.00912013	0.00934388	0.00956585	0.00978555	0.0100031	0.0102187	0.0104323	0.0106437	0.0108528	0.0110597	0.0112643	0.0114666	0.0116666	0.0118643	0.0120594	0.0122519	0.0124417	0.0126288	0.0128129	0.0129942	0.0131721	0.0133463	0.0135166	0.0136833	0.0138458	0.0140036	0.014157	0.0143055	0.0144492	0.0145878	0.0147209	0.0148489	0.0149718	0.015089	0.0152005	0.0153067	0.015407	0.0155016	0.0155906	0.015674	0.0157515	0.0158233	0.0158892
0.00681601	0.00705649	0.00729539	0.00753293	0.00776873	0.00800311	0.00823611	0.00846728	0.00869712	0.00892533	0.00915173	0.00937647	0.00959938	0.00982025	0.0100396	0.0102568	0.0104719	0.0106853	0.0108966	0.0111055	0.0113123	0.0115168	0.0117189	0.0119185	0.0121157	0.0123101	0.0125016	0.01269	0.0128746	0.013056	0.0132337	0.0134071	0.0135761	0.0137408	0.0139007	0.0140556	0.0142059	0.0143511	0.014491	0.0146259	0.0147553	0.0148791	0.0149977	0.0151107	0.0152181	0.01532	0.0154164	0.0155072	0.0155925	0.0156722
0.00611657	0.00636037	0.00660336	0.00684474	0.00708484	0.00732421	0.0075622	0.00779876	0.00803429	0.00826856	0.00850122	0.00873251	0.00896223	0.00919033	0.00941698	0.00964209	0.00986505	0.0100863	0.0103058	0.0105233	0.0107391	0.0109528	0.011164	0.0113731	0.01158	0.011784	0.0119852	0.0121837	0.0123789	0.0125703	0.0127583	0.0129424	0.0131222	0.0132978	0.0134687	0.0136349	0.0137964	0.013953	0.0141047	0.0142513	0.0143924	0.0145281	0.014659	0.0147843	0.0149042	0.0150188	0.0151282	0.0152323	0.0153307	0.0154236
0.00540666	0.00565354	0.00589951	0.00614482	0.0063889	0.00663232	0.00687508	0.00711649	0.00735725	0.00759699	0.00783555	0.00807305	0.00830919	0.00854378	0.00877748	0.00900965	0.00924004	0.00946913	0.00969668	0.00992229	0.0101461	0.0103684	0.0105886	0.0108065	0.0110222	0.0112356	0.0114463	0.0116544	0.0118593	0.0120607	0.0122587	0.0124529	0.0126431	0.0128291	0.0130106	0.0131875	0.0133602	0.0135277	0.0136902	0.0138482	0.0140009	0.0141482	0.0142909	0.0144286	0.0145609	0.0146879	0.0148098	0.0149265	0.0150381	0.0151445
0.00468888	0.00493801	0.00518679	0.00543476	0.00568241	0.00592974	0.00617628	0.00642225	0.00666783	0.00691256	0.00715629	0.00739938	0.00764147	0.00788242	0.00812244	0.00836144	0.00859878	0.00883498	0.00907004	0.00930324	0.00953492	0.00976513	0.00999368	0.0102202	0.0104445	0.0106664	0.0108861	0.0111034	0.0113175	0.0115281	0.0117357	0.0119396	0.0121395	0.0123355	0.0125273	0.0127144	0.0128972	0.0130757	0.0132491	0.0134179	0.0135818	0.0137406	0.0138949	0.0140442	0.0141882	0.0143274	0.0144618	0.0145911	0.0147152	0.0148344
0.00396536	0.00421599	0.00446647	0.00471726	0.00496762	0.0052179	0.00546801	0.00571763	0.00596728	0.0062166	0.00646529	0.00671361	0.00696104	0.00720745	0.0074536	0.00769873	0.00794261	0.00818558	0.00842746	0.00866781	0.00890673	0.00914451	0.0093807	0.00961494	0.00984732	0.0100778	0.0103058	0.0105314	0.0107543	0.0109741	0.0111907	0.0114036	0.0116126	0.011818	0.0120195	0.0122166	0.0124095	0.0125979	0.0127816	0.0129611	0.0131359	0.0133055	0.0134708	0.0136318	0.0137875	0.0139383	0.0140846	0.0142261	0.0143629	0.0144947
0.00323944	0.00349025	0.0037418	0.00399378	0.00424633	0.00449896	0.00475175	0.00500479	0.005258	0.00551124	0.00576421	0.00601704	0.00626946	0.00652122	0.00677246	0.00702327	0.00727295	0.00752195	0.00777027	0.00801735	0.00826326	0.00850784	0.00875101	0.00899271	0.00923264	0.00947065	0.00970661	0.0099402	0.010171	0.0103989	0.0106241	0.0108459	0.0110636	0.0112778	0.0114886	0.011695	0.0118975	0.0120958	0.0122892	0.0124786	0.0126636	0.0128441	0.01302	0.0131915	0.0133586	0.0135211	0.0136791	0.0138325	0.0139814	0.0141258
0.0025151	0.00276439	0.00301528	0.00326782	0.00352109	0.00377523	0.00403007	0.00428545	0.00454172	0.00479828	0.00505491	0.00531173	0.0055684	0.00582457	0.00608071	0.00633648	0.00659178	0.00684639	0.00710026	0.00735331	0.00760538	0.0078564	0.00810601	0.00835432	0.00860128	0.00884662	0.00908979	0.00933071	0.00956907	0.00980467	0.0100376	0.0102674	0.0104935	0.0107162	0.0109356	0.0111509	0.0113621	0.0115694	0.0117724	0.0119713	0.0121663	0.0123567	0.0125431	0.0127254	0.0129032	0.0130767	0.0132459	0.013411	0.0135719	0.0137282
0.00180134	0.00204476	0.00229226	0.00254264	0.00279525	0.00304935	0.00330518	0.00356235	0.00382046	0.00407962	0.00433912	0.00459905	0.00485939	0.0051197	0.00537989	0.0056403	0.00590028	0.00615972	0.00641872	0.00667717	0.00693502	0.00719168	0.00744728	0.00770188	0.00795509	0.00820663	0.00845645	0.00870405	0.00894937	0.00919207	0.00943227	0.00966973	0.0099036	0.010134	0.0103612	0.0105847	0.0108046	0.0110206	0.0112324	0.0114405	0.0116449	0.011845	0.012041	0.0122334	0.0124218	0.0126062	0.0127863	0.0129624	0.0131345	0.0133025
0.0011242	0.00134758	0.00158282	0.00182589	0.00207376	0.00232555	0.00258039	0.00283764	0.00309676	0.00335722	0.00361883	0.00388133	0.00414454	0.00440807	0.00467192	0.00493602	0.00520014	0.00546391	0.00572752	0.00599063	0.00625318	0.0065151	0.0067761	0.00703603	0.00729483	0.00755225	0.00780793	0.0080619	0.00831376	0.008563	0.00880957	0.00905363	0.00929472	0.00953239	0.00976696	0.00999809	0.0102258	0.0104501	0.0106704	0.0108871	0.0111003	0.0113095	0.0115151	0.0117172	0.0119155	0.0121101	0.0123006	0.0124874	0.0126704	0.0128496
0.000619507	0.000741497	0.000923361	0.00113749	0.00136943	0.00161178	0.00186152	0.00211586	0.00237345	0.00263411	0.00289666	0.00316051	0.00342569	0.00369164	0.00395818	0.00422552	0.00449285	0.00476033	0.00502797	0.00529524	0.00556191	0.00582812	0.00609385	0.00635873	0.00662229	0.00688465	0.00714582	0.00740527	0.00766286	0.00791791	0.00817044	0.00842073	0.00866814	0.0089125	0.00915411	0.0093925	0.00962745	0.00985925	0.0100875	0.0103121	0.0105335	0.0107514	0.0109658	0.0111771	0.0113848	0.0115894	0.0117901	0.0119869	0.0121803	0.0123703
0.000772528	0.000614933	0.00054239	0.000589953	0.000735594	0.00093557	0.00116325	0.00140592	0.00165722	0.00191433	0.00217557	0.00243937	0.00270522	0.00297253	0.00324095	0.00351048	0.00378055	0.00405072	0.00432137	0.00459209	0.00486232	0.00513234	0.00540179	0.00567061	0.00593887	0.00620599	0.00647164	0.00673575	0.00699817	0.00725845	0.00751625	0.00777203	0.00802551	0.00827601	0.00852385	0.00876856	0.00901025	0.00924896	0.00948446	0.00971667	0.00994585	0.0101721	0.0103951	0.0106149	0.0108315	0.011045	0.0112553	0.0114622	0.0116654	0.0118655
0.00137258	0.00113357	0.000904436	0.000697125	0.000539903	0.000486082	0.000568828	0.000745364	0.000966257	0.00120857	0.00146208	0.0017221	0.0019863	0.00225312	0.00252214	0.00279303	0.00306459	0.00333679	0.00360986	0.00388312	0.00415612	0.00442909	0.00470205	0.00497427	0.0052458	0.00551657	0.00578615	0.00605424	0.00632107	0.00658595	0.00684872	0.00710935	0.00736794	0.00762391	0.0078773	0.00812778	0.00837555	0.00862093	0.00886309	0.00910207	0.00933871	0.00957259	0.0098033	0.0100312	0.0102564	0.0104789	0.010698	0.0109137	0.0111264	0.0113359
0.00205323	0.00180121	0.0015494	0.00129931	0.00105369	0.000817627	0.000605405	0.000455354	0.000439457	0.000571111	0.000780186	0.0010207	0.00127571	0.00153824	0.00180518	0.00207537	0.00234747	0.00262044	0.00289476	0.00316989	0.00344506	0.0037202	0.00399523	0.00427015	0.00454481	0.00481863	0.00509134	0.00536286	0.00563333	0.00590212	0.00616872	0.00643371	0.00669681	0.00695743	0.00721558	0.00747134	0.00772495	0.00797602	0.00822432	0.00846989	0.00871318	0.00895425	0.00919222	0.00942771	0.00966069	0.00989088	0.0101187	0.0103432	0.0105645	0.010783
0.00274862	0.00249434	0.00223858	0.00198146	0.00172374	0.00146607	0.00120951	0.000957151	0.000715264	0.00050213	0.000374523	0.000421706	0.000605744	0.000841992	0.00109757	0.00136251	0.00163219	0.00190452	0.0021787	0.00245427	0.00273048	0.00300701	0.00328378	0.00356037	0.00383685	0.00411305	0.00438839	0.00466269	0.00493601	0.00520791	0.00547804	0.00574645	0.00601334	0.00627803	0.00654082	0.0068013	0.00705958	0.00731618	0.00756986	0.00782108	0.00807051	0.00831789	0.00856265	0.00880496	0.00904544	0.00928356	0.0095184	0.00975088	0.0099808	0.010208
0.00344323	0.00318952	0.0029337	0.00267602	0.00241662	0.00215547	0.00189309	0.00162992	0.0013667	0.00110478	0.000847251	0.000602115	0.000395345	0.000318571	0.000446553	0.000672289	0.00092764	0.00119343	0.00146467	0.00173886	0.00201459	0.00229137	0.00256884	0.00284663	0.00312435	0.0034019	0.00367902	0.00395527	0.00423074	0.00450494	0.00477778	0.0050492	0.00531913	0.00558744	0.00585393	0.00611851	0.0063811	0.00664199	0.00690091	0.00715745	0.00741244	0.0076657	0.00791623	0.00816504	0.00841197	0.00865659	0.00889919	0.00913912	0.00937652	0.00961163
0.00413023	0.0038787	0.00362467	0.00336825	0.00310998	0.00284963	0.00258693	0.00232261	0.00205694	0.0017901	0.00152252	0.0012552	0.00098956	0.000728653	0.000483353	0.000298013	0.00031299	0.000512053	0.00076296	0.00102909	0.00130131	0.00157632	0.00185297	0.00213032	0.00240833	0.00268653	0.00296464	0.00324215	0.00351907	0.00379501	0.00406984	0.00434353	0.00461604	0.00488688	0.00515667	0.00542452	0.00569067	0.00595576	0.00621874	0.00648012	0.00673986	0.00699821	0.0072546	0.00750893	0.00776203	0.00801313	0.00826175	0.0085086	0.00875311	0.00899535
0.00480662	0.00455778	0.00430658	0.00405282	0.0037968	0.00353842	0.00327771	0.00301469	0.00274995	0.00248348	0.0022154	0.00194618	0.00167614	0.00140575	0.00113593	0.000868104	0.000606331	0.000366662	0.000235646	0.000362927	0.000603291	0.000867681	0.0011397	0.00141487	0.00169156	0.00196925	0.00224724	0.00252505	0.00280277	0.00307964	0.00335558	0.00363056	0.00390495	0.00417832	0.00445038	0.00472119	0.0049902	0.00525835	0.00552541	0.00579059	0.00605464	0.00631743	0.00657868	0.00683836	0.00709649	0.00735321	0.007608	0.00786067	0.00811168	0.00836057
0.0054697	0.00522469	0.00497683	0.00472626	0.00447336	0.00421799	0.00395996	0.00369955	0.00343698	0.00317273	0.00290659	0.0026387	0.0023697	0.00209937	0.00182828	0.00155659	0.00128456	0.00101332	0.000744801	0.000484728	0.000262186	0.000238846	0.000448149	0.000707558	0.000978219	0.00125272	0.00152904	0.00180589	0.00208328	0.00236042	0.00263679	0.00291275	0.0031882	0.00346292	0.00373696	0.00400958	0.00428125	0.0045521	0.00482186	0.00509059	0.00535806	0.00562487	0.00589019	0.00615414	0.00641734	0.00667894	0.00693865	0.00719704	0.0074537	0.0077082
0.00611758	0.0058767	0.00563323	0.00538653	0.00513721	0.00488543	0.00463113	0.00437407	0.00411473	0.00385336	0.00359015	0.00332519	0.00305865	0.00279071	0.00252139	0.00225111	0.00197976	0.00170772	0.00143551	0.0011633	0.000892034	0.000624205	0.000368899	0.000190523	0.000301556	0.00054829	0.000815547	0.00108829	0.00136345	0.00163951	0.00191548	0.00219126	0.00246733	0.00274273	0.00301735	0.00329185	0.00356516	0.00383821	0.00411036	0.0043815	0.00465204	0.00492192	0.00519097	0.00545866	0.00572544	0.00599161	0.00625604	0.00651887	0.00678048	0.00704021
0.00674863	0.00651268	0.00627364	0.00603143	0.00578658	0.00553917	0.00528878	0.00503587	0.00478051	0.00452312	0.00426358	0.00400211	0.00373905	0.00347432	0.00320821	0.00294079	0.00267223	0.00240275	0.00213222	0.00186092	0.00158914	0.00131707	0.00104505	0.0007744	0.00050877	0.000264599	0.000184967	0.000389595	0.000650606	0.000921356	0.00119469	0.00146914	0.00174398	0.00201924	0.00229431	0.0025692	0.00284399	0.00311823	0.00339193	0.00366514	0.00393787	0.0042104	0.00448201	0.00475311	0.00502356	0.005293	0.00556104	0.0058279	0.00609367	0.00635767
0.00736106	0.00713049	0.00689673	0.00665952	0.0064197	0.00617711	0.00593153	0.00568329	0.00543256	0.00517943	0.00492441	0.00466731	0.00440841	0.00414805	0.00388586	0.00362236	0.00335749	0.00309146	0.00282429	0.00255584	0.0022865	0.00201662	0.00174587	0.00147456	0.00120288	0.000931717	0.000662424	0.000400582	0.000181715	0.000239737	0.000483894	0.000750381	0.00102212	0.00129541	0.0015697	0.00184451	0.002119	0.00239395	0.00266864	0.00294308	0.00321755	0.00349182	0.00376588	0.00403911	0.004312	0.00458425	0.00485555	0.00512576	0.00539484	0.00566246
0.00795409	0.00772913	0.00750083	0.00726931	0.0070352	0.00679804	0.0065576	0.00631463	0.00606925	0.00582137	0.00557122	0.00531908	0.00506513	0.0048094	0.00455219	0.00429314	0.00403281	0.00377113	0.00350807	0.0032438	0.0029783	0.00271191	0.00244412	0.00217531	0.001906	0.0016359	0.0013651	0.00109471	0.000824683	0.00055695	0.00029998	0.000141979	0.000317842	0.000577461	0.000846883	0.00111939	0.00139316	0.00166734	0.00194229	0.00221735	0.00249256	0.00276793	0.00304329	0.00331844	0.00359307	0.00386749	0.00414103	0.00441376	0.00468575	0.00495636
0.00852549	0.00830687	0.0080848	0.00785952	0.00763158	0.00740038	0.00716581	0.00692859	0.00668901	0.00644689	0.0062027	0.0059562	0.00570766	0.00545741	0.00520548	0.00495193	0.00469653	0.0044398	0.00418176	0.00392209	0.00366119	0.00339911	0.00313556	0.00287063	0.00260458	0.00233779	0.00206973	0.00180114	0.00153189	0.0012618	0.000991912	0.0007225	0.000456017	0.000207391	0.000166186	0.000403171	0.000669648	0.000941479	0.00121513	0.00148987	0.00176502	0.00204081	0.00231658	0.00259235	0.00286844	0.00314424	0.00341954	0.00369396	0.0039678	0.00424083
0.00907464	0.00886264	0.00864745	0.00842888	0.00820727	0.00798256	0.00775456	0.00752388	0.00729063	0.00705497	0.00681697	0.00657686	0.0063345	0.00609026	0.00584433	0.00559659	0.00534732	0.00509617	0.00484354	0.00458945	0.00433359	0.00407642	0.00381765	0.00355747	0.00329585	0.00303283	0.00276856	0.00250329	0.00223684	0.00196934	0.00170124	0.00143244	0.00116263	0.000892729	0.000623788	0.000357699	0.000125716	0.000231384	0.000491956	0.000762968	0.00103672	0.00131173	0.00158756	0.00186363	0.00214002	0.00241657	0.00269245	0.00296813	0.00324305	0.00351737
0.00960007	0.00939543	0.0091874	0.00897601	0.00876133	0.00854364	0.00832283	0.0080991	0.00787275	0.007644	0.00741311	0.00717981	0.00694424	0.00670663	0.00646734	0.00622625	0.00598312	0.00573833	0.00549173	0.00524351	0.00499356	0.004742	0.00448888	0.00423375	0.0039769	0.0037189	0.00345905	0.00319795	0.00293545	0.00267141	0.00240638	0.0021403	0.0018731	0.00160477	0.00133578	0.00106599	0.000795494	0.00052542	0.000259465	8.80608e-05	0.00031423	0.000584416	0.000858188	0.00113345	0.0014094	0.00168552	0.00196189	0.00223771	0.00251338	0.00278843
0.0101008	0.00990386	0.00970368	0.0094997	0.00929256	0.00908265	0.00886948	0.00865317	0.00843434	0.00821319	0.00798962	0.00776363	0.00753537	0.00730512	0.00707289	0.00683878	0.00660302	0.00636501	0.0061251	0.00588337	0.00563965	0.00539428	0.00514693	0.00489784	0.00464654	0.0043936	0.00413895	0.00388254	0.00362469	0.00336506	0.00310395	0.00284162	0.00257771	0.00231252	0.00204629	0.00177873	0.00151001	0.00124026	0.000969902	0.000698598	0.00042706	0.000160582	0.000139046	0.000404995	0.000678837	0.000953841	0.00122924	0.00150509	0.00178034	0.00205532
0.0105759	0.0103869	0.0101948	0.00999921	0.00980019	0.00959822	0.0093932	0.00918508	0.00897426	0.00876103	0.00854544	0.0083272	0.00810695	0.00788466	0.00766011	0.00743344	0.007205	0.00697456	0.00674173	0.00650713	0.00627036	0.00603171	0.00579105	0.00554788	0.00530272	0.00505576	0.00480672	0.00455559	0.00430253	0.00404783	0.00379156	0.00353345	0.00327379	0.00301238	0.00274979	0.00248556	0.00221999	0.00195305	0.00168484	0.00141554	0.00114495	0.000873581	0.000601544	0.000329033	6.47953e-05	0.00022417	0.000497371	0.000771775	0.0010464	0.00132029
0.0110242	0.0108439	0.0106603	0.0104731	0.0102828	0.0100895	0.00989291	0.0096934	0.00949122	0.00928637	0.00907918	0.00886957	0.00865766	0.00844362	0.00822727	0.00800887	0.00778843	0.00756559	0.0073407	0.00711359	0.00688416	0.00665265	0.00641891	0.0061826	0.00594375	0.00570311	0.00546016	0.00521489	0.00496778	0.00471838	0.00446717	0.00421405	0.00395913	0.00370221	0.00344374	0.00318366	0.00292183	0.00265853	0.00239401	0.00212766	0.00185993	0.00159102	0.00132134	0.0010508	0.000778927	0.000506788	0.000234546	4.22673e-05	0.000312786	0.000585651
0.0114452	0.0112737	0.0110991	0.0109211	0.0107395	0.0105552	0.0103678	0.0101774	0.00998416	0.00978821	0.00958994	0.00938931	0.00918627	0.00898101	0.00877344	0.00856339	0.00835116	0.00813682	0.00792004	0.00770123	0.00747947	0.00725559	0.00702934	0.00680011	0.00656838	0.00633444	0.00609812	0.00585921	0.00561804	0.00537476	0.00512913	0.00488141	0.00463165	0.00437997	0.0041265	0.00387099	0.00361359	0.0033544	0.00309378	0.00283155	0.00256728	0.00230205	0.00203578	0.0017682	0.00149958	0.00122984	0.000959906	0.000689365	0.000418169	0.000147321
0.0118378	0.0116758	0.0115104	0.0113418	0.0111699	0.0109949	0.0108168	0.010636	0.0104521	0.0102655	0.0100767	0.0098854	0.00969144	0.00949537	0.00929705	0.00909623	0.0088928	0.00868709	0.00847904	0.00826841	0.00805485	0.00783872	0.00762037	0.00739905	0.00717465	0.00694815	0.00671883	0.00648687	0.00625217	0.00601486	0.00577577	0.00553411	0.00529001	0.00504379	0.0047958	0.00454566	0.00429306	0.00403874	0.0037828	0.0035249	0.00326514	0.00300399	0.0027417	0.00247804	0.00221289	0.00194688	0.00167999	0.00141253	0.00114442	0.000875932
0.0122012	0.012049	0.0118936	0.0117348	0.0115725	0.0114076	0.0112394	0.0110681	0.0108942	0.0107174	0.0105383	0.0103568	0.0101725	0.00998596	0.0097971	0.0096055	0.00941144	0.00921479	0.00901566	0.00881399	0.00860894	0.00840134	0.00819117	0.00797786	0.00776145	0.00754231	0.00732047	0.00709554	0.00686808	0.0066378	0.00640518	0.00617013	0.00593232	0.00569228	0.00545007	0.00520545	0.00495858	0.00470956	0.00445897	0.00420633	0.00395136	0.00369518	0.00343734	0.00317791	0.00291712	0.00265499	0.00239211	0.00212818	0.00186351	0.0015986
0.0125353	0.012393	0.0122477	0.012099	0.011947	0.011792	0.011634	0.0114731	0.0113093	0.0111428	0.010974	0.0108024	0.010628	0.0104515	0.0102725	0.0100906	0.00990599	0.00971893	0.00952897	0.00933622	0.00914036	0.00894133	0.00873986	0.008535	0.00832672	0.00811559	0.0079015	0.0076845	0.0074643	0.00724134	0.00701615	0.00678778	0.00655667	0.00632321	0.00608759	0.00584914	0.00560829	0.00536555	0.00512063	0.00487354	0.00462421	0.00437309	0.00412051	0.00386578	0.00360973	0.00335261	0.00309418	0.00283461	0.002574	0.00231296
0.0128392	0.0127072	0.0125723	0.012434	0.0122922	0.012148	0.0120006	0.01185	0.0116969	0.0115408	0.0113823	0.0112212	0.0110573	0.0108909	0.0107218	0.0105498	0.0103752	0.010198	0.0100177	0.00983438	0.0096478	0.00945812	0.00926515	0.00906889	0.00886922	0.00866647	0.00846072	0.00825161	0.00803961	0.00782411	0.00760616	0.00738553	0.00716158	0.00693512	0.00670621	0.00647476	0.00624079	0.0060042	0.0057657	0.00552483	0.0052814	0.00503616	0.00478926	0.00454038	0.00428963	0.00403757	0.00378431	0.00352942	0.0032737	0.00301712
0.0131124	0.0129911	0.0128668	0.0127391	0.0126082	0.0124745	0.0123379	0.0121983	0.0120559	0.0119108	0.0117628	0.0116122	0.011459	0.0113031	0.0111444	0.0109827	0.0108183	0.010651	0.0104804	0.0103067	0.0101295	0.00994911	0.00976567	0.00957853	0.00938779	0.0091938	0.00899644	0.00879568	0.00859169	0.00838471	0.00817457	0.00796139	0.00774536	0.00752651	0.00730513	0.00708053	0.00685347	0.00662412	0.00639219	0.00615821	0.00592133	0.00568231	0.00544192	0.00519909	0.00495422	0.00470795	0.00446041	0.00421111	0.00396057	0.00370915
0.0133544	0.0132439	0.0131305	0.013014	0.0128941	0.0127714	0.0126457	0.0125171	0.0123858	0.0122514	0.0121146	0.011975	0.0118323	0.011687	0.0115389	0.0113877	0.0112336	0.0110765	0.0109161	0.0107524	0.0105851	0.010414	0.0102397	0.0100623	0.00988074	0.00969558	0.00950719	0.00931511	0.00911975	0.00892094	0.00871945	0.00851456	0.00830624	0.00809529	0.00788163	0.00766519	0.00744559	0.00722339	0.00699883	0.00677197	0.0065425	0.00631035	0.00607625	0.00584017	0.00560162	0.00536154	0.00512021	0.00487711	0.00463241	0.00438662
0.013565	0.0134656	0.0133632	0.0132576	0.013149	0.0130375	0.0129232	0.0128057	0.0126857	0.0125627	0.0124366	0.012308	0.0121765	0.0120419	0.0119047	0.0117641	0.0116205	0.0114736	0.0113234	0.0111698	0.0110125	0.0108514	0.0106869	0.0105187	0.0103468	0.0101709	0.00999153	0.00980844	0.00962196	0.0094323	0.00923916	0.0090428	0.00884299	0.00864013	0.00843474	0.00822633	0.0080151	0.00780076	0.00758369	0.00736448	0.0071424	0.00691767	0.00669079	0.00646161	0.00623015	0.00599683	0.00576231	0.00552573	0.0052873	0.00504774
0.0137438	0.0136556	0.0135644	0.0134703	0.013373	0.0132729	0.0131699	0.0130638	0.0129549	0.012843	0.0127283	0.0126109	0.0124904	0.0123669	0.0122405	0.0121107	0.0119776	0.0118414	0.0117016	0.0115582	0.0114111	0.01126	0.0111053	0.0109469	0.0107844	0.0106181	0.0104483	0.0102745	0.0100973	0.0099165	0.00973244	0.00954468	0.00935367	0.00915967	0.00896294	0.00876317	0.00855991	0.00835392	0.00814514	0.00793379	0.00771973	0.00750256	0.00728345	0.007062	0.00683797	0.00661196	0.00638454	0.00615497	0.00592339	0.00569066
0.0138908	0.0138139	0.0137339	0.0136512	0.0135655	0.0134767	0.0133852	0.0132906	0.013193	0.0130925	0.012989	0.0128831	0.0127738	0.0126612	0.0125457	0.0124267	0.0123042	0.0121785	0.0120492	0.0119161	0.0117794	0.0116388	0.0114941	0.0113456	0.0111931	0.0110363	0.010876	0.0107119	0.0105441	0.0103728	0.0101977	0.0100194	0.00983741	0.00965229	0.00946447	0.00927331	0.00907894	0.00888159	0.00868144	0.00847827	0.00827231	0.00806376	0.0078527	0.00763921	0.00742336	0.00720505	0.00698504	0.006763	0.00653884	0.00631306
0.0140055	0.0139401	0.0138718	0.0138005	0.013726	0.0136488	0.0135687	0.0134854	0.0133993	0.0133105	0.0132183	0.0131232	0.0130254	0.012924	0.0128194	0.0127112	0.0125996	0.0124847	0.0123658	0.0122432	0.0121168	0.0119865	0.0118521	0.0117136	0.011571	0.0114243	0.0112736	0.0111193	0.0109612	0.0107993	0.0106338	0.0104648	0.0102924	0.0101166	0.00993799	0.00975608	0.00957052	0.00938231	0.00919098	0.00899671	0.00879944	0.00859922	0.00839675	0.00819165	0.00798405	0.00777399	0.0075619	0.0073479	0.00713143	0.00691338
0.0140881	0.014034	0.0139771	0.0139174	0.0138545	0.0137885	0.01372	0.0136483	0.0135738	0.0134962	0.0134155	0.0133317	0.0132447	0.0131544	0.0130607	0.0129635	0.0128627	0.0127584	0.0126504	0.0125383	0.0124224	0.0123023	0.0121782	0.0120498	0.0119174	0.0117807	0.0116401	0.0114956	0.0113475	0.0111955	0.0110395	0.0108802	0.0107174	0.0105512	0.0103819	0.0102094	0.0100333	0.00985434	0.00967234	0.0094871	0.00929911	0.00910792	0.008914	0.00871775	0.00851873	0.00831725	0.00811361	0.00790786	0.00769969	0.0074896
0.0141384	0.0140958	0.0140505	0.0140021	0.0139506	0.0138963	0.0138391	0.0137786	0.0137154	0.0136494	0.0135798	0.0135071	0.0134313	0.0133521	0.0132693	0.013183	0.0130931	0.0129996	0.0129021	0.0128006	0.0126951	0.0125853	0.0124714	0.0123533	0.0122314	0.0121048	0.0119743	0.0118399	0.0117016	0.0115596	0.0114139	0.0112645	0.0111115	0.0109548	0.0107951	0.0106324	0.0104659	0.0102965	0.0101239	0.00994816	0.00976958	0.00958776	0.00940302	0.00921567	0.00902588	0.0088334	0.00863858	0.00844153	0.00824191	0.00804039
0.0141568	0.0141255	0.0140914	0.0140544	0.0140144	0.0139714	0.0139256	0.0138766	0.0138246	0.0137696	0.0137113	0.0136496	0.0135847	0.0135163	0.0134445	0.0133692	0.0132899	0.013207	0.0131203	0.0130293	0.0129342	0.0128348	0.0127313	0.0126236	0.0125118	0.0123956	0.0122754	0.0121513	0.012023	0.011891	0.0117554	0.0116161	0.0114729	0.0113264	0.0111765	0.0110236	0.0108672	0.0107074	0.0105445	0.0103785	0.0102098	0.0100375	0.00986215	0.00968424	0.00950367	0.00932058	0.00913504	0.00894717	0.0087564	0.0085634
0.0141434	0.0141233	0.0141003	0.0140744	0.0140455	0.0140137	0.0139791	0.0139413	0.0139006	0.0138565	0.0138091	0.0137586	0.0137047	0.0136471	0.013586	0.0135214	0.0134529	0.0133804	0.0133041	0.0132237	0.0131391	0.0130502	0.012957	0.0128596	0.0127581	0.0126522	0.0125422	0.0124284	0.0123105	0.0121887	0.0120632	0.0119339	0.0118011	0.0116647	0.011525	0.0113821	0.0112357	0.0110861	0.0109333	0.0107771	0.0106179	0.0104558	0.0102903	0.0101221	0.00995111	0.00977751	0.00960136	0.00942267	0.00924132	0.00905751
0.0140982	0.0140888	0.0140768	0.0140621	0.0140443	0.0140237	0.0140002	0.0139733	0.0139432	0.0139102	0.0138736	0.0138337	0.0137905	0.0137438	0.0136934	0.0136392	0.0135811	0.0135192	0.0134534	0.0133834	0.0133092	0.0132307	0.0131478	0.0130606	0.0129697	0.0128743	0.0127745	0.0126709	0.0125632	0.0124517	0.0123363	0.0122172	0.0120948	0.0119689	0.0118394	0.0117066	0.0115706	0.0114311	0.0112885	0.0111427	0.0109937	0.0108413	0.010686	0.0105278	0.0103667	0.0102028	0.0100362	0.00986719	0.00969518	0.00952089
0.0140213	0.0140229	0.0140217	0.0140178	0.014011	0.0140011	0.0139881	0.013972	0.0139528	0.0139302	0.0139043	0.0138752	0.0138425	0.0138062	0.0137662	0.0137225	0.0136747	0.0136231	0.0135677	0.0135079	0.013444	0.0133759	0.0133033	0.0132264	0.0131454	0.0130605	0.0129711	0.0128777	0.0127806	0.0126795	0.0125746	0.0124658	0.0123535	0.0122382	0.0121191	0.0119963	0.0118705	0.0117415	0.0116093	0.0114738	0.0113352	0.0111933	0.011048	0.0109001	0.010749	0.0105953	0.0104386	0.0102792	0.0101171	0.00995247
0.0139136	0.0139256	0.013935	0.0139418	0.0139454	0.013946	0.0139437	0.0139379	0.0139289	0.013917	0.0139014	0.0138826	0.0138602	0.0138342	0.0138045	0.0137708	0.0137332	0.0136919	0.0136467	0.0135971	0.0135433	0.0134855	0.0134231	0.0133563	0.0132859	0.0132109	0.0131317	0.0130486	0.0129619	0.0128713	0.0127766	0.0126783	0.0125766	0.0124714	0.0123627	0.0122506	0.0121354	0.0120168	0.0118951	0.0117699	0.0116416	0.0115103	0.0113754	0.0112377	0.0110971	0.0109535	0.0108071	0.0106577	0.0105055	0.0103508
0.0137754	0.0137978	0.0138172	0.0138339	0.0138477	0.0138586	0.0138664	0.013871	0.0138723	0.0138705	0.0138651	0.0138562	0.0138438	0.0138278	0.0138079	0.0137843	0.0137567	0.0137254	0.0136901	0.0136505	0.0136069	0.013559	0.0135068	0.0134502	0.0133896	0.0133249	0.0132559	0.0131833	0.0131068	0.0130265	0.0129424	0.0128543	0.0127628	0.0126682	0.0125701	0.0124685	0.012364	0.0122562	0.0121447	0.01203	0.0119123	0.0117917	0.0116674	0.0115399	0.0114097	0.0112767	0.0111404	0.0110014	0.0108595	0.0107144
0.0136071	0.0136392	0.0136685	0.0136952	0.0137189	0.0137396	0.0137572	0.0137716	0.0137829	0.0137907	0.0137949	0.0137959	0.0137934	0.0137871	0.0137769	0.0137628	0.0137451	0.0137234	0.0136981	0.0136684	0.0136343	0.0135965	0.0135542	0.0135077	0.0134571	0.0134024	0.0133438	0.0132811	0.0132146	0.0131446	0.0130709	0.0129935	0.0129124	0.0128282	0.0127406	0.0126497	0.0125556	0.0124583	0.0123577	0.0122536	0.0121464	0.0120364	0.0119227	0.0118061	0.0116863	0.0115635	0.0114379	0.011309	0.0111774	0.0110426
0.0134094	0.013451	0.0134898	0.0135258	0.013559	0.0135892	0.0136163	0.0136402	0.0136609	0.0136784	0.0136919	0.013702	0.013709	0.0137121	0.0137114	0.013707	0.0136987	0.0136865	0.0136704	0.0136504	0.013626	0.0135976	0.0135652	0.0135285	0.013488	0.0134434	0.0133946	0.0133421	0.0132858	0.0132261	0.0131627	0.0130954	0.0130249	0.0129509	0.0128738	0.0127934	0.0127099	0.0126233	0.0125333	0.01244	0.0123434	0.0122441	0.0121412	0.0120349	0.0119259	0.0118136	0.0116984	0.0115802	0.0114587	0.0113342
0.0131831	0.0132336	0.0132815	0.0133268	0.0133691	0.0134084	0.0134443	0.0134771	0.0135068	0.0135332	0.0135561	0.0135754	0.0135912	0.0136034	0.0136117	0.0136164	0.0136176	0.0136145	0.0136077	0.0135969	0.0135822	0.0135633	0.0135401	0.0135131	0.0134823	0.0134476	0.0134086	0.013366	0.0133198	0.0132699	0.0132169	0.0131601	0.0130997	0.0130363	0.0129697	0.0128998	0.0128268	0.0127506	0.0126712	0.0125887	0.0125028	0.0124139	0.0123217	0.0122263	0.0121276	0.0120261	0.0119214	0.0118135	0.0117027	0.0115886
0.0129289	0.0129881	0.0130444	0.0130982	0.0131492	0.013197	0.0132418	0.0132834	0.0133216	0.0133565	0.0133879	0.013416	0.0134406	0.0134614	0.0134785	0.0134921	0.0135021	0.0135081	0.01351	0.0135081	0.0135023	0.0134929	0.0134794	0.0134615	0.0134402	0.0134152	0.0133861	0.0133531	0.0133167	0.0132769	0.0132336	0.013187	0.0131371	0.013084	0.0130278	0.0129684	0.0129059	0.0128403	0.0127712	0.0126994	0.0126242	0.0125458	0.0124641	0.0123794	0.0122917	0.0122003	0.0121062	0.0120088	0.0119081	0.0118045
0.012648	0.0127151	0.0127796	0.0128417	0.0129008	0.0129567	0.0130094	0.0130589	0.0131054	0.0131487	0.0131885	0.0132246	0.0132576	0.0132868	0.0133121	0.0133341	0.0133527	0.0133673	0.013378	0.0133847	0.0133879	0.0133873	0.0133829	0.0133743	0.0133622	0.0133465	0.0133268	0.0133035	0.0132768	0.0132468	0.0132136	0.0131768	0.0131372	0.0130943	0.0130482	0.0129992	0.0129468	0.0128917	0.0128334	0.0127718	0.0127073	0.0126395	0.0125685	0.0124942	0.0124168	0.0123363	0.0122523	0.0121654	0.0120752	0.0119816
0.0123412	0.0124161	0.0124882	0.0125578	0.0126244	0.0126879	0.0127483	0.0128057	0.0128598	0.0129106	0.0129581	0.0130023	0.0130429	0.0130801	0.0131137	0.0131436	0.0131701	0.0131928	0.0132119	0.0132272	0.0132388	0.0132471	0.0132514	0.0132517	0.0132486	0.013242	0.0132317	0.0132177	0.0132007	0.0131804	0.0131567	0.0131298	0.0130999	0.0130672	0.0130312	0.0129921	0.0129502	0.0129053	0.0128573	0.0128061	0.0127519	0.0126949	0.0126343	0.0125704	0.0125035	0.0124331	0.0123596	0.0122827	0.0122028	0.0121196
0.0120102	0.0120918	0.0121712	0.0122478	0.0123214	0.0123919	0.0124594	0.0125238	0.0125853	0.0126435	0.0126981	0.0127493	0.0127976	0.0128423	0.0128833	0.012921	0.0129552	0.012986	0.0130131	0.0130365	0.0130563	0.0130727	0.0130855	0.0130944	0.0131	0.0131022	0.0131009	0.0130964	0.0130886	0.0130777	0.0130636	0.0130464	0.0130261	0.013003	0.0129771	0.0129481	0.0129158	0.0128813	0.0128436	0.0128025	0.0127584	0.0127114	0.0126616	0.0126077	0.0125508	0.0124911	0.0124278	0.0123615	0.0122915	0.0122182
0.0116559	0.0117439	0.0118295	0.0119126	0.0119928	0.01207	0.0121442	0.0122151	0.012283	0.0123479	0.0124096	0.0124676	0.0125226	0.0125744	0.0126227	0.0126678	0.0127093	0.0127471	0.0127819	0.0128132	0.0128409	0.0128653	0.0128862	0.0129034	0.0129174	0.0129281	0.0129357	0.01294	0.0129414	0.0129394	0.0129345	0.0129266	0.012916	0.0129027	0.0128861	0.0128671	0.0128449	0.0128198	0.0127922	0.0127612	0.0127272	0.0126903	0.0126501	0.0126068	0.0125599	0.01251	0.012457	0.0124005	0.0123407	0.0122772
0.0112799	0.0113739	0.0114653	0.011554	0.01164	0.0117232	0.0118035	0.0118804	0.0119544	0.0120256	0.0120935	0.0121581	0.0122195	0.0122776	0.0123327	0.0123845	0.0124333	0.0124782	0.0125199	0.0125586	0.0125937	0.0126256	0.0126543	0.0126795	0.0127018	0.0127207	0.0127368	0.0127497	0.0127596	0.0127665	0.0127706	0.012772	0.0127704	0.0127664	0.0127595	0.0127494	0.012737	0.0127219	0.0127038	0.0126827	0.0126585	0.0126312	0.0126009	0.0125673	0.0125305	0.0124905	0.0124472	0.0124007	0.0123506	0.012297
0.010884	0.0109832	0.0110798	0.0111738	0.0112649	0.0113534	0.0114391	0.0115215	0.0116011	0.0116779	0.0117518	0.0118221	0.0118893	0.0119536	0.0120147	0.0120729	0.012128	0.0121798	0.0122283	0.0122737	0.012316	0.0123552	0.0123914	0.0124241	0.0124541	0.0124812	0.0125052	0.0125264	0.0125447	0.01256	0.0125729	0.012583	0.0125907	0.0125953	0.0125973	0.0125969	0.0125935	0.0125875	0.012579	0.0125673	0.0125529	0.0125351	0.0125141	0.0124903	0.012463	0.0124326	0.0123988	0.0123618	0.0123215	0.0122776
0.0104701	0.0105739	0.0106749	0.0107733	0.0108692	0.0109624	0.0110527	0.0111401	0.0112247	0.0113066	0.0113854	0.0114612	0.0115338	0.0116036	0.0116706	0.0117347	0.0117959	0.0118537	0.0119086	0.0119605	0.0120092	0.0120553	0.0120985	0.0121386	0.0121759	0.0122104	0.0122423	0.0122713	0.0122975	0.0123212	0.0123424	0.012361	0.012377	0.0123907	0.0124015	0.0124096	0.0124154	0.0124183	0.0124187	0.0124162	0.0124107	0.0124024	0.0123907	0.012376	0.0123582	0.0123371	0.0123127	0.0122849	0.0122539	0.0122195
0.0100403	0.0101478	0.0102526	0.0103548	0.0104546	0.0105521	0.0106466	0.0107381	0.010827	0.0109132	0.0109968	0.0110773	0.0111549	0.0112298	0.0113021	0.0113714	0.0114379	0.0115016	0.0115623	0.0116202	0.0116753	0.0117278	0.0117777	0.0118243	0.0118686	0.0119103	0.0119494	0.0119861	0.0120198	0.0120513	0.0120804	0.0121071	0.0121314	0.0121531	0.0121726	0.0121894	0.0122035	0.012215	0.0122239	0.0122303	0.0122337	0.0122341	0.0122312	0.0122256	0.0122166	0.0122045	0.0121891	0.0121704	0.0121485	0.0121233
0.00959691	0.00970729	0.0098152	0.00992062	0.0100238	0.0101243	0.0102224	0.0103176	0.0104102	0.0105003	0.0105878	0.0106726	0.0107547	0.0108342	0.0109109	0.0109849	0.0110564	0.0111253	0.0111915	0.0112548	0.0113159	0.0113743	0.0114303	0.0114835	0.011534	0.0115824	0.0116286	0.0116722	0.0117134	0.0117521	0.0117887	0.0118229	0.0118549	0.0118848	0.011912	0.0119368	0.0119592	0.0119789	0.0119962	0.0120106	0.0120224	0.0120314	0.0120371	0.01204	0.0120397	0.0120362	0.0120294	0.0120193	0.0120061	0.0119897
0.00914267	0.00925514	0.00936549	0.00947341	0.00957899	0.0096822	0.009783	0.00988134	0.00997701	0.0100702	0.0101612	0.0102494	0.010335	0.0104186	0.0104997	0.0105777	0.0106535	0.0107272	0.0107985	0.0108671	0.010933	0.010997	0.0110586	0.0111175	0.0111744	0.011229	0.0112814	0.0113318	0.0113798	0.0114256	0.0114692	0.0115104	0.0115495	0.0115866	0.0116216	0.011654	0.0116842	0.0117117	0.0117365	0.0117592	0.0117786	0.0117954	0.0118093	0.0118203	0.0118283	0.011833	0.0118346	0.011833	0.0118282	0.0118202
0.0086807	0.00879449	0.00890645	0.00901604	0.00912326	0.00922822	0.0093311	0.00943168	0.00952988	0.00962565	0.00971923	0.00981059	0.00989939	0.00998596	0.0100703	0.0101524	0.0102322	0.01031	0.0103856	0.0104586	0.0105294	0.010598	0.0106649	0.0107293	0.0107916	0.0108523	0.0109104	0.0109668	0.0110211	0.0110731	0.0111234	0.0111715	0.0112174	0.0112613	0.011303	0.0113427	0.0113801	0.0114151	0.0114469	0.0114766	0.011504	0.0115283	0.0115497	0.0115681	0.0115839	0.0115965	0.0116059	0.0116123	0.0116156	0.0116157
0.00821452	0.00832887	0.00844149	0.00855176	0.00865987	0.00876611	0.00887017	0.0089721	0.00907191	0.00916955	0.00926513	0.00935855	0.00944995	0.00953956	0.00962681	0.00971163	0.00979483	0.00987621	0.00995562	0.0100326	0.0101074	0.0101808	0.0102521	0.0103213	0.0103886	0.0104543	0.0105182	0.01058	0.0106398	0.0106977	0.0107539	0.0108081	0.0108604	0.0109107	0.010959	0.011005	0.0110489	0.0110905	0.0111295	0.0111659	0.0111997	0.0112313	0.01126	0.0112856	0.0113082	0.0113282	0.0113453	0.011359	0.0113699	0.0113777
0.00774828	0.00786222	0.00797443	0.00808442	0.00819261	0.00829913	0.00840367	0.00850609	0.00860691	0.00870579	0.00880267	0.00889769	0.00899062	0.00908192	0.00917162	0.00925921	0.00934502	0.00942932	0.00951164	0.00959212	0.00967066	0.00974739	0.00982297	0.0098965	0.0099682	0.0100384	0.0101069	0.0101738	0.0102387	0.010302	0.0103637	0.0104234	0.0104812	0.0105371	0.0105913	0.0106433	0.0106929	0.0107407	0.010786	0.0108289	0.010869	0.0109068	0.0109421	0.0109742	0.0110036	0.0110303	0.0110543	0.0110753	0.011093	0.011108
0.00728683	0.00739919	0.00750998	0.0076189	0.00772607	0.00783201	0.00793611	0.00803834	0.00813908	0.00823811	0.00833553	0.00843133	0.00852542	0.0086179	0.00870889	0.00879828	0.00888626	0.00897275	0.00905757	0.00914057	0.00922231	0.00930238	0.00938075	0.00945798	0.0095336	0.0096078	0.00968063	0.00975161	0.009821	0.00988886	0.00995542	0.0100199	0.0100826	0.0101437	0.0102029	0.0102603	0.0103154	0.0103682	0.0104192	0.0104676	0.0105136	0.010557	0.0105982	0.0106367	0.0106721	0.010705	0.0107354	0.0107629	0.0107874	0.0108088
0.00683557	0.00694529	0.00705354	0.00716024	0.00726541	0.00736948	0.00747228	0.00757346	0.00767341	0.0077717	0.00786846	0.00796435	0.00805862	0.00815141	0.0082433	0.00833382	0.00842291	0.0085108	0.00859745	0.00868258	0.00876618	0.00884881	0.00893017	0.00900998	0.00908876	0.00916608	0.0092423	0.009317	0.00939007	0.00946182	0.00953231	0.00960097	0.00966781	0.00973335	0.00979709	0.00985903	0.00991892	0.00997648	0.010032	0.0100855	0.0101365	0.0101851	0.0102313	0.0102751	0.0103165	0.0103548	0.0103908	0.0104242	0.0104547	0.0104824
0.00640158	0.0065069	0.00661152	0.00671497	0.00681698	0.00691804	0.00701799	0.00711688	0.0072148	0.00731172	0.00740739	0.00750213	0.00759576	0.00768822	0.00777978	0.00787038	0.0079598	0.00804844	0.0081362	0.0082226	0.00830776	0.00839183	0.00847495	0.00855699	0.00863788	0.00871787	0.00879644	0.00887374	0.00894998	0.00902495	0.00909861	0.00917048	0.0092408	0.00931005	0.00937744	0.00944297	0.00950658	0.00956827	0.00962786	0.00968535	0.00974089	0.00979402	0.00984483	0.00989306	0.00993902	0.0099828	0.0100238	0.0100623	0.0100983	0.0101316
0.00599242	0.00609216	0.00619142	0.0062901	0.00638768	0.00648441	0.00658072	0.00667609	0.00677101	0.006865	0.00695821	0.00705106	0.00714279	0.00723389	0.00732463	0.00741437	0.00750309	0.00759144	0.00767934	0.0077662	0.00785167	0.00793642	0.00802054	0.00810377	0.00818602	0.0082674	0.00834801	0.00842721	0.00850543	0.00858266	0.00865852	0.00873314	0.00880596	0.00887773	0.00894781	0.00901639	0.0090831	0.00914766	0.00921059	0.00927164	0.00933037	0.00938709	0.00944153	0.00949393	0.00954401	0.00959174	0.00963746	0.0096805	0.00972106	0.00975931
0.00561736	0.00570974	0.00580225	0.00589442	0.005986	0.00607716	0.00616812	0.00625884	0.00634935	0.00643948	0.006529	0.00661818	0.00670735	0.00679594	0.00688432	0.00697233	0.00705963	0.00714656	0.00723335	0.00731954	0.00740469	0.00748905	0.0075732	0.00765662	0.00773923	0.00782106	0.00790217	0.00798253	0.0080618	0.00814028	0.00821749	0.00829345	0.00836805	0.00844131	0.00851328	0.00858373	0.00865262	0.00871951	0.00878439	0.00884796	0.00890938	0.00896877	0.00902638	0.00908173	0.00913498	0.00918612	0.0092352	0.00928235	0.00932697	0.00936928
0.00528678	0.0053699	0.00545354	0.00553762	0.00562165	0.00570578	0.00579009	0.0058743	0.00595903	0.0060437	0.00612835	0.00621305	0.00629772	0.00638281	0.00646781	0.00655255	0.00663724	0.00672167	0.00680584	0.00688996	0.00697383	0.00705693	0.00713987	0.00722241	0.00730419	0.00738531	0.00746599	0.00754607	0.00762546	0.00770366	0.00778108	0.00785762	0.00793268	0.00800662	0.00807933	0.0081507	0.00822044	0.00828861	0.008355	0.00841972	0.00848274	0.00854384	0.00860341	0.0086611	0.00871647	0.00877005	0.00882185	0.00887164	0.00891958	0.00896552
0.0050116	0.00508391	0.00515698	0.00523088	0.00530556	0.00538089	0.00545677	0.00553328	0.00561042	0.00568827	0.00576621	0.00584506	0.00592453	0.00600401	0.00608396	0.00616431	0.00624488	0.00632554	0.00640619	0.00648698	0.00656786	0.00664833	0.00672846	0.0068087	0.00688864	0.00696783	0.00704683	0.00712546	0.00720326	0.00728051	0.00735665	0.00743218	0.00750661	0.00757988	0.00765239	0.00772332	0.00779292	0.00786093	0.00792761	0.00799286	0.00805629	0.00811823	0.00817853	0.00823705	0.00829386	0.00834895	0.00840248	0.00845418	0.00850421	0.00855265
0.0048031	0.00486269	0.00492368	0.00498593	0.00504958	0.00511424	0.00517989	0.00524675	0.00531509	0.00538433	0.00545452	0.0055256	0.00559763	0.00567058	0.00574393	0.00581834	0.00589333	0.00596853	0.00604391	0.00611999	0.00619631	0.00627259	0.00634883	0.00642502	0.00650153	0.00657788	0.00665344	0.00672893	0.00680394	0.00687838	0.00695237	0.0070256	0.00709794	0.00716925	0.00723971	0.00730912	0.00737708	0.00744394	0.00750931	0.00757366	0.00763654	0.00769779	0.00775789	0.00781621	0.00787308	0.00792871	0.00798304	0.00803557	0.00808649	0.00813612
0.00467036	0.00471615	0.00476365	0.00481288	0.00486393	0.00491665	0.00497101	0.00502679	0.00508439	0.00514369	0.00520418	0.00526621	0.00532938	0.00539365	0.00545932	0.00552597	0.00559371	0.00566185	0.00573063	0.00580016	0.00587029	0.00594059	0.00601128	0.00608227	0.00615312	0.00622442	0.00629568	0.00636637	0.00643682	0.00650709	0.00657688	0.00664644	0.00671506	0.00678294	0.00685025	0.00691645	0.00698149	0.00704548	0.00710825	0.00717013	0.00723125	0.00729081	0.00734889	0.00740602	0.00746168	0.00751613	0.00756958	0.00762202	0.00767295	0.00772241
0.0046197	0.00465095	0.0046843	0.00471976	0.00475756	0.00479736	0.00483921	0.00488318	0.0049291	0.00497694	0.0050266	0.00507777	0.00513069	0.0051852	0.00524121	0.00529856	0.00535712	0.00541678	0.00547726	0.00553868	0.00560095	0.00566383	0.00572726	0.00579089	0.00585496	0.0059193	0.00598377	0.00604831	0.00611264	0.00617708	0.00624121	0.00630491	0.00636843	0.00643095	0.00649297	0.00655466	0.00661533	0.00667522	0.0067339	0.0067918	0.00684897	0.00690528	0.00696024	0.0070143	0.00706766	0.0071197	0.00717092	0.00722138	0.00727087	0.00731922
0.00465179	0.00466898	0.00468869	0.00471079	0.00473507	0.00476187	0.004791	0.00482231	0.00485587	0.00489177	0.0049296	0.00496932	0.00501079	0.00505447	0.00509978	0.00514644	0.00519469	0.00524428	0.00529493	0.00534648	0.00539947	0.0054531	0.00550733	0.00556223	0.00561746	0.00567349	0.00572967	0.00578618	0.00584281	0.00589921	0.00595572	0.00601212	0.00606846	0.00612446	0.00617964	0.00623464	0.0062892	0.00634301	0.00639613	0.00644863	0.00650047	0.0065513	0.00660169	0.00665124	0.00670021	0.00674858	0.00679594	0.00684315	0.00688948	0.00693463
0.00476276	0.00476728	0.00477441	0.00478395	0.0047959	0.00481024	0.0048274	0.00484657	0.00486775	0.00489154	0.00491763	0.00494552	0.00497539	0.0050075	0.00504137	0.00507667	0.00511365	0.00515229	0.00519193	0.00523267	0.0052747	0.00531801	0.00536174	0.00540626	0.00545169	0.00549745	0.00554366	0.00559036	0.00563756	0.00568483	0.00573207	0.00577948	0.00582686	0.00587414	0.00592113	0.00596784	0.00601427	0.00606051	0.00610605	0.00615113	0.00619585	0.00624006	0.00628409	0.00632776	0.00637052	0.00641312	0.00645541	0.00649685	0.00653836	0.00657906
0.00494374	0.00493771	0.00493407	0.00493274	0.00493381	0.00493761	0.00494382	0.00495189	0.00496196	0.00497458	0.00498951	0.00500626	0.00502492	0.00504566	0.00506803	0.00509185	0.00511735	0.00514454	0.00517291	0.00520219	0.00523285	0.00526469	0.00529736	0.00533057	0.00536455	0.00539933	0.00543436	0.0054702	0.00550658	0.00554315	0.00557999	0.00561693	0.00565409	0.00569125	0.00572821	0.00576517	0.00580193	0.00583861	0.00587527	0.00591159	0.00594754	0.00598325	0.00601891	0.00605458	0.00608978	0.00612465	0.00615975	0.00619462	0.00622894	0.00626337
0.00518289	0.00516892	0.00515699	0.00514723	0.00513959	0.00513429	0.00513157	0.00513032	0.00513097	0.00513386	0.00513883	0.00514564	0.00515409	0.00516426	0.00517604	0.00518923	0.00520394	0.00522	0.00523743	0.00525573	0.00527486	0.00529516	0.00531629	0.00533835	0.00536076	0.00538363	0.00540739	0.00543155	0.00545635	0.0054813	0.00550673	0.00553247	0.00555812	0.00558411	0.00561012	0.0056361	0.00566202	0.00568816	0.00571425	0.00574028	0.00576613	0.00579201	0.00581799	0.00584384	0.00586954	0.00589549	0.0059214	0.00594738	0.00597368	0.00599948
0.0054683	0.00544856	0.00543075	0.00541484	0.00540072	0.00538868	0.00537871	0.00537044	0.00536361	0.00535888	0.00535573	0.00535425	0.00535418	0.00535514	0.00535767	0.00536171	0.00536676	0.00537277	0.00538002	0.0053881	0.00539659	0.0054061	0.00541648	0.00542726	0.00543869	0.00545053	0.00546302	0.00547585	0.00548868	0.00550211	0.00551596	0.00553002	0.00554422	0.00555859	0.00557302	0.00558745	0.00560207	0.0056167	0.00563138	0.00564599	0.00566083	0.0056757	0.00569063	0.00570598	0.00572097	0.00573611	0.00575176	0.00576729	0.00578321	0.00579938
0.00578776	0.0057646	0.00574304	0.00572326	0.00570482	0.00568806	0.00567335	0.00565984	0.00564761	0.00563689	0.00562779	0.00561984	0.00561297	0.00560705	0.00560201	0.00559832	0.00559541	0.00559296	0.00559152	0.00559067	0.00558988	0.00559005	0.00559099	0.00559196	0.00559314	0.00559472	0.00559663	0.00559893	0.00560128	0.00560357	0.00560659	0.00560965	0.00561237	0.00561548	0.00561854	0.00562163	0.00562471	0.00562796	0.00563117	0.00563452	0.00563764	0.00564097	0.00564455	0.00564831	0.00565214	0.00565557	0.00565943	0.00566379	0.00566848	0.00567318
0.00613085	0.0061058	0.00608259	0.00606077	0.00604007	0.00602059	0.00600284	0.00598625	0.00597054	0.00595603	0.00594248	0.00593009	0.00591832	0.00590713	0.00589676	0.00588678	0.00587755	0.00586864	0.00586028	0.00585239	0.00584421	0.0058365	0.00582934	0.00582204	0.00581485	0.00580784	0.00580088	0.00579377	0.00578691	0.00577994	0.00577269	0.00576569	0.00575849	0.00575134	0.00574407	0.00573648	0.00572886	0.00572121	0.00571359	0.00570592	0.00569828	0.00569022	0.0056822	0.00567456	0.00566677	0.00565886	0.005651	0.00564348	0.00563629	0.00562923
0.00648831	0.00646338	0.00643964	0.00641738	0.006396	0.00637557	0.00635639	0.00633813	0.00632057	0.0063039	0.00628819	0.00627287	0.00625809	0.00624335	0.00622916	0.00621528	0.00620132	0.0061878	0.0061744	0.00616092	0.00614731	0.00613378	0.00612032	0.0061065	0.00609281	0.0060788	0.00606443	0.00605014	0.00603567	0.00602092	0.00600562	0.00598995	0.00597425	0.00595821	0.00594187	0.00592561	0.00590884	0.0058915	0.00587405	0.00585682	0.00583883	0.00582067	0.00580229	0.00578378	0.00576516	0.00574602	0.00572723	0.00570832	0.00568923	0.00567006
0.00685187	0.00682833	0.00680579	0.00678418	0.00676348	0.0067435	0.00672458	0.00670635	0.00668844	0.00667108	0.00665417	0.0066377	0.00662114	0.00660458	0.00658822	0.00657188	0.00655536	0.0065386	0.00652191	0.00650486	0.00648729	0.00646966	0.00645186	0.00643359	0.00641519	0.00639611	0.00637618	0.00635633	0.0063361	0.00631512	0.00629383	0.00627211	0.00624959	0.00622662	0.00620306	0.00617906	0.00615479	0.00612991	0.00610435	0.00607867	0.00605239	0.00602522	0.00599814	0.00597032	0.00594206	0.00591347	0.00588433	0.0058549	0.00582526	0.00579528
0.00721506	0.0071939	0.00717346	0.00715395	0.00713509	0.00711672	0.00709915	0.00708212	0.00706509	0.00704826	0.00703164	0.00701492	0.00699838	0.00698129	0.00696411	0.00694683	0.00692915	0.00691103	0.00689224	0.0068733	0.00685365	0.00683346	0.00681311	0.00679194	0.00677031	0.00674793	0.00672468	0.00670114	0.00667695	0.00665182	0.00662617	0.00659988	0.00657255	0.00654447	0.00651588	0.00648654	0.00645633	0.0064257	0.00639401	0.0063617	0.00632872	0.00629473	0.00625998	0.00622495	0.00618884	0.00615186	0.00611467	0.0060765	0.00603771	0.00599839
0.00757211	0.00755419	0.00753705	0.00752059	0.00750452	0.00748866	0.0074734	0.00745838	0.00744324	0.00742788	0.00741267	0.00739732	0.00738157	0.00736535	0.00734844	0.00733148	0.00731394	0.00729543	0.00727629	0.0072568	0.00723668	0.00721535	0.00719381	0.00717163	0.00714847	0.00712431	0.00709933	0.00707402	0.00704756	0.00701976	0.00699149	0.00696248	0.00693214	0.00690081	0.00686885	0.00683604	0.00680196	0.00676702	0.00673126	0.00669427	0.00665641	0.00661758	0.00657765	0.00653661	0.00649494	0.00645191	0.00640785	0.0063628	0.00631657	0.00626969
0.00791872	0.00790494	0.00789152	0.00787866	0.00786607	0.00785342	0.00784114	0.00782902	0.0078167	0.00780396	0.00779106	0.00777782	0.00776412	0.00774948	0.00773427	0.00771854	0.00770211	0.00768462	0.00766626	0.00764748	0.00762784	0.00760711	0.00758574	0.00756353	0.00754025	0.00751609	0.00749079	0.00746481	0.00743781	0.0074092	0.00737995	0.00734947	0.00731782	0.00728548	0.00725173	0.00721675	0.00718065	0.00714341	0.00710492	0.00706524	0.00702442	0.0069823	0.00693896	0.00689431	0.0068486	0.00680138	0.00675252	0.0067026	0.00665105	0.00659832
0.00825061	0.00824142	0.00823257	0.00822387	0.0082153	0.00820667	0.00819809	0.00818947	0.00818054	0.00817103	0.00816127	0.00815098	0.00813989	0.00812779	0.00811492	0.00810166	0.00808724	0.00807174	0.00805563	0.00803864	0.00802063	0.00800135	0.00798148	0.0079605	0.00793815	0.00791499	0.00789077	0.00786551	0.00783929	0.00781158	0.00778249	0.00775253	0.00772084	0.00768826	0.00765436	0.00761892	0.00758236	0.0075444	0.00750495	0.00746411	0.0074222	0.0073785	0.00733342	0.00728678	0.00723861	0.00718883	0.00713711	0.00708407	0.00702934	0.00697291
0.00856432	0.00856007	0.00855598	0.00855221	0.00854831	0.00854406	0.00853977	0.00853528	0.0085304	0.00852476	0.00851849	0.00851175	0.00850428	0.00849576	0.00848596	0.00847559	0.00846442	0.00845167	0.00843821	0.00842409	0.00840875	0.00839206	0.00837436	0.00835562	0.00833569	0.00831474	0.00829246	0.0082691	0.00824479	0.00821895	0.0081917	0.00816301	0.00813296	0.00810139	0.00806837	0.00803425	0.00799853	0.00796118	0.0079221	0.00788163	0.00783983	0.0077961	0.00775068	0.00770377	0.00765486	0.00760414	0.00755157	0.00749709	0.00744042	0.00738204
0.00885707	0.00885815	0.00885934	0.00886051	0.00886171	0.00886232	0.0088627	0.00886277	0.00886241	0.00886121	0.00885923	0.0088566	0.008853	0.00884851	0.00884272	0.00883591	0.0088285	0.00881969	0.00880962	0.00879889	0.00878707	0.0087736	0.00875923	0.00874382	0.00872718	0.0087095	0.00869032	0.00866963	0.00864823	0.00862493	0.00860017	0.00857459	0.00854696	0.00851785	0.00848689	0.00845468	0.00842128	0.00838567	0.00834856	0.00830965	0.00826931	0.00822687	0.00818241	0.00813645	0.00808844	0.00803815	0.0079857	0.00793162	0.00787475	0.00781577
0.00912601	0.00913278	0.00913942	0.00914609	0.00915253	0.0091583	0.00916377	0.00916884	0.00917334	0.00917702	0.00917977	0.00918182	0.00918296	0.00918281	0.00918152	0.00917912	0.0091759	0.00917148	0.00916559	0.00915881	0.00915114	0.00914202	0.00913162	0.00912034	0.00910769	0.0090938	0.00907859	0.00906175	0.00904388	0.00902459	0.00900316	0.00898104	0.00895735	0.00893128	0.00890366	0.00887449	0.00884386	0.00881106	0.00877688	0.00874126	0.00870319	0.00866316	0.00862121	0.00857743	0.00853117	0.00848277	0.00843197	0.00837897	0.00832355	0.00826537
0.00936931	0.00938183	0.00939423	0.00940621	0.00941833	0.00942976	0.0094405	0.00945083	0.00946061	0.00946948	0.00947732	0.00948418	0.00949011	0.00949538	0.00949926	0.0095017	0.00950335	0.0095038	0.00950278	0.00950068	0.00949757	0.00949312	0.00948752	0.00948107	0.00947318	0.00946369	0.00945292	0.00944085	0.0094274	0.00941241	0.00939578	0.00937789	0.00935807	0.00933647	0.00931306	0.00928789	0.00926099	0.00923244	0.00920201	0.00916962	0.00913525	0.00909858	0.00906006	0.00901941	0.00897626	0.0089307	0.0088827	0.00883228	0.00877925	0.00872344
0.00958445	0.00960299	0.00962132	0.00963911	0.00965672	0.00967419	0.0096907	0.00970652	0.00972161	0.00973592	0.00974947	0.00976206	0.00977315	0.00978333	0.00979292	0.00980076	0.00980746	0.00981329	0.00981762	0.009821	0.00982331	0.00982403	0.00982352	0.00982212	0.00981955	0.00981537	0.00980996	0.00980316	0.00979486	0.00978506	0.00977319	0.00976034	0.0097457	0.00972874	0.00971049	0.00969015	0.009668	0.00964399	0.00961833	0.00959039	0.00956012	0.00952807	0.00949339	0.00945688	0.00941783	0.00937631	0.00933187	0.00928486	0.00923537	0.0091827
0.00977	0.00979463	0.00981916	0.00984299	0.00986646	0.00988953	0.00991208	0.00993383	0.00995466	0.00997462	0.00999385	0.0100121	0.0100291	0.0100449	0.0100599	0.0100738	0.0100862	0.0100977	0.0101079	0.0101168	0.0101249	0.0101315	0.0101369	0.0101413	0.0101442	0.0101457	0.0101461	0.0101452	0.0101425	0.0101383	0.0101325	0.0101248	0.0101158	0.0101048	0.0100919	0.0100772	0.0100604	0.0100416	0.010021	0.00999842	0.00997343	0.00994648	0.00991709	0.00988501	0.00985088	0.00981395	0.00977428	0.00973165	0.00968627	0.00963801
0.00992462	0.00995529	0.00998592	0.010016	0.0100457	0.0100747	0.0101028	0.0101307	0.0101578	0.0101836	0.0102087	0.010233	0.0102561	0.0102779	0.0102988	0.0103185	0.0103373	0.0103548	0.0103711	0.0103862	0.0104001	0.0104129	0.0104246	0.0104353	0.0104445	0.0104522	0.0104587	0.0104638	0.0104675	0.0104696	0.0104699	0.0104685	0.0104654	0.0104605	0.0104537	0.0104447	0.0104343	0.0104217	0.0104068	0.01039	0.010371	0.0103498	0.0103259	0.0102996	0.0102708	0.0102394	0.0102049	0.0101677	0.0101276	0.0100842
0.010047	0.0100839	0.0101207	0.0101569	0.0101926	0.0102278	0.0102622	0.0102958	0.010329	0.0103611	0.0103924	0.0104228	0.0104523	0.0104804	0.0105076	0.0105335	0.0105586	0.0105828	0.0106051	0.0106264	0.0106474	0.0106666	0.0106848	0.0107019	0.0107176	0.0107321	0.0107451	0.0107567	0.0107669	0.0107759	0.0107828	0.0107879	0.0107917	0.0107933	0.0107929	0.0107907	0.0107866	0.0107806	0.0107722	0.0107619	0.0107493	0.0107342	0.0107166	0.0106965	0.0106739	0.0106483	0.0106201	0.0105889	0.0105547	0.0105172
0.0101359	0.0101792	0.010222	0.0102645	0.0103063	0.0103478	0.0103884	0.0104284	0.0104676	0.010506	0.0105437	0.0105806	0.0106163	0.0106509	0.0106844	0.010717	0.0107485	0.0107791	0.0108087	0.0108365	0.010864	0.0108903	0.010915	0.0109392	0.0109618	0.0109831	0.0110032	0.0110217	0.0110389	0.0110547	0.0110687	0.0110809	0.0110917	0.0111004	0.011107	0.011112	0.0111148	0.0111157	0.0111142	0.0111107	0.011105	0.0110967	0.0110859	0.0110726	0.0110567	0.0110378	0.011016	0.0109915	0.0109638	0.0109329
0.0101907	0.0102402	0.0102893	0.0103378	0.0103858	0.0104335	0.0104805	0.0105268	0.0105725	0.0106172	0.0106613	0.0107045	0.0107467	0.0107881	0.0108282	0.0108674	0.0109058	0.0109433	0.0109797	0.011015	0.011049	0.0110822	0.0111142	0.0111451	0.0111751	0.0112036	0.0112308	0.0112568	0.0112813	0.0113044	0.0113257	0.0113452	0.0113632	0.0113794	0.0113935	0.0114058	0.0114159	0.0114241	0.0114301	0.0114339	0.0114355	0.0114346	0.0114312	0.011425	0.0114161	0.0114045	0.01139	0.0113726	0.0113519	0.011328
0.0102108	0.0102663	0.0103213	0.0103761	0.0104304	0.0104845	0.0105377	0.0105904	0.0106425	0.0106936	0.0107441	0.010794	0.0108427	0.0108908	0.010938	0.0109841	0.0110294	0.0110736	0.011117	0.0111593	0.0112008	0.0112411	0.0112804	0.0113188	0.0113559	0.0113918	0.0114267	0.0114601	0.0114922	0.0115228	0.0115517	0.0115788	0.0116044	0.0116283	0.0116501	0.0116704	0.0116882	0.0117039	0.0117177	0.0117291	0.0117382	0.011745	0.0117494	0.011751	0.0117497	0.0117458	0.0117389	0.0117292	0.0117161	0.0116998
0.0101953	0.010257	0.0103182	0.0103789	0.0104393	0.0104997	0.0105594	0.0106182	0.0106768	0.0107345	0.0107914	0.010848	0.0109038	0.0109586	0.0110126	0.0110655	0.011118	0.0111694	0.0112197	0.0112692	0.0113178	0.0113658	0.0114124	0.0114583	0.0115034	0.0115465	0.011589	0.0116302	0.01167	0.0117084	0.0117451	0.01178	0.0118136	0.0118455	0.0118754	0.0119035	0.0119292	0.0119528	0.0119747	0.0119942	0.0120115	0.0120264	0.0120386	0.0120481	0.0120551	0.0120593	0.0120603	0.0120585	0.0120538	0.0120456
0.0101443	0.0102117	0.010279	0.010346	0.0104125	0.0104788	0.0105446	0.0106101	0.0106752	0.0107394	0.0108029	0.0108662	0.0109287	0.0109903	0.0110512	0.0111112	0.0111705	0.0112293	0.0112869	0.0113437	0.0113998	0.011455	0.0115094	0.0115627	0.0116154	0.0116667	0.0117165	0.0117656	0.0118132	0.0118597	0.0119047	0.0119477	0.0119893	0.0120295	0.0120675	0.0121036	0.0121377	0.0121695	0.0121997	0.0122274	0.0122529	0.0122763	0.0122968	0.0123145	0.0123298	0.0123426	0.0123522	0.0123588	0.0123625	0.0123628
0.0100572	0.0101305	0.0102034	0.0102765	0.0103492	0.0104217	0.0104937	0.0105654	0.0106372	0.0107078	0.0107777	0.0108477	0.010917	0.0109853	0.0110532	0.0111205	0.011187	0.0112529	0.0113178	0.011382	0.0114455	0.0115083	0.01157	0.0116312	0.0116915	0.0117508	0.0118087	0.0118655	0.0119212	0.0119758	0.0120289	0.0120805	0.0121301	0.0121784	0.0122248	0.0122692	0.0123117	0.0123522	0.0123909	0.0124273	0.0124611	0.012493	0.0125221	0.0125485	0.0125726	0.012594	0.0126126	0.012628	0.0126405	0.0126497
0.00993386	0.0100129	0.010092	0.0101709	0.0102496	0.0103282	0.0104063	0.0104842	0.010562	0.0106395	0.0107159	0.0107923	0.0108683	0.0109436	0.0110185	0.0110927	0.0111663	0.0112394	0.0113117	0.0113832	0.0114543	0.0115246	0.0115942	0.011663	0.0117311	0.0117981	0.0118641	0.0119291	0.0119929	0.0120559	0.012117	0.0121767	0.0122349	0.0122915	0.0123464	0.0123995	0.0124506	0.0124996	0.0125467	0.0125917	0.0126344	0.012675	0.012713	0.0127486	0.0127816	0.012812	0.0128396	0.0128642	0.0128857	0.0129042
0.00977495	0.00985949	0.00994421	0.0100291	0.0101134	0.010198	0.0102824	0.0103662	0.0104502	0.0105339	0.0106172	0.0107001	0.0107827	0.0108649	0.0109467	0.0110278	0.0111082	0.0111884	0.0112682	0.0113473	0.0114258	0.0115036	0.0115809	0.0116574	0.0117332	0.0118083	0.0118824	0.0119557	0.0120274	0.0120983	0.012168	0.0122359	0.0123025	0.0123678	0.0124313	0.012493	0.012553	0.0126106	0.0126663	0.0127202	0.0127717	0.0128213	0.0128684	0.0129133	0.0129553	0.0129947	0.0130316	0.0130656	0.0130967	0.0131246
0.00958044	0.00967043	0.00976042	0.00985092	0.00994111	0.0100312	0.0101215	0.0102115	0.0103016	0.0103919	0.0104814	0.0105707	0.0106599	0.0107489	0.0108374	0.0109254	0.0110129	0.0111003	0.0111871	0.0112735	0.0113596	0.011445	0.01153	0.0116141	0.0116977	0.0117806	0.0118627	0.0119442	0.0120242	0.0121032	0.0121813	0.0122577	0.0123326	0.0124064	0.0124786	0.0125489	0.0126173	0.012684	0.0127486	0.0128115	0.012872	0.0129306	0.0129871	0.013041	0.0130923	0.0131412	0.0131877	0.0132313	0.013272	0.0133099
0.00935062	0.00944577	0.00954107	0.00963684	0.0097326	0.00982855	0.00992447	0.0100205	0.0101167	0.0102129	0.0103087	0.0104043	0.0104998	0.0105954	0.0106907	0.0107857	0.0108804	0.0109746	0.0110685	0.011162	0.0112553	0.0113482	0.0114408	0.011533	0.0116242	0.0117152	0.011805	0.0118942	0.0119824	0.0120697	0.0121562	0.0122412	0.0123246	0.0124067	0.0124874	0.0125664	0.0126436	0.012719	0.0127927	0.0128648	0.0129345	0.0130021	0.0130677	0.0131309	0.0131917	0.0132504	0.0133066	0.01336	0.0134107	0.0134586
0.00908591	0.00918612	0.00928657	0.00938768	0.00948872	0.00959005	0.00969183	0.00979336	0.00989541	0.00999768	0.0100994	0.0102012	0.010303	0.0104049	0.0105068	0.0106085	0.01071	0.0108113	0.0109121	0.0110128	0.0111135	0.0112138	0.0113138	0.0114134	0.0115124	0.0116111	0.011709	0.0118061	0.0119024	0.0119979	0.0120925	0.0121858	0.0122777	0.0123682	0.0124575	0.0125453	0.0126311	0.0127155	0.0127979	0.012879	0.0129579	0.0130348	0.01311	0.0131826	0.013253	0.0133212	0.0133872	0.0134506	0.0135114	0.0135696
0.00878713	0.00889219	0.00899747	0.00910358	0.00920992	0.00931632	0.00942334	0.0095306	0.00963814	0.00974617	0.00985391	0.00996176	0.0100698	0.0101778	0.0102862	0.0103946	0.0105025	0.0106105	0.0107185	0.010826	0.0109337	0.0110414	0.0111488	0.011256	0.0113625	0.0114687	0.0115745	0.0116795	0.0117836	0.011887	0.0119898	0.0120913	0.0121916	0.0122908	0.0123885	0.0124849	0.0125794	0.0126725	0.0127641	0.0128541	0.0129423	0.0130283	0.0131125	0.0131949	0.013275	0.0133529	0.0134288	0.0135022	0.0135734	0.0136421
0.0084552	0.00856458	0.00867443	0.00878512	0.00889652	0.00900802	0.00912022	0.00923277	0.00934558	0.00945917	0.00957286	0.00968662	0.00980059	0.00991462	0.0100292	0.0101439	0.0102582	0.0103727	0.0104875	0.0106022	0.0107165	0.0108312	0.010946	0.0110605	0.0111744	0.0112881	0.0114016	0.0115144	0.0116265	0.0117375	0.0118483	0.011958	0.0120663	0.0121737	0.01228	0.0123849	0.0124883	0.0125901	0.0126903	0.0127894	0.0128867	0.0129822	0.0130758	0.0131675	0.0132574	0.013345	0.0134308	0.0135145	0.0135958	0.013675
0.00809064	0.00820424	0.00831833	0.00843347	0.00854944	0.00866594	0.00878314	0.00890081	0.00901857	0.00913722	0.00925656	0.00937604	0.0094958	0.00961587	0.00973649	0.00985713	0.0099777	0.0100984	0.0102197	0.0103411	0.0104625	0.010584	0.0107057	0.0108273	0.0109484	0.0110695	0.0111904	0.0113108	0.0114306	0.0115494	0.0116679	0.0117858	0.0119022	0.0120176	0.012132	0.0122455	0.0123574	0.012468	0.0125771	0.0126849	0.0127912	0.0128955	0.0129986	0.0131	0.0131996	0.0132971	0.013393	0.0134869	0.0135786	0.0136682
0.00769454	0.00781201	0.00793021	0.00804954	0.00816997	0.00829096	0.00841283	0.00853526	0.00865803	0.00878167	0.00890586	0.00903067	0.00915623	0.00928189	0.0094082	0.00953498	0.00966162	0.00978859	0.00991599	0.0100439	0.0101719	0.0103002	0.0104284	0.0105568	0.0106851	0.0108132	0.0109415	0.0110691	0.0111965	0.011323	0.0114489	0.0115745	0.0116988	0.0118223	0.0119449	0.0120664	0.0121868	0.012306	0.0124237	0.0125403	0.0126557	0.0127694	0.0128814	0.0129923	0.0131015	0.0132089	0.0133146	0.0134187	0.0135209	0.0136211
0.00726822	0.00738909	0.007511	0.0076342	0.00775877	0.00788416	0.00801005	0.00813697	0.00826438	0.00839295	0.00852244	0.00865198	0.00878267	0.00891393	0.0090456	0.00917804	0.00931058	0.00944352	0.00957706	0.00971094	0.00984514	0.00997985	0.0101147	0.0102497	0.0103852	0.0105203	0.010655	0.0107899	0.0109243	0.0110581	0.0111915	0.0113249	0.0114571	0.0115882	0.0117186	0.0118484	0.0119769	0.0121044	0.0122308	0.0123557	0.0124799	0.0126027	0.0127241	0.0128443	0.012963	0.0130801	0.0131958	0.01331	0.0134225	0.013533
0.00681244	0.00693674	0.00706211	0.00718877	0.00731682	0.00744613	0.00757622	0.00770716	0.0078392	0.00797218	0.00810633	0.00824109	0.00837645	0.00851258	0.0086495	0.00878736	0.00892558	0.00906408	0.00920317	0.00934329	0.00948332	0.00962398	0.00976528	0.0099069	0.0100488	0.0101906	0.0103322	0.0104736	0.0106151	0.0107559	0.0108964	0.011037	0.0111766	0.0113156	0.0114538	0.0115911	0.0117277	0.0118633	0.0119981	0.0121317	0.0122644	0.0123962	0.0125266	0.012656	0.0127842	0.0129107	0.0130363	0.0131606	0.0132831	0.0134044
0.00632914	0.00645601	0.00658448	0.0067145	0.0068458	0.00697836	0.00711226	0.0072472	0.00738316	0.00752065	0.00765911	0.00779827	0.00793856	0.00807936	0.00822093	0.00836381	0.0085073	0.00865137	0.00879592	0.00894138	0.00908755	0.00923391	0.00938111	0.00952884	0.00967686	0.00982478	0.00997277	0.0101211	0.010269	0.0104169	0.0105642	0.0107119	0.0108588	0.0110049	0.0111507	0.0112956	0.0114398	0.0115834	0.0117263	0.0118681	0.0120093	0.0121499	0.0122893	0.0124276	0.0125653	0.0127014	0.0128363	0.0129706	0.0131032	0.0132346
0.00581953	0.00594895	0.00607969	0.00621249	0.00634689	0.00648252	0.00661986	0.00675837	0.00689804	0.00703911	0.00718175	0.00732495	0.00746929	0.00761501	0.00776124	0.00790887	0.0080573	0.00820621	0.0083561	0.0085069	0.00865819	0.00881032	0.00896308	0.00911639	0.00927007	0.00942417	0.00957845	0.00973301	0.00988748	0.0100417	0.0101957	0.0103498	0.0105037	0.0106569	0.0108097	0.0109622	0.011114	0.0112652	0.011416	0.011566	0.0117154	0.0118642	0.0120124	0.0121596	0.0123062	0.0124518	0.0125963	0.0127401	0.0128827	0.0130242
0.00528497	0.00541643	0.00554947	0.00568426	0.00582143	0.00595999	0.00610016	0.00624201	0.00638503	0.00652948	0.00667538	0.00682266	0.00697097	0.00712066	0.00727135	0.00742342	0.00757656	0.0077301	0.00788454	0.00804031	0.00819686	0.00835396	0.00851218	0.00867078	0.00883008	0.00899	0.0091499	0.00931003	0.00947045	0.00963119	0.00979162	0.00995216	0.0101126	0.0102726	0.0104322	0.0105915	0.0107506	0.0109094	0.0110677	0.0112254	0.011383	0.01154	0.0116964	0.0118525	0.0120079	0.0121626	0.0123164	0.0124695	0.0126216	0.012773
0.00472757	0.00486028	0.00499527	0.00513208	0.00527095	0.00541198	0.00555482	0.00569921	0.00584523	0.00599283	0.0061421	0.00629273	0.00644475	0.00659819	0.00675288	0.00690899	0.00706612	0.00722398	0.00738284	0.00754301	0.00770423	0.00786642	0.0080296	0.00819336	0.00835763	0.00852305	0.00868833	0.00885377	0.00901981	0.00918617	0.00935262	0.00951926	0.00968605	0.00985234	0.0100187	0.0101849	0.0103507	0.0105165	0.0106824	0.0108477	0.0110129	0.0111779	0.0113424	0.0115068	0.0116708	0.0118341	0.011997	0.0121594	0.0123208	0.0124817
0.00414969	0.00428309	0.00441884	0.00455702	0.00469752	0.00484003	0.00498502	0.00513212	0.00528065	0.0054309	0.00558289	0.00573671	0.0058921	0.0060489	0.00620678	0.00636647	0.00652751	0.00668924	0.00685227	0.00701677	0.00718236	0.00734879	0.0075164	0.00768497	0.00785396	0.00802388	0.00819437	0.0083651	0.00853662	0.00870867	0.00888043	0.00905263	0.00922536	0.00939772	0.00956999	0.00974257	0.0099152	0.0100878	0.0102606	0.0104333	0.0106059	0.0107785	0.010951	0.0111233	0.0112955	0.0114674	0.011639	0.0118102	0.0119807	0.0121508
0.00355339	0.00368656	0.00382267	0.00396128	0.00410279	0.00424687	0.0043932	0.00454197	0.00469252	0.00484506	0.00499973	0.00515607	0.00531402	0.00547386	0.00563499	0.00579765	0.00596229	0.00612777	0.00629442	0.00646272	0.00663203	0.0068025	0.00697402	0.00714673	0.0073202	0.00749473	0.00766992	0.00784571	0.00802198	0.00819872	0.0083758	0.00855323	0.00873135	0.00890951	0.0090879	0.00926668	0.00944557	0.00962448	0.00980379	0.00998323	0.010163	0.0103429	0.0105227	0.0107028	0.0108831	0.0110631	0.0112429	0.0114226	0.011602	0.011781
0.0029417	0.00307338	0.00320895	0.0033476	0.00348917	0.00363375	0.00378116	0.0039311	0.00408295	0.00423702	0.00439366	0.0045524	0.00471259	0.00487481	0.00503896	0.00520459	0.00537195	0.00554068	0.00571059	0.00588222	0.00605496	0.00622888	0.00640429	0.0065807	0.00675795	0.00693657	0.00711612	0.00729627	0.00747716	0.00765842	0.00784018	0.00802269	0.00820578	0.00838915	0.00857318	0.0087578	0.00894244	0.0091275	0.00931306	0.00949898	0.00968524	0.0098721	0.0100592	0.0102466	0.0104343	0.010622	0.0108097	0.0109975	0.0111852	0.0113728
0.00232001	0.0024484	0.00258145	0.00271855	0.00285922	0.00300337	0.00315062	0.00330092	0.00345379	0.00360903	0.003767	0.00392745	0.00408978	0.00425391	0.0044203	0.00458844	0.0047581	0.00492931	0.00510215	0.00527664	0.00545251	0.00562972	0.00580844	0.0059885	0.00616928	0.00635136	0.00653457	0.00671854	0.00690336	0.0070889	0.0072752	0.00746215	0.00764996	0.00783846	0.00802763	0.00821729	0.00840724	0.00859791	0.00878956	0.00898163	0.00917426	0.00936761	0.00956137	0.0097555	0.00995024	0.0101453	0.0103406	0.0105361	0.0107319	0.0109276
0.00169845	0.00181912	0.00194616	0.00207879	0.00221623	0.00235833	0.00250455	0.00265437	0.00280713	0.0029631	0.00312188	0.0032832	0.00344678	0.00361254	0.00378059	0.00395065	0.00412228	0.00429586	0.00447123	0.00464826	0.00482675	0.00500667	0.00518809	0.00537104	0.00555517	0.00574025	0.00592698	0.0061144	0.00630286	0.00649219	0.00668236	0.00687366	0.00706566	0.00725844	0.00745231	0.00764679	0.00784173	0.00803771	0.00823469	0.00843254	0.00863111	0.00883051	0.00903057	0.00923104	0.00943241	0.0096343	0.00983674	0.0100395	0.0102427	0.0104462
0.00110533	0.00120502	0.00131669	0.00143828	0.00156801	0.00170466	0.00184702	0.00199471	0.00214613	0.00230103	0.00245983	0.00262141	0.00278564	0.00295256	0.00312169	0.00329316	0.00346675	0.00364216	0.0038194	0.00399858	0.00417924	0.0043614	0.00454507	0.00473057	0.0049176	0.00510548	0.00529489	0.00548567	0.00567698	0.00586978	0.00606362	0.00625833	0.00645446	0.00665122	0.00684908	0.00704816	0.00724773	0.00744851	0.0076506	0.00785335	0.00805738	0.00826234	0.00846812	0.00867462	0.00888212	0.00909044	0.00929948	0.00950907	0.0097192	0.00992965
0.000668872	0.000692851	0.000749326	0.000832798	0.000936882	0.0010564	0.00118744	0.00132745	0.00147441	0.00162645	0.00178328	0.00194431	0.0021083	0.0022756	0.00244574	0.00261822	0.00279307	0.00297019	0.00314884	0.00332943	0.0035118	0.00369574	0.00388156	0.00406921	0.00425845	0.00444884	0.00464053	0.00483377	0.00502824	0.00522377	0.00542082	0.00561882	0.00581803	0.00601862	0.00621999	0.00642295	0.00662704	0.00683214	0.00703866	0.00724614	0.00745475	0.00766471	0.00787579	0.00808793	0.00830111	0.00851522	0.00873037	0.00894614	0.0091627	0.00937964
0.000778415	0.000663584	0.000565531	0.000495945	0.000469662	0.000496024	0.000569606	0.000676532	0.000804666	0.000946245	0.00109713	0.0012548	0.00141757	0.00158411	0.00175419	0.0019273	0.00210293	0.00228092	0.00246103	0.00264306	0.00282703	0.00301244	0.00319997	0.00338941	0.00358034	0.00377256	0.00396637	0.00416168	0.00435829	0.00455657	0.00475606	0.00495692	0.00515895	0.00536259	0.00556762	0.00577382	0.00598155	0.00619042	0.00640078	0.0066124	0.00682548	0.00703982	0.00725564	0.00747266	0.00769106	0.00791045	0.00813112	0.00835263	0.00857483	0.00879791
0.00131563	0.00116947	0.00102244	0.000874844	0.000728204	0.000585101	0.000450564	0.000338973	0.000282671	0.000316547	0.000421801	0.000561358	0.000716485	0.000880204	0.00104921	0.00122246	0.0013989	0.00157778	0.0017589	0.001942	0.00212715	0.00231392	0.00250277	0.00269368	0.00288597	0.00307964	0.00327502	0.00347215	0.00367085	0.00387095	0.00407253	0.00427545	0.00447992	0.00468596	0.00489383	0.00510311	0.00531363	0.00552568	0.00573938	0.00595467	0.00617152	0.00638991	0.00660988	0.00683123	0.00705416	0.00727835	0.00750367	0.00773004	0.00795754	0.00818597
0.00196054	0.0018129	0.00166294	0.00151059	0.0013561	0.0011993	0.00104005	0.00087875	0.000715957	0.000551616	0.000386995	0.000225818	0.000101412	0.000172104	0.000333114	0.000506193	0.000683958	0.000864309	0.00104681	0.00123113	0.00141723	0.00160506	0.00179472	0.00198641	0.00217974	0.00237438	0.00257087	0.00276897	0.0029688	0.00317058	0.00337354	0.00357809	0.00378445	0.00399242	0.00420212	0.0044136	0.00462657	0.00484113	0.00505783	0.00527591	0.0054959	0.0057174	0.00594099	0.00616607	0.00639267	0.0066208	0.00685036	0.00708108	0.00731313	0.00754631
0.00263739	0.00249194	0.00234427	0.00219374	0.00204098	0.00188599	0.00172823	0.0015681	0.00140583	0.00124155	0.00107517	0.000906623	0.000736387	0.000564847	0.000392861	0.00022433	9.45927e-05	0.00017935	0.00034897	0.000528875	0.000712767	0.000899035	0.00108757	0.00127826	0.00147086	0.00166536	0.00186147	0.00205973	0.00225957	0.00246139	0.00266505	0.00287008	0.00307724	0.00328614	0.00349687	0.00370966	0.00392449	0.00414083	0.00435943	0.00457966	0.00480178	0.00502604	0.00525217	0.00548009	0.00570958	0.00594095	0.006174	0.00640836	0.0066442	0.00688142
0.00332653	0.00318405	0.00303917	0.00289215	0.0027422	0.00259014	0.00243555	0.00227842	0.00211917	0.00195772	0.00179462	0.00162956	0.00146281	0.00129494	0.00112604	0.000956997	0.00078903	0.000624906	0.000469991	0.00034093	0.000279385	0.000329953	0.000458538	0.000620227	0.000796275	0.000980155	0.00116923	0.00136206	0.00155799	0.00175662	0.00195783	0.0021615	0.00236747	0.00257563	0.00278585	0.00299853	0.00321351	0.00343028	0.00364948	0.00387084	0.00409411	0.00431969	0.0045477	0.00477741	0.00500908	0.00524272	0.00547834	0.00571539	0.00595406	0.00619446
0.00401964	0.00388114	0.00373976	0.00359589	0.00344957	0.00330055	0.00314926	0.00299528	0.0028391	0.00268121	0.00252135	0.00235949	0.00219569	0.00203083	0.00186457	0.00169743	0.00152978	0.00136244	0.00119613	0.00103194	0.000873027	0.000724092	0.000594204	0.000500153	0.00046694	0.000509528	0.000613814	0.000756676	0.000921229	0.00109892	0.00128542	0.00147819	0.00167637	0.00187832	0.00208395	0.00229285	0.00250513	0.00271961	0.00293697	0.00315746	0.00338043	0.00360574	0.00383384	0.00406423	0.00429648	0.0045312	0.0047679	0.00500666	0.00524713	0.0054897
0.0047129	0.00457782	0.00444064	0.00430044	0.00415747	0.00401216	0.00386449	0.00371439	0.00356171	0.00340702	0.00325058	0.00309199	0.00293145	0.00276959	0.00260632	0.00244169	0.00227605	0.00210976	0.00194306	0.00177617	0.00160968	0.00144545	0.00128404	0.00112744	0.000979783	0.000846866	0.000738852	0.000669258	0.000653136	0.000695323	0.000789102	0.000919764	0.0010754	0.0012479	0.00143223	0.00162539	0.00182553	0.0020309	0.00224103	0.00245564	0.0026742	0.00289599	0.00312109	0.00334944	0.00358038	0.00381408	0.00405037	0.00428879	0.00452974	0.00477278
0.00540259	0.00527167	0.00513815	0.00500212	0.00486324	0.00472193	0.00457833	0.00443193	0.00428323	0.00413225	0.00397929	0.00382436	0.0036674	0.00350915	0.00334907	0.00318763	0.00302492	0.0028608	0.00269585	0.00252996	0.00236338	0.00219657	0.00203046	0.00186446	0.00170029	0.00153918	0.00138286	0.00123445	0.00109848	0.000981404	0.000892018	0.000841677	0.000838641	0.000885244	0.000976377	0.00110235	0.00125414	0.00142416	0.00160811	0.00180284	0.00200582	0.00221555	0.00243104	0.0026515	0.00287635	0.00310516	0.00333753	0.0035731	0.00381161	0.00405307
0.00608558	0.0059592	0.00583038	0.00569869	0.00556435	0.00542731	0.00528778	0.0051457	0.00500093	0.00485417	0.00470533	0.00455456	0.00440162	0.00424723	0.00409106	0.00393293	0.00377367	0.00361282	0.00345042	0.00328698	0.00312229	0.00295686	0.00279051	0.00262335	0.00245576	0.00228847	0.00212184	0.00195662	0.00179469	0.00163748	0.00148725	0.00134759	0.00122358	0.00112187	0.00105063	0.00101776	0.00102849	0.00108359	0.00117775	0.00130471	0.00145651	0.00162752	0.0018135	0.00201117	0.00221774	0.0024322	0.0026531	0.00287936	0.00311027	0.00334535
0.00675992	0.00663842	0.00651427	0.00638758	0.00625791	0.00612563	0.00599045	0.00585285	0.00571275	0.00557064	0.00542656	0.00528046	0.00513198	0.00498151	0.00482944	0.00467575	0.00452032	0.00436345	0.00420474	0.00404457	0.00388283	0.00371953	0.00355523	0.00338923	0.00322212	0.00305403	0.00288529	0.0027164	0.00254747	0.00237954	0.0022129	0.00204933	0.00188998	0.00173744	0.00159462	0.00146564	0.00135526	0.00127057	0.00121788	0.00120331	0.00122986	0.00129591	0.00139758	0.00152922	0.00168457	0.00185898	0.00204839	0.00224971	0.00246054	0.00267957
0.0074232	0.00730701	0.00718803	0.00706625	0.00694171	0.00681435	0.00668441	0.00655206	0.00641702	0.00627969	0.00614044	0.00599928	0.00585571	0.00571013	0.00556276	0.00541378	0.00526302	0.00511008	0.00495566	0.00479949	0.0046415	0.0044817	0.00432045	0.00415754	0.00399228	0.00382592	0.00365814	0.00348928	0.00331913	0.0031482	0.0029769	0.00280587	0.00263563	0.00246744	0.0023021	0.00214115	0.00198644	0.00184116	0.00170852	0.00159265	0.00149923	0.00143402	0.00140155	0.00140641	0.00144934	0.00152883	0.00164033	0.00177869	0.00193918	0.00211793
0.00807332	0.00796251	0.00784903	0.00773271	0.00761351	0.00749185	0.00736738	0.00724062	0.00711115	0.00697909	0.00684504	0.00670912	0.00657103	0.00643091	0.00628904	0.00614499	0.00599903	0.00585109	0.00570123	0.00554972	0.00539595	0.00524038	0.00508304	0.00492374	0.00476237	0.00459882	0.00443358	0.00426659	0.00409777	0.00392753	0.0037558	0.00358333	0.00340997	0.0032367	0.00306367	0.00289157	0.00272134	0.0025546	0.00239242	0.00223657	0.00208962	0.00195507	0.00183596	0.00173665	0.00166291	0.00161916	0.00160908	0.00163385	0.0016936	0.00178627
0.00870757	0.00860304	0.00849539	0.00838524	0.00827181	0.00815576	0.00803734	0.00791636	0.00779286	0.00766667	0.00753846	0.00740835	0.0072761	0.00714167	0.00700526	0.00686678	0.00672626	0.00658376	0.00643934	0.00629292	0.00614432	0.00599351	0.00584103	0.00568599	0.00552858	0.00536923	0.00520733	0.00504361	0.00487764	0.00470975	0.00454008	0.00436876	0.00419592	0.00402198	0.00384728	0.00367183	0.00349627	0.00332167	0.00314863	0.00297734	0.00280951	0.0026468	0.00249083	0.00234334	0.0022075	0.0020872	0.00198555	0.00190672	0.00185469	0.00183322
0.00932464	0.00922641	0.00912508	0.00902108	0.00891392	0.00880404	0.00869191	0.00857745	0.00846027	0.00834061	0.00821868	0.0080947	0.00796846	0.00784028	0.00770996	0.00757738	0.00744292	0.0073065	0.00716793	0.00702702	0.00688376	0.00673832	0.00659081	0.00644108	0.00628856	0.00613391	0.00597683	0.00581713	0.00565522	0.00549105	0.00532461	0.00515611	0.00498559	0.0048135	0.00463984	0.00446478	0.00428865	0.00411202	0.00393531	0.00375872	0.00358288	0.00340892	0.0032377	0.00306997	0.00290735	0.00275167	0.0026054	0.00247028	0.00234982	0.00224681
0.00992231	0.00983078	0.00973595	0.00963866	0.00953824	0.00943517	0.00932971	0.00922181	0.00911132	0.00899831	0.00888319	0.00876594	0.00864648	0.00852468	0.00840088	0.00827497	0.00814682	0.00801665	0.00788421	0.00774955	0.00761246	0.007473	0.00733103	0.00718679	0.00704017	0.00689096	0.00673883	0.00658421	0.0064269	0.00626734	0.00610528	0.00594094	0.00577423	0.00560561	0.00543507	0.0052624	0.00508809	0.00491255	0.004736	0.00455861	0.00438067	0.00420283	0.00402587	0.00384998	0.00367603	0.00350499	0.00333849	0.00317771	0.00302363	0.00287888
0.0104986	0.0104138	0.0103261	0.0102358	0.0101427	0.0100469	0.00994862	0.00984769	0.00974418	0.00963823	0.00953024	0.00942017	0.00930772	0.00919322	0.00907625	0.00895718	0.00883579	0.0087122	0.00858651	0.00845831	0.00832766	0.00819489	0.00805945	0.00792125	0.00778051	0.0076374	0.00749128	0.00734218	0.00719051	0.00703638	0.00687958	0.00672015	0.00655817	0.00639388	0.00622765	0.00605911	0.0058883	0.00571581	0.00554184	0.00536636	0.00518943	0.00501161	0.00483359	0.00465561	0.00447779	0.00430071	0.00412563	0.00395331	0.00378408	0.0036191
0.0110516	0.0109745	0.0108941	0.0108112	0.0107256	0.0106372	0.0105463	0.0104528	0.010357	0.0102587	0.0101581	0.0100555	0.00995051	0.00984303	0.00973349	0.00962156	0.00950761	0.0093914	0.0092728	0.00915192	0.00902821	0.00890204	0.00877343	0.00864207	0.00850782	0.00837095	0.00823119	0.0080886	0.007943	0.00779508	0.00764447	0.00749082	0.00733453	0.0071757	0.00701458	0.00685111	0.00668515	0.0065169	0.00634708	0.00617533	0.00600155	0.00582619	0.00565008	0.00547306	0.00529534	0.00511723	0.00493959	0.00476304	0.00458748	0.00441387
0.0115799	0.0115104	0.0114379	0.0113626	0.0112848	0.0112044	0.0111214	0.0110358	0.0109479	0.0108576	0.0107646	0.0106696	0.0105725	0.0104728	0.010371	0.0102672	0.0101607	0.0100521	0.00994091	0.00982716	0.00971088	0.00959201	0.00947078	0.00934679	0.00921973	0.00908983	0.00895705	0.00882144	0.0086828	0.0085412	0.00839727	0.0082503	0.00810019	0.00794771	0.00779273	0.00763519	0.0074749	0.00731216	0.0071476	0.00698082	0.00681173	0.00664071	0.00646842	0.00629455	0.00611937	0.0059432	0.00576654	0.00558956	0.00541275	0.00523647
0.0120819	0.0120203	0.0119557	0.0118886	0.0118189	0.0117466	0.0116718	0.0115945	0.0115148	0.0114327	0.0113479	0.011261	0.011172	0.0110807	0.010987	0.0108911	0.0107929	0.010692	0.010589	0.010483	0.0103743	0.0102632	0.0101496	0.0100333	0.00991369	0.00979141	0.00966631	0.00953803	0.00940676	0.00927267	0.00913581	0.00899602	0.00885313	0.00870756	0.00855952	0.00840848	0.00825488	0.0080986	0.00794007	0.00777923	0.00761597	0.00745062	0.00728348	0.00711428	0.00694344	0.00677109	0.0065977	0.00642345	0.0062483	0.0060731
0.0125552	0.0125021	0.0124461	0.0123875	0.0123264	0.0122625	0.012196	0.0121273	0.0120561	0.0119825	0.0119064	0.0118281	0.0117477	0.0116649	0.0115794	0.0114917	0.0114016	0.0113092	0.0112143	0.011117	0.0110166	0.0109137	0.010808	0.0106996	0.0105883	0.0104739	0.0103567	0.0102366	0.0101133	0.0099868	0.00985769	0.00972569	0.0095906	0.00945242	0.00931178	0.00916844	0.00902223	0.00887328	0.00872168	0.00856756	0.00841113	0.00825219	0.00809115	0.00792813	0.00776304	0.00759607	0.00742738	0.0072576	0.0070865	0.00691444
0.0129993	0.0129547	0.0129074	0.0128576	0.0128052	0.0127501	0.0126925	0.0126326	0.0125702	0.0125054	0.0124382	0.0123688	0.0122969	0.0122226	0.0121461	0.0120673	0.011986	0.0119023	0.0118162	0.0117272	0.0116353	0.0115409	0.0114438	0.0113437	0.0112409	0.0111352	0.0110263	0.0109146	0.0107998	0.0106818	0.0105607	0.010437	0.0103102	0.0101803	0.0100478	0.00991261	0.00977443	0.00963319	0.00948934	0.00934278	0.00919385	0.00904246	0.00888849	0.00873237	0.00857427	0.00841383	0.00825129	0.0080874	0.0079218	0.00775475
0.0134122	0.0133765	0.0133382	0.0132973	0.0132538	0.013208	0.0131597	0.0131089	0.0130555	0.0129996	0.0129415	0.0128812	0.0128184	0.0127531	0.0126856	0.012616	0.0125439	0.0124691	0.0123916	0.0123117	0.0122288	0.0121431	0.0120549	0.0119641	0.0118702	0.0117731	0.0116731	0.0115701	0.0114643	0.0113551	0.0112429	0.0111277	0.01101	0.0108887	0.0107648	0.0106383	0.0105087	0.0103759	0.0102403	0.0101024	0.00996195	0.00981863	0.0096725	0.00952416	0.00937367	0.00922079	0.00906552	0.00890857	0.00874972	0.00858893
0.0137928	0.0137662	0.0137371	0.0137055	0.0136712	0.0136347	0.0135956	0.0135541	0.0135101	0.0134637	0.0134149	0.0133639	0.0133104	0.0132547	0.0131968	0.0131364	0.0130733	0.0130075	0.0129394	0.0128686	0.0127952	0.012719	0.0126399	0.0125582	0.0124735	0.0123855	0.0122949	0.0122013	0.0121047	0.012005	0.011902	0.0117962	0.0116876	0.0115758	0.011461	0.0113433	0.0112227	0.0110991	0.0109727	0.0108437	0.0107122	0.0105778	0.0104403	0.0103004	0.0101584	0.0100137	0.00986667	0.00971767	0.00956649	0.0094132
0.0141394	0.0141226	0.0141027	0.0140806	0.0140559	0.0140287	0.0139993	0.0139672	0.0139327	0.0138961	0.013857	0.0138155	0.0137717	0.0137254	0.0136769	0.013626	0.0135724	0.0135164	0.0134578	0.0133968	0.0133328	0.0132662	0.0131966	0.0131244	0.0130495	0.0129713	0.0128901	0.0128063	0.0127193	0.0126291	0.0125359	0.0124398	0.0123408	0.0122385	0.0121335	0.0120256	0.0119147	0.0118008	0.0116839	0.0115644	0.0114423	0.0113172	0.0111892	0.0110585	0.0109254	0.0107899	0.0106517	0.0105115	0.0103689	0.010224
0.0144514	0.0144441	0.014434	0.0144213	0.0144063	0.0143889	0.014369	0.014347	0.0143224	0.0142954	0.0142661	0.0142344	0.0142003	0.0141637	0.014125	0.0140839	0.0140403	0.0139941	0.0139454	0.013894	0.0138399	0.0137828	0.0137231	0.0136609	0.0135961	0.0135281	0.0134569	0.0133829	0.0133059	0.0132258	0.0131427	0.0130566	0.0129677	0.0128758	0.0127807	0.0126829	0.0125822	0.0124784	0.0123716	0.0122618	0.0121496	0.0120346	0.0119166	0.0117958	0.0116725	0.0115466	0.0114181	0.0112871	0.0111539	0.0110181
0.0147274	0.0147297	0.0147294	0.0147268	0.0147217	0.0147141	0.0147042	0.014692	0.0146773	0.0146602	0.0146409	0.0146191	0.0145951	0.0145685	0.0145397	0.0145086	0.0144748	0.0144387	0.0144001	0.0143589	0.0143148	0.0142681	0.0142186	0.0141666	0.0141119	0.0140539	0.0139931	0.0139294	0.0138627	0.0137932	0.0137206	0.0136448	0.0135663	0.0134849	0.0134005	0.0133132	0.0132228	0.0131296	0.0130335	0.0129342	0.0128321	0.0127277	0.0126202	0.0125098	0.0123968	0.0122812	0.0121628	0.012042	0.0119186	0.0117927
0.0149666	0.0149787	0.0149884	0.0149957	0.0150006	0.015003	0.0150032	0.0150011	0.0149963	0.0149892	0.0149799	0.0149684	0.0149546	0.0149385	0.0149197	0.0148988	0.0148751	0.0148491	0.0148208	0.0147898	0.0147563	0.0147198	0.0146807	0.0146391	0.0145949	0.0145474	0.0144972	0.0144441	0.0143883	0.0143296	0.014268	0.0142029	0.0141351	0.0140644	0.0139905	0.0139141	0.0138349	0.0137524	0.0136672	0.0135791	0.013488	0.0133942	0.0132975	0.013198	0.0130958	0.0129911	0.0128836	0.0127732	0.0126606	0.0125448
0.0151682	0.0151903	0.0152099	0.0152272	0.015242	0.0152546	0.0152651	0.0152729	0.0152785	0.0152818	0.0152828	0.0152813	0.0152776	0.0152717	0.0152634	0.0152528	0.0152396	0.015224	0.0152062	0.0151857	0.0151626	0.0151369	0.0151082	0.0150772	0.0150436	0.0150071	0.014968	0.0149258	0.0148807	0.014833	0.0147822	0.0147284	0.0146716	0.0146121	0.0145496	0.0144842	0.0144164	0.0143452	0.0142711	0.0141943	0.0141143	0.0140319	0.0139468	0.0138583	0.0137673	0.0136737	0.0135772	0.0134783	0.0133764	0.013272
0.0153314	0.0153635	0.0153932	0.0154205	0.0154454	0.015468	0.0154889	0.0155071	0.0155228	0.0155365	0.0155478	0.0155568	0.0155635	0.0155677	0.0155698	0.0155697	0.0155672	0.015562	0.0155546	0.0155448	0.0155324	0.0155173	0.0154999	0.0154797	0.0154572	0.0154318	0.0154035	0.0153724	0.0153384	0.0153019	0.0152624	0.0152198	0.0151746	0.0151266	0.0150753	0.0150216	0.014965	0.0149056	0.0148431	0.0147778	0.0147096	0.0146386	0.0145653	0.0144888	0.0144093	0.0143272	0.0142422	0.0141543	0.0140642	0.013971
0.0154552	0.0154975	0.0155374	0.015575	0.0156102	0.0156429	0.0156738	0.0157024	0.0157284	0.0157524	0.0157742	0.0157934	0.0158106	0.0158254	0.0158379	0.0158483	0.0158566	0.015862	0.0158654	0.0158663	0.0158647	0.0158608	0.0158542	0.0158451	0.0158336	0.0158195	0.0158024	0.0157825	0.0157598	0.0157348	0.0157068	0.0156758	0.0156419	0.0156058	0.0155666	0.0155244	0.0154796	0.0154317	0.0153811	0.0153279	0.0152715	0.0152126	0.0151511	0.0150865	0.015019	0.0149489	0.0148759	0.0148	0.0147216	0.0146405
0.0155397	0.015592	0.0156421	0.0156898	0.0157352	0.0157781	0.0158192	0.0158581	0.0158945	0.0159288	0.015961	0.0159909	0.0160184	0.0160439	0.0160669	0.0160879	0.0161067	0.016123	0.0161373	0.0161494	0.0161587	0.0161656	0.0161703	0.016172	0.0161716	0.0161689	0.0161635	0.0161553	0.016144	0.0161303	0.0161141	0.0160948	0.0160728	0.0160481	0.0160208	0.0159908	0.0159578	0.0159223	0.0158838	0.0158426	0.0157985	0.0157517	0.0157024	0.01565	0.0155948	0.0155371	0.0154761	0.0154124	0.0153463	0.0152772
0.0155842	0.0156466	0.0157069	0.0157646	0.01582	0.0158732	0.0159246	0.0159738	0.0160205	0.0160652	0.0161078	0.016148	0.0161862	0.0162222	0.016256	0.0162875	0.0163171	0.0163442	0.0163692	0.0163922	0.0164129	0.0164308	0.0164464	0.0164598	0.0164707	0.0164795	0.0164852	0.0164886	0.0164892	0.0164871	0.0164825	0.0164752	0.0164653	0.0164527	0.0164371	0.0164192	0.0163986	0.0163751	0.0163491	0.0163202	0.0162884	0.0162541	0.0162172	0.0161773	0.0161345	0.0160892	0.016041	0.0159896	0.0159358	0.0158792
0.0155885	0.0156608	0.0157309	0.0157989	0.0158649	0.0159282	0.0159895	0.0160489	0.016106	0.0161608	0.0162138	0.0162646	0.0163133	0.0163599	0.0164043	0.0164465	0.0164866	0.0165246	0.0165606	0.0165946	0.0166261	0.0166554	0.0166825	0.0167071	0.0167295	0.0167496	0.016767	0.0167818	0.0167942	0.016804	0.0168113	0.016816	0.016818	0.0168174	0.0168141	0.0168083	0.0167999	0.016789	0.0167754	0.0167591	0.0167401	0.0167183	0.0166939	0.0166666	0.0166363	0.0166036	0.0165679	0.0165295	0.0164883	0.0164442
0.0155528	0.0156349	0.0157149	0.0157928	0.0158687	0.0159423	0.0160134	0.0160832	0.0161506	0.0162157	0.0162788	0.0163398	0.0163991	0.0164563	0.0165113	0.016564	0.016615	0.0166639	0.0167107	0.0167556	0.0167984	0.0168389	0.0168772	0.0169133	0.0169468	0.0169783	0.0170072	0.0170338	0.0170581	0.0170796	0.0170988	0.0171157	0.0171299	0.0171414	0.0171505	0.0171571	0.0171611	0.0171624	0.0171614	0.0171576	0.0171513	0.0171422	0.0171303	0.0171158	0.0170987	0.0170788	0.017056	0.0170302	0.0170018	0.0169703
0.0154767	0.0155687	0.0156585	0.0157461	0.0158319	0.0159152	0.0159963	0.016076	0.0161539	0.0162292	0.0163028	0.016374	0.016443	0.0165108	0.0165764	0.0166399	0.0167017	0.0167616	0.0168192	0.0168748	0.0169285	0.0169803	0.0170296	0.017077	0.0171223	0.017165	0.0172058	0.017244	0.01728	0.0173133	0.0173443	0.0173731	0.0173995	0.0174234	0.0174448	0.0174638	0.0174804	0.0174942	0.0175055	0.0175144	0.0175207	0.0175244	0.0175255	0.0175238	0.0175197	0.0175127	0.0175029	0.0174898	0.017474	0.0174555
0.0153607	0.0154622	0.0155615	0.0156589	0.0157543	0.0158475	0.0159386	0.0160281	0.0161158	0.0162011	0.0162847	0.0163664	0.0164457	0.0165235	0.0165998	0.0166738	0.0167462	0.0168168	0.0168851	0.0169517	0.0170164	0.017079	0.0171396	0.0171981	0.0172546	0.017309	0.0173612	0.0174112	0.0174587	0.0175041	0.0175471	0.0175879	0.0176264	0.0176625	0.0176962	0.0177274	0.0177563	0.0177829	0.0178069	0.0178284	0.0178474	0.0178638	0.0178777	0.0178891	0.0178979	0.0179038	0.0179068	0.0179067	0.0179038	0.0178981
0.0152048	0.0153157	0.0154244	0.0155311	0.0156362	0.0157394	0.0158402	0.0159392	0.0160365	0.0161317	0.0162252	0.0163168	0.0164065	0.0164947	0.0165811	0.0166655	0.0167482	0.0168294	0.0169082	0.0169855	0.0170613	0.017135	0.0172067	0.0172764	0.0173439	0.0174095	0.0174733	0.0175348	0.0175941	0.0176512	0.0177062	0.0177588	0.0178093	0.0178574	0.0179032	0.0179469	0.0179884	0.0180276	0.0180642	0.0180985	0.0181303	0.0181593	0.0181859	0.01821	0.0182315	0.0182503	0.0182662	0.0182792	0.0182893	0.0182967
0.0150098	0.0151298	0.0152478	0.0153637	0.0154781	0.0155907	0.015701	0.0158094	0.0159162	0.0160211	0.0161244	0.016226	0.0163255	0.0164237	0.0165203	0.0166148	0.0167078	0.0167993	0.0168889	0.0169768	0.0170631	0.0171475	0.0172301	0.0173108	0.0173895	0.0174662	0.0175415	0.0176146	0.0176852	0.0177542	0.0178209	0.0178853	0.0179475	0.0180079	0.018066	0.0181218	0.0181757	0.0182273	0.0182764	0.018323	0.0183676	0.0184094	0.0184487	0.0184857	0.0185199	0.0185514	0.0185803	0.018606	0.0186289	0.0186492
0.0147762	0.014905	0.015032	0.015157	0.0152805	0.0154022	0.0155215	0.0156393	0.0157556	0.01587	0.0159825	0.0160936	0.016203	0.0163109	0.0164175	0.0165221	0.0166252	0.016727	0.0168267	0.016925	0.0170219	0.0171167	0.01721	0.0173017	0.0173914	0.0174793	0.0175654	0.0176497	0.0177319	0.0178121	0.0178904	0.0179665	0.018041	0.0181133	0.0181836	0.0182516	0.0183174	0.018381	0.0184424	0.0185016	0.0185584	0.0186132	0.0186652	0.0187147	0.0187618	0.0188058	0.0188474	0.018886	0.0189215	0.0189544
0.0145052	0.0146424	0.0147781	0.0149118	0.0150438	0.0151743	0.0153027	0.0154294	0.0155548	0.0156786	0.0158003	0.0159205	0.0160391	0.0161568	0.0162731	0.0163876	0.0165005	0.0166122	0.0167221	0.0168302	0.0169374	0.0170428	0.0171464	0.0172486	0.0173493	0.017448	0.0175452	0.0176403	0.0177337	0.0178254	0.0179151	0.0180029	0.018089	0.0181732	0.018255	0.0183349	0.0184126	0.0184884	0.018562	0.0186336	0.0187029	0.0187699	0.0188347	0.0188964	0.0189559	0.0190127	0.0190666	0.0191179	0.0191661	0.0192115
0.0141975	0.0143428	0.0144869	0.014629	0.0147694	0.0149082	0.0150453	0.0151807	0.0153146	0.0154472	0.015578	0.0157076	0.0158356	0.0159619	0.0160875	0.0162115	0.0163338	0.0164551	0.0165749	0.0166932	0.0168101	0.0169257	0.0170398	0.0171521	0.017263	0.0173726	0.0174803	0.0175865	0.0176909	0.0177937	0.0178946	0.0179935	0.018091	0.0181865	0.0182801	0.0183718	0.0184614	0.0185491	0.018635	0.0187186	0.0187999	0.0188787	0.0189555	0.0190298	0.0191014	0.0191707	0.0192371	0.0193009	0.0193616	0.0194194
0.0138546	0.0140077	0.0141598	0.0143098	0.0144578	0.0146049	0.0147503	0.014894	0.0150361	0.0151771	0.0153169	0.015455	0.0155917	0.0157272	0.0158617	0.0159947	0.0161261	0.0162568	0.0163861	0.0165138	0.0166406	0.0167659	0.0168896	0.0170123	0.0171334	0.0172533	0.0173716	0.0174882	0.0176035	0.0177171	0.0178287	0.0179386	0.0180471	0.0181539	0.0182588	0.0183622	0.0184636	0.0185629	0.0186604	0.0187556	0.0188488	0.0189396	0.0190281	0.0191142	0.019198	0.0192793	0.0193579	0.0194337	0.0195069	0.019577
0.0134781	0.0136385	0.0137977	0.0139555	0.014111	0.0142656	0.0144189	0.0145703	0.0147206	0.0148695	0.0150175	0.0151642	0.0153092	0.015453	0.0155963	0.015738	0.0158784	0.0160177	0.0161561	0.016293	0.0164289	0.016564	0.0166975	0.0168297	0.0169609	0.0170906	0.017219	0.0173457	0.017471	0.0175952	0.0177176	0.0178385	0.0179577	0.0180755	0.0181916	0.018306	0.0184185	0.0185291	0.018638	0.0187447	0.0188492	0.0189518	0.019052	0.0191496	0.0192451	0.0193382	0.0194286	0.0195162	0.0196013	0.0196835
0.0130698	0.0132369	0.0134028	0.0135673	0.01373	0.013892	0.0140528	0.0142116	0.0143692	0.0145259	0.0146814	0.0148357	0.0149889	0.0151408	0.0152921	0.0154425	0.0155913	0.0157391	0.0158859	0.0160316	0.0161766	0.0163205	0.0164634	0.0166051	0.0167456	0.0168849	0.017023	0.0171597	0.017295	0.0174291	0.0175618	0.0176931	0.0178231	0.0179513	0.018078	0.0182031	0.0183263	0.018448	0.0185679	0.0186857	0.0188015	0.0189154	0.0190268	0.0191358	0.0192427	0.0193472	0.0194489	0.019548	0.0196448	0.0197385
0.0126316	0.0128048	0.0129769	0.0131479	0.0133169	0.0134856	0.0136533	0.0138191	0.013984	0.0141477	0.0143102	0.0144718	0.0146323	0.0147919	0.0149509	0.0151089	0.0152659	0.0154219	0.015577	0.015731	0.0158843	0.016037	0.0161882	0.0163389	0.0164885	0.016637	0.0167845	0.0169306	0.0170756	0.0172196	0.0173622	0.0175033	0.0176432	0.0177816	0.0179186	0.018054	0.0181879	0.0183201	0.0184505	0.0185788	0.0187052	0.01883	0.0189525	0.0190724	0.0191904	0.0193059	0.0194188	0.0195291	0.019637	0.0197421
0.012166	0.0123446	0.0125224	0.0126991	0.0128744	0.0130486	0.0132226	0.0133947	0.013566	0.0137365	0.0139055	0.0140738	0.0142413	0.0144078	0.0145739	0.0147394	0.0149038	0.0150674	0.0152302	0.0153922	0.0155533	0.0157138	0.0158737	0.0160326	0.0161909	0.0163481	0.0165043	0.0166596	0.0168137	0.0169669	0.0171189	0.0172695	0.017419	0.0175672	0.017714	0.0178594	0.0180035	0.0181456	0.0182859	0.0184245	0.0185613	0.0186962	0.0188291	0.0189596	0.0190881	0.0192143	0.0193378	0.019459	0.0195778	0.019694
0.0116758	0.0118591	0.012042	0.0122238	0.0124044	0.0125839	0.0127629	0.0129409	0.0131179	0.0132941	0.0134695	0.0136438	0.0138178	0.0139908	0.0141634	0.0143354	0.0145065	0.014677	0.0148469	0.0150162	0.015185	0.0153535	0.015521	0.0156877	0.0158538	0.0160191	0.0161836	0.0163475	0.0165103	0.0166723	0.0168331	0.0169927	0.0171515	0.0173091	0.0174652	0.0176198	0.0177734	0.017925	0.0180749	0.0182232	0.0183699	0.0185147	0.0186573	0.0187978	0.0189362	0.0190725	0.0192066	0.0193381	0.0194674	0.0195943
0.0111644	0.0113517	0.0115385	0.0117246	0.0119098	0.0120937	0.0122774	0.0124602	0.0126423	0.0128236	0.0130042	0.0131843	0.0133639	0.0135427	0.0137212	0.0138991	0.014076	0.0142529	0.0144294	0.0146056	0.0147813	0.0149567	0.0151315	0.0153055	0.015479	0.0156517	0.015824	0.0159958	0.0161667	0.0163368	0.0165062	0.0166744	0.0168417	0.0170079	0.0171726	0.0173362	0.0174985	0.0176593	0.0178183	0.017976	0.0181319	0.0182856	0.0184378	0.0185879	0.0187359	0.0188816	0.0190254	0.0191669	0.0193059	0.0194429
0.0106362	0.010826	0.0110157	0.0112051	0.0113938	0.0115816	0.0117691	0.011956	0.0121421	0.0123278	0.012513	0.0126976	0.0128819	0.0130658	0.0132494	0.0134325	0.013615	0.0137975	0.0139803	0.0141622	0.014344	0.0145256	0.0147066	0.0148874	0.0150679	0.015248	0.0154275	0.0156066	0.0157849	0.0159625	0.0161395	0.0163155	0.0164907	0.016665	0.0168379	0.0170096	0.0171803	0.0173494	0.0175171	0.0176832	0.0178478	0.0180104	0.0181713	0.0183305	0.0184875	0.0186424	0.0187952	0.0189459	0.0190942	0.0192406
0.0100953	0.0102868	0.010478	0.0106695	0.0108607	0.0110511	0.0112416	0.0114316	0.0116209	0.0118098	0.0119985	0.012187	0.0123752	0.0125632	0.012751	0.0129387	0.0131262	0.0133139	0.0135014	0.0136885	0.0138754	0.0140623	0.0142492	0.0144361	0.0146229	0.0148094	0.0149955	0.015181	0.0153662	0.0155508	0.0157349	0.0159179	0.0161003	0.0162819	0.0164624	0.0166418	0.0168201	0.016997	0.0171725	0.0173467	0.017519	0.0176899	0.0178591	0.0180265	0.0181917	0.0183552	0.0185167	0.0186762	0.0188335	0.0189886
0.00954701	0.0097388	0.00993065	0.0101228	0.0103153	0.0105071	0.010699	0.0108912	0.0110824	0.0112737	0.011465	0.0116561	0.0118472	0.0120384	0.0122295	0.0124209	0.0126123	0.0128038	0.0129955	0.0131869	0.0133786	0.0135704	0.0137622	0.0139542	0.0141462	0.0143382	0.0145302	0.0147217	0.0149128	0.0151036	0.0152941	0.0154837	0.0156725	0.0158607	0.016048	0.0162342	0.0164195	0.0166033	0.0167862	0.0169676	0.0171474	0.0173256	0.0175022	0.0176771	0.0178501	0.0180217	0.0181913	0.018359	0.0185246	0.0186882
0.00899853	0.00918888	0.00937966	0.00957108	0.00976291	0.00995473	0.0101469	0.0103393	0.0105317	0.0107241	0.010917	0.0111096	0.0113023	0.0114956	0.0116889	0.0118825	0.0120768	0.0122712	0.0124659	0.0126611	0.0128566	0.0130525	0.0132483	0.0134445	0.0136408	0.0138374	0.0140344	0.014231	0.0144273	0.0146236	0.0148196	0.0150148	0.0152095	0.0154035	0.0155968	0.015789	0.0159803	0.0161708	0.0163599	0.0165478	0.0167342	0.0169191	0.0171024	0.0172843	0.0174647	0.0176434	0.0178204	0.0179953	0.0181684	0.0183398
0.00845771	0.00864458	0.0088323	0.00902094	0.0092105	0.00940061	0.00959137	0.00978268	0.00997411	0.0101663	0.010359	0.0105519	0.010745	0.0109389	0.0111335	0.0113283	0.011524	0.0117205	0.0119175	0.0121149	0.012313	0.0125116	0.0127107	0.0129102	0.0131102	0.0133106	0.0135113	0.0137122	0.0139126	0.0141133	0.014314	0.0145141	0.0147137	0.0149128	0.0151109	0.0153085	0.0155051	0.015701	0.0158959	0.0160894	0.0162817	0.0164727	0.0166623	0.0168505	0.0170373	0.0172223	0.0174053	0.0175871	0.0177671	0.0179455
0.00793489	0.00811535	0.00829752	0.00848107	0.00866606	0.00885238	0.00903969	0.00922802	0.00941692	0.00960688	0.00979778	0.0099892	0.0101813	0.0103746	0.0105689	0.0107637	0.0109594	0.0111562	0.0113541	0.0115526	0.0117518	0.0119523	0.0121536	0.0123554	0.0125578	0.0127609	0.0129645	0.0131681	0.0133721	0.0135762	0.0137805	0.0139846	0.014188	0.0143912	0.0145937	0.0147956	0.0149967	0.0151971	0.0153965	0.0155952	0.0157923	0.0159886	0.0161834	0.0163771	0.0165692	0.0167598	0.0169487	0.0171365	0.0173231	0.0175077
0.00744175	0.00761292	0.00778646	0.00796199	0.0081399	0.00831969	0.00850092	0.0086838	0.00886796	0.00905365	0.00924065	0.0094287	0.00961813	0.00980892	0.010001	0.0101942	0.0103885	0.0105843	0.0107814	0.0109796	0.0111788	0.0113795	0.0115818	0.0117845	0.011988	0.0121924	0.0123979	0.0126035	0.0128097	0.0130163	0.013223	0.0134297	0.013636	0.013842	0.014048	0.0142534	0.014458	0.0146622	0.0148653	0.0150677	0.0152691	0.0154695	0.0156686	0.0158666	0.0160635	0.0162591	0.0164532	0.0166462	0.0168381	0.0170283
0.00699274	0.00715064	0.00731197	0.00747612	0.00764348	0.00781372	0.00798596	0.00816048	0.00833749	0.00851623	0.00869709	0.00887956	0.00906373	0.00924977	0.00943759	0.00962709	0.00981825	0.0100112	0.010206	0.0104021	0.0105999	0.0107995	0.0110007	0.0112028	0.0114059	0.0116106	0.0118164	0.0120229	0.01223	0.0124377	0.0126455	0.0128536	0.0130617	0.0132697	0.0134777	0.0136855	0.0138926	0.0140993	0.0143054	0.0145106	0.0147148	0.0149183	0.0151208	0.0153227	0.0155235	0.0157231	0.0159214	0.0161187	0.0163148	0.0165098
0.00660441	0.0067446	0.00688945	0.00703832	0.00719145	0.0073481	0.00750786	0.00767096	0.0078372	0.00800615	0.00817758	0.0083517	0.00852813	0.00870676	0.00888798	0.0090715	0.00925709	0.00944509	0.00963541	0.0098278	0.0100221	0.0102186	0.010417	0.0106166	0.0108181	0.0110213	0.0112258	0.0114315	0.011638	0.0118454	0.0120532	0.0122613	0.0124698	0.0126787	0.0128874	0.0130962	0.0133045	0.0135127	0.0137203	0.0139273	0.0141339	0.0143397	0.0145446	0.0147487	0.0149524	0.0151547	0.0153561	0.0155566	0.0157565	0.0159553
0.00629526	0.00641273	0.00653635	0.0066654	0.00679977	0.006939	0.00708213	0.00722973	0.0073815	0.00753663	0.00769559	0.00785778	0.008023	0.0081915	0.00836326	0.008538	0.00871537	0.00889562	0.00907918	0.00926508	0.00945376	0.00964504	0.00983848	0.010034	0.0102316	0.0104315	0.0106328	0.0108357	0.0110401	0.0112455	0.0114516	0.0116588	0.0118663	0.0120742	0.0122823	0.0124906	0.0126988	0.012907	0.0131151	0.0133226	0.01353	0.0137371	0.0139432	0.0141487	0.0143537	0.0145581	0.0147616	0.0149644	0.0151667	0.0153682
0.00608361	0.00617382	0.0062714	0.00637585	0.0064867	0.00660349	0.00672578	0.0068534	0.00698631	0.00712385	0.00726577	0.00741241	0.00756291	0.00771747	0.0078763	0.00803909	0.00820526	0.00837481	0.00854818	0.00872506	0.008905	0.00908849	0.00927484	0.00946371	0.00965526	0.00984938	0.0100457	0.0102438	0.0104438	0.0106454	0.010848	0.011052	0.011257	0.0114624	0.0116684	0.0118748	0.0120813	0.0122883	0.0124952	0.0127019	0.0129085	0.0131153	0.0133214	0.013527	0.0137326	0.0139377	0.0141422	0.0143461	0.0145498	0.0147528
0.00598463	0.00604386	0.0061114	0.00618701	0.00626977	0.00635972	0.00645668	0.0065601	0.00666953	0.00678497	0.00690607	0.00703235	0.00716398	0.00730078	0.0074425	0.00758906	0.00774029	0.00789572	0.00805559	0.00822006	0.00838855	0.00856086	0.00873695	0.00891664	0.00909923	0.00928516	0.00947367	0.00966482	0.00985812	0.0100535	0.0102506	0.0104493	0.0106495	0.0108508	0.0110527	0.0112555	0.0114588	0.0116626	0.0118669	0.0120711	0.0122755	0.0124802	0.012685	0.0128895	0.0130943	0.0132988	0.0135026	0.0137065	0.0139099	0.0141132
0.00600733	0.00603372	0.00606882	0.00611271	0.00616457	0.00622391	0.0062916	0.00636676	0.00644871	0.00653759	0.00663334	0.0067356	0.0068438	0.0069583	0.00707883	0.00720486	0.00733675	0.00747417	0.00761665	0.00776497	0.00791816	0.00807608	0.00823851	0.00840545	0.00857607	0.00875039	0.0089285	0.00910956	0.00929344	0.00948014	0.00966907	0.00986031	0.0100534	0.010248	0.0104438	0.0106405	0.0108386	0.0110376	0.0112373	0.0114375	0.0116381	0.0118392	0.0120408	0.0122425	0.0124445	0.0126467	0.0128486	0.0130507	0.0132532	0.0134554
0.0061522	0.00614621	0.00614898	0.0061603	0.00617975	0.0062074	0.00624317	0.00628726	0.00633854	0.00639759	0.00646435	0.0065383	0.00661953	0.00670754	0.00680241	0.00690412	0.00701252	0.00712754	0.00724862	0.00737633	0.00751027	0.00764952	0.00779436	0.00794477	0.00809964	0.00825917	0.00842315	0.00859116	0.00876247	0.00893762	0.00911563	0.00929616	0.00947939	0.00966462	0.00985167	0.0100404	0.0102306	0.0104224	0.0106154	0.0108093	0.0110041	0.0111998	0.0113963	0.0115932	0.0117906	0.0119888	0.0121876	0.0123863	0.0125857	0.0127855
0.00641192	0.00637619	0.00634826	0.00632876	0.00631688	0.0063127	0.00631673	0.00632864	0.00634823	0.00637557	0.00641107	0.00645435	0.0065052	0.00656392	0.00662994	0.00670362	0.00678471	0.00687318	0.00696872	0.00707201	0.007182	0.0072986	0.00742151	0.00755122	0.00768651	0.00782719	0.00797358	0.00812456	0.00827961	0.0084394	0.00860316	0.00877	0.0089402	0.00911317	0.00928848	0.00946631	0.00964634	0.00982812	0.0100118	0.0101969	0.0103832	0.0105711	0.0107602	0.0109505	0.0111416	0.0113337	0.0115269	0.0117207	0.011915	0.0121102
0.00677264	0.00671097	0.00665634	0.00660866	0.00656831	0.00653511	0.00650902	0.0064905	0.00647906	0.00647538	0.00647941	0.00649114	0.00651056	0.00653797	0.00657319	0.00661645	0.00666729	0.00672619	0.00679294	0.00686786	0.00695061	0.00704036	0.00713781	0.00724257	0.00735411	0.00747219	0.00759643	0.00772651	0.00786166	0.00800204	0.00814745	0.00829695	0.00845061	0.00860796	0.00876841	0.00893189	0.00909822	0.00926705	0.00943831	0.00961187	0.00978718	0.00996456	0.0101439	0.0103247	0.0105073	0.0106911	0.0108761	0.0110623	0.0112498	0.0114384
0.00721729	0.00713436	0.00705732	0.00698625	0.00692101	0.0068623	0.00680989	0.00676391	0.00672465	0.00669193	0.00666647	0.00664827	0.00663702	0.00663345	0.00663753	0.00664963	0.0066694	0.00669719	0.0067333	0.00677773	0.00683013	0.00689056	0.00695895	0.00703563	0.00711953	0.00721078	0.00730937	0.00741417	0.00752551	0.00764275	0.00776583	0.00789417	0.00802731	0.00816502	0.00830684	0.00845259	0.00860187	0.00875421	0.00890978	0.00906847	0.00922969	0.00939331	0.00955981	0.00972847	0.00989924	0.0100719	0.0102461	0.0104224	0.0106006	0.0107804
0.00772816	0.00762875	0.00753396	0.00744377	0.00735861	0.00727862	0.00720406	0.00713503	0.00707175	0.0070141	0.00696226	0.00691708	0.00687806	0.00684583	0.00682079	0.00680301	0.0067925	0.00678988	0.00679516	0.00680834	0.00682982	0.00685929	0.00689706	0.00694283	0.0069969	0.00705851	0.00712807	0.00720491	0.0072883	0.00737887	0.007476	0.00757926	0.00768812	0.00780213	0.00792139	0.0080454	0.00817364	0.00830592	0.00844234	0.00858251	0.00872603	0.00887268	0.00902273	0.00917569	0.00933149	0.00948986	0.00965066	0.0098141	0.00998	0.0101479
0.0082893	0.00817737	0.00806901	0.00796435	0.00786348	0.00776714	0.00767484	0.00758706	0.00750408	0.00742559	0.00735187	0.00728398	0.00722133	0.00716407	0.00711331	0.00706895	0.00703095	0.00699969	0.00697617	0.00695966	0.00695089	0.00695005	0.00695704	0.00697216	0.00699503	0.00702587	0.00706429	0.00711069	0.00716457	0.00722544	0.00729363	0.00736866	0.00744996	0.00753687	0.00762966	0.00772824	0.00783187	0.0079401	0.00805342	0.00817132	0.00829335	0.00841924	0.00854937	0.00868309	0.00882023	0.008961	0.00910486	0.00925197	0.0094021	0.00955477
0.00888658	0.00876554	0.00864736	0.00853199	0.00841978	0.00831103	0.00820564	0.0081033	0.00800462	0.00790995	0.00781867	0.00773225	0.00765042	0.00757272	0.00750041	0.00743355	0.00737192	0.0073161	0.00726662	0.00722374	0.00718762	0.00715863	0.00713686	0.00712244	0.00711561	0.00711591	0.00712398	0.00713951	0.00716253	0.00719282	0.00723024	0.00727501	0.00732637	0.00738394	0.00744767	0.00751739	0.00759306	0.00767436	0.00776112	0.00785283	0.00794961	0.00805119	0.00815765	0.00826847	0.00838328	0.00850252	0.0086257	0.00875264	0.00888342	0.0090176
0.00950802	0.00938071	0.00925598	0.00913354	0.00901331	0.00889565	0.00878033	0.00866767	0.00855753	0.00845042	0.00834627	0.00824547	0.00814837	0.00805465	0.00796528	0.00788042	0.00779961	0.00772342	0.00765278	0.00758731	0.00752791	0.00747446	0.00742693	0.00738616	0.00735213	0.00732462	0.00730388	0.00729064	0.00728395	0.00728391	0.00729106	0.00730503	0.00732582	0.00735278	0.0073862	0.00742583	0.00747164	0.00752346	0.00758109	0.00764393	0.00771225	0.00778625	0.00786535	0.00794966	0.00803878	0.00813276	0.00823137	0.00833448	0.00844221	0.00855421
0.0101432	0.0100128	0.0098839	0.00975699	0.0096317	0.00950816	0.00938631	0.00926614	0.00914834	0.00903266	0.00891905	0.00880781	0.00869955	0.00859379	0.00849143	0.00839251	0.00829702	0.00820503	0.0081174	0.00803433	0.00795559	0.0078819	0.00781315	0.00774997	0.00769277	0.007641	0.00759519	0.00755561	0.00752215	0.00749453	0.00747345	0.00745847	0.00744961	0.00744669	0.00744994	0.0074595	0.00747541	0.00749675	0.00752365	0.00755644	0.00759485	0.00763903	0.00768862	0.00774352	0.00780378	0.00786938	0.00794019	0.00801626	0.00809756	0.00818353
0.0107839	0.0106523	0.0105218	0.0103928	0.0102647	0.0101376	0.0100119	0.00988753	0.00976467	0.00964334	0.00952361	0.00940535	0.00928934	0.00917531	0.00906362	0.00895453	0.00884801	0.00874441	0.00864403	0.0085471	0.00845402	0.00836434	0.00827876	0.00819775	0.00812142	0.00804978	0.00798289	0.00792126	0.00786468	0.00781313	0.00776712	0.00772652	0.00769119	0.0076612	0.00763664	0.00761751	0.00760442	0.00759652	0.00759352	0.0075962	0.0076046	0.00761837	0.00763758	0.00766217	0.00769197	0.00772721	0.00776792	0.00781425	0.00786621	0.00792336
0.0114229	0.0112919	0.0111615	0.0110324	0.0109037	0.0107755	0.0106482	0.0105216	0.0103964	0.0102719	0.0101483	0.010026	0.00990534	0.00978578	0.00966799	0.00955216	0.00943832	0.00932656	0.00921708	0.00911016	0.00900625	0.00890536	0.00880705	0.00871252	0.00862163	0.0085341	0.00845067	0.00837106	0.00829581	0.00822454	0.0081577	0.00809531	0.00803761	0.00798422	0.00793536	0.00789106	0.00785158	0.00781701	0.00778666	0.00776163	0.00774147	0.00772614	0.00771572	0.00771047	0.00771026	0.00771499	0.00772496	0.0077404	0.00776154	0.00778794
0.0120541	0.0119254	0.0117968	0.0116689	0.0115412	0.0114136	0.0112868	0.0111601	0.0110341	0.0109088	0.0107841	0.0106598	0.0105367	0.0104145	0.0102932	0.0101735	0.0100552	0.00993844	0.00982304	0.00970961	0.00959838	0.00948929	0.00938228	0.00927775	0.00917629	0.00907716	0.00898115	0.00888822	0.00879821	0.00871164	0.00862858	0.00854873	0.00847256	0.00840016	0.00833111	0.00826577	0.0082041	0.00814662	0.00809279	0.00804311	0.00799757	0.00795587	0.00791854	0.00788561	0.007857	0.00783292	0.00781354	0.00779906	0.00778986	0.00778565
0.0126725	0.0125472	0.0124216	0.0122962	0.0121711	0.0120455	0.0119205	0.0117957	0.0116709	0.0115463	0.0114221	0.0112981	0.0111746	0.0110518	0.0109295	0.0108083	0.010688	0.0105686	0.0104501	0.0103328	0.0102173	0.0101032	0.00999042	0.00987949	0.00977057	0.00966371	0.00955875	0.00945616	0.00935595	0.00925784	0.00916225	0.00906925	0.00897901	0.00889152	0.00880653	0.00872434	0.00864515	0.00856918	0.00849621	0.00842605	0.00835889	0.0082948	0.0082343	0.00817742	0.00812386	0.00807398	0.00802826	0.00798659	0.00794917	0.0079161
0.0132729	0.0131523	0.013031	0.0129092	0.0127877	0.0126658	0.0125439	0.0124219	0.0123	0.0121779	0.0120557	0.0119334	0.0118117	0.01169	0.0115685	0.0114477	0.0113274	0.0112075	0.0110882	0.0109696	0.010852	0.0107354	0.0106197	0.010505	0.0103918	0.01028	0.0101697	0.0100608	0.00995321	0.0098473	0.00974299	0.00964056	0.00953999	0.00944161	0.00934478	0.00925006	0.00915737	0.00906699	0.00897879	0.00889256	0.00880831	0.00872638	0.00864705	0.00857037	0.0084962	0.00842478	0.00835657	0.00829144	0.00822962	0.0081711
0.0138517	0.0137361	0.0136201	0.0135034	0.0133867	0.0132694	0.0131518	0.013034	0.0129159	0.0127974	0.0126787	0.0125598	0.0124409	0.0123221	0.012203	0.0120842	0.0119657	0.011847	0.0117288	0.0116109	0.0114934	0.0113765	0.0112601	0.011144	0.0110289	0.0109147	0.0108013	0.0106887	0.0105769	0.0104661	0.0103565	0.0102481	0.0101406	0.0100345	0.0099295	0.00982592	0.00972376	0.00962276	0.00952309	0.00942491	0.00932805	0.00923263	0.00913887	0.00904675	0.00895652	0.00886791	0.00878146	0.00869717	0.00861524	0.00853567
0.0144045	0.0142953	0.0141853	0.0140745	0.0139636	0.0138521	0.0137397	0.0136268	0.0135136	0.0134001	0.013286	0.0131715	0.0130567	0.0129418	0.0128267	0.0127114	0.0125962	0.0124805	0.0123646	0.012249	0.0121334	0.0120178	0.0119027	0.0117874	0.0116723	0.0115577	0.0114434	0.0113295	0.011216	0.0111029	0.0109904	0.0108786	0.0107675	0.0106569	0.0105468	0.0104373	0.0103286	0.0102206	0.0101133	0.0100067	0.00990102	0.00979586	0.00969163	0.00958816	0.00948573	0.00938439	0.00928419	0.00918536	0.00908782	0.00899183
0.0149284	0.014826	0.0147229	0.0146189	0.0145145	0.0144093	0.0143033	0.0141965	0.0140892	0.0139813	0.0138729	0.0137638	0.0136543	0.0135445	0.0134344	0.0133239	0.0132128	0.0131014	0.0129895	0.0128774	0.0127652	0.0126527	0.01254	0.0124271	0.0123138	0.0122008	0.0120876	0.0119743	0.011861	0.0117479	0.0116345	0.0115215	0.0114086	0.0112959	0.0111836	0.011071	0.0109588	0.0108468	0.010735	0.0106231	0.0105115	0.0104	0.0102889	0.0101779	0.0100671	0.00995676	0.00984675	0.00973728	0.00962847	0.00952038
0.0154207	0.0153259	0.01523	0.0151332	0.0150358	0.0149378	0.0148388	0.0147392	0.0146386	0.0145373	0.0144352	0.0143325	0.0142292	0.0141256	0.0140213	0.0139163	0.0138108	0.0137044	0.0135977	0.0134906	0.0133828	0.0132745	0.0131657	0.0130562	0.0129465	0.0128365	0.012726	0.0126151	0.0125035	0.0123918	0.0122797	0.0121676	0.0120552	0.0119424	0.0118294	0.0117163	0.0116028	0.0114892	0.0113752	0.0112608	0.011146	0.0110311	0.0109161	0.0108006	0.0106849	0.0105688	0.0104523	0.0103359	0.0102196	0.0101033
0.015878	0.0157914	0.0157037	0.0156149	0.0155252	0.0154348	0.0153433	0.0152512	0.0151579	0.0150639	0.0149696	0.0148741	0.0147778	0.0146809	0.0145832	0.0144845	0.0143853	0.0142853	0.0141847	0.0140834	0.0139811	0.013878	0.0137743	0.0136698	0.0135643	0.0134585	0.0133519	0.0132447	0.0131365	0.0130275	0.0129182	0.0128085	0.0126984	0.0125875	0.0124758	0.0123638	0.0122508	0.0121374	0.0120235	0.0119089	0.0117935	0.0116773	0.0115607	0.0114435	0.0113252	0.0112063	0.0110863	0.010966	0.0108453	0.0107241
0.0162982	0.0162201	0.0161412	0.0160609	0.0159797	0.0158974	0.0158139	0.0157297	0.0156447	0.0155588	0.0154722	0.0153847	0.0152959	0.0152065	0.0151163	0.0150249	0.0149329	0.0148399	0.014746	0.0146512	0.0145553	0.0144585	0.0143608	0.0142622	0.0141625	0.0140616	0.0139599	0.0138573	0.0137537	0.0136491	0.0135439	0.0134379	0.0133311	0.0132233	0.0131145	0.013005	0.0128946	0.0127831	0.0126709	0.0125576	0.0124435	0.0123283	0.012212	0.0120948	0.0119765	0.011857	0.0117362	0.0116148	0.0114922	0.0113688
0.0166787	0.0166098	0.01654	0.0164689	0.0163962	0.0163227	0.0162479	0.0161724	0.0160961	0.0160186	0.0159403	0.0158611	0.0157807	0.0156995	0.0156173	0.015534	0.0154497	0.0153644	0.0152779	0.0151903	0.0151017	0.0150118	0.0149209	0.0148289	0.0147355	0.0146409	0.014545	0.014448	0.01435	0.0142507	0.0141505	0.0140494	0.0139471	0.0138436	0.013739	0.0136334	0.0135269	0.0134186	0.0133096	0.0131993	0.0130878	0.0129752	0.012861	0.0127456	0.0126289	0.0125111	0.0123914	0.0122705	0.0121485	0.012025
0.0170181	0.0169585	0.0168978	0.016836	0.0167728	0.0167084	0.016643	0.0165767	0.0165095	0.0164408	0.0163712	0.016301	0.0162295	0.0161567	0.0160832	0.0160084	0.0159325	0.0158553	0.0157769	0.0156974	0.0156165	0.0155342	0.0154506	0.0153659	0.0152796	0.0151919	0.0151029	0.0150125	0.0149209	0.0148279	0.0147333	0.0146378	0.014541	0.0144428	0.0143435	0.0142429	0.0141411	0.0140379	0.0139328	0.0138267	0.0137192	0.0136105	0.0135	0.0133879	0.0132745	0.0131595	0.0130427	0.0129239	0.012804	0.0126827
0.0173141	0.0172643	0.0172132	0.0171609	0.0171073	0.0170527	0.016997	0.0169401	0.0168821	0.0168231	0.0167629	0.0167019	0.0166397	0.0165758	0.0165112	0.0164454	0.0163783	0.01631	0.0162402	0.016169	0.0160966	0.0160223	0.0159466	0.0158697	0.0157913	0.0157113	0.0156296	0.0155463	0.0154616	0.0153757	0.0152879	0.0151988	0.0151083	0.0150165	0.0149232	0.0148283	0.0147319	0.0146345	0.0145351	0.0144341	0.0143316	0.0142277	0.0141223	0.0140148	0.0139055	0.0137947	0.013682	0.0135671	0.013451	0.0133332
0.0175652	0.0175253	0.0174843	0.0174421	0.0173984	0.0173536	0.0173076	0.0172605	0.0172124	0.0171631	0.0171129	0.0170614	0.0170086	0.0169544	0.016899	0.0168426	0.0167848	0.0167256	0.0166648	0.0166024	0.0165387	0.0164735	0.0164062	0.0163376	0.0162673	0.0161952	0.0161215	0.016046	0.0159689	0.0158905	0.0158103	0.0157283	0.015645	0.0155601	0.0154735	0.0153851	0.0152951	0.0152039	0.0151108	0.0150159	0.0149195	0.0148216	0.0147217	0.0146199	0.0145161	0.0144103	0.0143029	0.0141934	0.014082	0.0139693
0.0177699	0.0177405	0.0177096	0.0176775	0.017644	0.0176093	0.0175736	0.0175365	0.0174986	0.0174595	0.017419	0.0173774	0.0173344	0.0172901	0.0172447	0.0171979	0.0171496	0.0170997	0.0170481	0.0169951	0.0169406	0.0168845	0.0168263	0.0167662	0.0167046	0.016641	0.0165756	0.0165085	0.0164396	0.0163692	0.016297	0.0162228	0.016147	0.0160697	0.0159903	0.0159092	0.0158263	0.0157421	0.015656	0.0155679	0.0154782	0.0153869	0.0152936	0.0151981	0.0151005	0.0150013	0.0148999	0.0147966	0.0146912	0.0145841
0.0179271	0.0179083	0.0178876	0.0178659	0.0178429	0.0178186	0.0177932	0.0177667	0.017739	0.01771	0.0176798	0.0176482	0.0176155	0.0175814	0.0175459	0.0175091	0.0174704	0.0174302	0.0173885	0.017345	0.0173	0.017253	0.0172039	0.0171531	0.0171005	0.017046	0.0169896	0.0169312	0.0168708	0.0168087	0.0167447	0.0166788	0.0166111	0.0165416	0.0164702	0.016397	0.016322	0.0162453	0.0161668	0.0160861	0.0160037	0.0159194	0.0158333	0.0157452	0.0156547	0.0155623	0.015468	0.0153713	0.0152727	0.0151723
0.0180357	0.0180274	0.0180174	0.0180061	0.0179938	0.0179802	0.0179655	0.0179494	0.0179321	0.0179135	0.0178936	0.0178726	0.0178501	0.0178263	0.017801	0.0177741	0.0177457	0.0177157	0.0176838	0.0176501	0.0176146	0.0175772	0.0175377	0.0174962	0.017453	0.017408	0.0173605	0.0173112	0.0172597	0.0172064	0.0171512	0.0170937	0.0170344	0.0169734	0.0169104	0.0168454	0.0167787	0.0167101	0.0166394	0.0165668	0.0164922	0.0164157	0.0163373	0.0162567	0.0161741	0.0160893	0.0160025	0.0159135	0.0158223	0.0157294
0.0180952	0.0180971	0.0180979	0.0180974	0.0180961	0.0180932	0.018089	0.0180834	0.0180767	0.0180688	0.0180595	0.0180488	0.018037	0.0180235	0.0180085	0.0179921	0.0179738	0.017954	0.0179324	0.0179085	0.0178827	0.0178551	0.0178254	0.0177939	0.0177602	0.0177245	0.0176864	0.0176462	0.0176041	0.0175599	0.0175137	0.0174653	0.0174146	0.0173623	0.017308	0.0172518	0.0171937	0.0171334	0.017071	0.0170067	0.0169405	0.0168723	0.0168021	0.0167296	0.016655	0.0165785	0.0165001	0.016419	0.016336	0.0162512
0.0181043	0.0181173	0.0181289	0.0181393	0.0181486	0.0181565	0.0181629	0.018168	0.0181722	0.0181749	0.0181762	0.0181761	0.0181748	0.0181721	0.0181675	0.0181613	0.0181535	0.0181437	0.0181322	0.0181187	0.0181031	0.0180855	0.0180657	0.0180439	0.0180199	0.0179936	0.0179654	0.0179348	0.0179019	0.0178672	0.0178301	0.017791	0.0177494	0.0177061	0.0176609	0.0176134	0.0175639	0.0175125	0.017459	0.0174035	0.017346	0.0172863	0.0172246	0.0171608	0.0170949	0.017027	0.0169572	0.0168849	0.0168101	0.0167339
0.0180632	0.018087	0.0181097	0.0181308	0.0181508	0.0181694	0.0181866	0.0182026	0.0182174	0.018231	0.018243	0.0182534	0.0182628	0.0182707	0.0182767	0.0182809	0.0182832	0.018284	0.0182829	0.0182795	0.0182741	0.0182665	0.018257	0.018245	0.0182307	0.0182143	0.0181959	0.0181752	0.0181518	0.0181262	0.0180988	0.018069	0.0180372	0.0180027	0.0179666	0.0179283	0.0178878	0.0178454	0.0178012	0.0177547	0.017706	0.0176553	0.0176024	0.0175476	0.0174907	0.017432	0.0173709	0.0173076	0.0172421	0.0171745
0.0179715	0.0180062	0.0180396	0.0180716	0.0181022	0.0181318	0.0181599	0.0181867	0.0182122	0.0182364	0.0182591	0.0182804	0.0183001	0.0183186	0.0183352	0.0183499	0.0183629	0.0183739	0.0183831	0.01839	0.0183946	0.0183973	0.0183978	0.018396	0.0183917	0.0183852	0.0183766	0.0183657	0.0183521	0.018336	0.018318	0.0182979	0.0182755	0.0182506	0.0182236	0.0181947	0.0181636	0.0181304	0.0180954	0.0180582	0.0180186	0.0179768	0.0179335	0.0178881	0.0178404	0.0177905	0.0177388	0.0176848	0.0176287	0.0175707
0.0178292	0.0178747	0.0179189	0.0179616	0.0180031	0.0180433	0.0180823	0.0181199	0.0181559	0.0181909	0.0182244	0.0182563	0.0182866	0.0183154	0.0183425	0.0183679	0.0183914	0.0184129	0.0184321	0.0184493	0.0184641	0.018477	0.0184875	0.018496	0.0185018	0.0185051	0.0185063	0.0185052	0.0185016	0.0184953	0.0184868	0.0184764	0.0184634	0.0184482	0.0184307	0.0184111	0.0183895	0.0183656	0.0183399	0.0183119	0.0182819	0.0182496	0.0182154	0.0181795	0.0181416	0.0181013	0.0180588	0.0180146	0.017968	0.0179194
0.017637	0.0176929	0.0177478	0.0178011	0.0178533	0.0179043	0.0179536	0.018002	0.0180489	0.0180943	0.0181384	0.0181809	0.0182217	0.018261	0.0182986	0.0183344	0.0183682	0.0183998	0.0184293	0.0184569	0.0184822	0.0185053	0.0185258	0.0185441	0.01856	0.0185732	0.0185842	0.0185929	0.0185993	0.0186029	0.0186041	0.0186033	0.0185999	0.0185943	0.0185866	0.0185768	0.0185643	0.0185498	0.0185334	0.018515	0.0184944	0.0184719	0.0184474	0.0184209	0.0183925	0.0183618	0.0183291	0.0182947	0.0182581	0.018219
0.0173946	0.0174612	0.0175265	0.0175904	0.0176529	0.0177144	0.0177744	0.0178332	0.0178908	0.0179467	0.0180013	0.0180544	0.0181058	0.0181553	0.0182032	0.0182492	0.0182932	0.018335	0.0183746	0.0184127	0.0184482	0.0184811	0.0185118	0.01854	0.018566	0.0185894	0.01861	0.0186285	0.0186446	0.018658	0.018669	0.0186778	0.0186844	0.0186882	0.0186899	0.0186896	0.0186867	0.0186819	0.0186753	0.0186662	0.0186554	0.0186426	0.0186276	0.0186108	0.018592	0.0185713	0.0185484	0.0185237	0.0184966	0.0184677
0.0171032	0.0171801	0.0172556	0.0173299	0.0174028	0.0174748	0.0175453	0.0176144	0.0176822	0.0177484	0.0178134	0.0178768	0.0179385	0.0179984	0.0180563	0.0181125	0.0181668	0.0182188	0.0182686	0.0183163	0.0183618	0.0184047	0.0184454	0.0184836	0.0185195	0.0185528	0.0185833	0.0186113	0.0186372	0.0186606	0.0186812	0.0186997	0.0187156	0.0187291	0.0187406	0.0187497	0.0187565	0.018761	0.0187641	0.0187649	0.0187636	0.0187604	0.0187552	0.0187482	0.0187389	0.0187281	0.0187153	0.0187005	0.0186833	0.018664
0.0167634	0.0168505	0.016936	0.0170206	0.0171038	0.0171859	0.0172665	0.0173458	0.0174238	0.0175004	0.0175752	0.0176487	0.0177204	0.0177903	0.0178585	0.0179249	0.0179892	0.0180509	0.0181106	0.0181682	0.0182235	0.0182764	0.0183269	0.018375	0.0184206	0.0184635	0.0185038	0.0185417	0.0185773	0.0186103	0.0186404	0.0186682	0.0186938	0.0187169	0.018738	0.0187567	0.018773	0.0187871	0.0187994	0.0188098	0.0188182	0.0188247	0.0188294	0.0188322	0.0188329	0.0188316	0.0188288	0.0188238	0.0188168	0.0188076
0.0163765	0.0164735	0.0165692	0.0166637	0.0167569	0.0168487	0.0169392	0.0170284	0.0171163	0.0172029	0.0172878	0.0173709	0.0174525	0.0175325	0.0176105	0.0176867	0.0177605	0.0178322	0.0179015	0.0179688	0.0180339	0.0180965	0.0181566	0.0182142	0.0182694	0.0183219	0.0183719	0.0184193	0.0184645	0.018507	0.0185465	0.0185837	0.018619	0.0186517	0.0186821	0.0187103	0.0187358	0.0187594	0.0187813	0.0188013	0.0188193	0.0188355	0.0188497	0.0188622	0.0188729	0.0188814	0.0188883	0.0188932	0.0188961	0.0188972
0.0159442	0.0160508	0.0161562	0.0162602	0.016363	0.0164644	0.0165647	0.0166637	0.0167613	0.0168573	0.0169519	0.0170447	0.017136	0.0172256	0.0173129	0.0173985	0.0174819	0.0175631	0.0176421	0.017719	0.0177937	0.0178656	0.0179352	0.0180022	0.0180667	0.0181287	0.018188	0.0182449	0.0182992	0.018351	0.0184	0.0184466	0.0184913	0.0185333	0.018573	0.0186103	0.0186452	0.0186783	0.0187096	0.0187392	0.0187668	0.0187927	0.0188163	0.0188382	0.0188585	0.018877	0.0188936	0.0189085	0.0189214	0.0189322
0.0154683	0.0155841	0.0156986	0.0158119	0.0159239	0.0160347	0.0161443	0.0162528	0.0163598	0.0164651	0.0165689	0.0166712	0.0167718	0.0168707	0.0169672	0.0170616	0.0171546	0.0172452	0.0173335	0.0174195	0.0175033	0.0175846	0.0176634	0.0177397	0.0178133	0.0178844	0.0179529	0.0180187	0.0180823	0.0181432	0.0182017	0.0182576	0.0183113	0.0183622	0.0184107	0.0184574	0.0185019	0.0185444	0.018585	0.0186237	0.0186604	0.0186956	0.0187288	0.0187602	0.0187901	0.0188183	0.0188447	0.0188692	0.0188918	0.0189126
0.0149508	0.0150754	0.0151986	0.0153208	0.0154419	0.0155617	0.0156804	0.0157976	0.0159134	0.0160278	0.0161405	0.0162519	0.0163615	0.0164693	0.0165748	0.0166782	0.01678	0.0168798	0.016977	0.0170717	0.0171643	0.0172545	0.0173424	0.0174277	0.0175102	0.0175902	0.0176678	0.0177425	0.0178148	0.0178848	0.017952	0.0180167	0.0180792	0.0181392	0.0181967	0.0182526	0.0183062	0.0183577	0.0184073	0.0184551	0.0185011	0.0185454	0.0185881	0.0186287	0.0186682	0.0187058	0.0187417	0.0187757	0.0188078	0.0188383
0.0143939	0.0145269	0.0146587	0.0147894	0.014919	0.0150473	0.0151745	0.0153003	0.0154244	0.0155476	0.0156689	0.0157888	0.0159069	0.0160231	0.0161375	0.0162497	0.01636	0.0164682	0.0165739	0.0166771	0.0167784	0.0168772	0.0169735	0.0170675	0.0171587	0.0172474	0.0173337	0.0174172	0.017498	0.0175763	0.0176524	0.0177257	0.0177967	0.0178657	0.017932	0.0179966	0.0180591	0.0181193	0.0181776	0.0182343	0.0182893	0.0183426	0.0183945	0.0184444	0.0184929	0.0185399	0.0185851	0.0186284	0.01867	0.0187098
0.0138007	0.0139416	0.0140814	0.0142203	0.014358	0.0144942	0.0146293	0.0147632	0.0148956	0.0150268	0.0151564	0.0152842	0.0154104	0.0155346	0.0156573	0.0157779	0.0158963	0.0160126	0.0161265	0.0162381	0.0163475	0.0164546	0.016559	0.016661	0.0167607	0.0168577	0.0169522	0.0170438	0.0171329	0.0172196	0.0173039	0.0173859	0.0174655	0.0175428	0.0176175	0.0176905	0.0177615	0.0178304	0.0178973	0.0179626	0.0180265	0.0180886	0.0181491	0.018208	0.0182654	0.0183212	0.0183753	0.0184277	0.0184787	0.0185279
0.0131749	0.0133231	0.0134702	0.0136164	0.0137616	0.0139054	0.0140481	0.0141894	0.0143295	0.0144682	0.0146054	0.0147408	0.0148747	0.0150067	0.0151369	0.0152653	0.0153914	0.0155152	0.015637	0.0157565	0.0158739	0.0159885	0.0161008	0.0162106	0.0163181	0.0164228	0.0165253	0.0166249	0.0167218	0.0168168	0.016909	0.0169989	0.0170866	0.0171721	0.0172548	0.0173358	0.0174152	0.0174924	0.0175676	0.0176413	0.0177135	0.0177841	0.017853	0.0179206	0.0179868	0.0180513	0.0181141	0.0181753	0.018235	0.0182934
0.0125204	0.0126752	0.012829	0.0129821	0.013134	0.0132846	0.0134341	0.0135825	0.0137294	0.013875	0.0140194	0.0141619	0.0143028	0.0144418	0.0145793	0.0147148	0.0148484	0.0149793	0.0151083	0.015235	0.0153596	0.0154817	0.0156012	0.0157184	0.0158334	0.0159456	0.0160552	0.0161624	0.0162672	0.0163696	0.0164694	0.0165667	0.016662	0.0167553	0.016846	0.0169348	0.017022	0.0171072	0.0171902	0.017272	0.0173522	0.0174309	0.0175082	0.017584	0.0176585	0.0177312	0.0178022	0.017872	0.0179404	0.0180072
0.0118418	0.0120024	0.0121623	0.0123213	0.0124793	0.012636	0.0127915	0.0129462	0.0130994	0.0132513	0.0134021	0.0135509	0.0136982	0.0138438	0.0139878	0.01413	0.01427	0.0144078	0.0145434	0.0146769	0.014808	0.0149369	0.0150632	0.0151873	0.0153094	0.0154286	0.0155451	0.0156593	0.0157712	0.0158806	0.0159873	0.0160919	0.0161944	0.0162952	0.0163934	0.0164895	0.0165839	0.0166766	0.0167674	0.0168566	0.0169446	0.0170309	0.0171161	0.0171998	0.0172819	0.0173627	0.0174418	0.0175196	0.0175962	0.017671
0.0111453	0.0113108	0.0114756	0.0116396	0.0118027	0.0119645	0.0121254	0.0122854	0.0124442	0.0126017	0.0127577	0.0129123	0.0130653	0.0132168	0.0133667	0.0135147	0.0136606	0.0138045	0.0139461	0.0140855	0.014223	0.0143579	0.0144904	0.0146209	0.0147491	0.0148747	0.0149976	0.0151185	0.0152367	0.0153526	0.0154661	0.0155774	0.0156867	0.0157943	0.0158993	0.0160021	0.0161036	0.0162032	0.0163013	0.0163977	0.0164929	0.0165865	0.0166787	0.01677	0.0168597	0.0169479	0.0170346	0.0171199	0.0172044	0.017287
0.0104378	0.0106071	0.0107755	0.0109431	0.0111102	0.0112764	0.0114415	0.0116059	0.0117693	0.0119312	0.012092	0.0122512	0.0124093	0.0125657	0.0127205	0.0128735	0.0130244	0.0131736	0.0133206	0.0134653	0.0136081	0.0137488	0.0138868	0.0140227	0.0141564	0.0142878	0.0144165	0.0145432	0.0146674	0.0147892	0.014909	0.0150265	0.0151419	0.0152554	0.0153669	0.0154761	0.0155838	0.0156903	0.0157948	0.0158979	0.0159995	0.0161001	0.0161991	0.0162971	0.0163939	0.016489	0.0165828	0.0166754	0.0167669	0.0168568
0.00972783	0.00989947	0.0100701	0.0102401	0.0104099	0.0105788	0.010747	0.0109145	0.0110813	0.0112465	0.0114108	0.0115738	0.0117355	0.011896	0.0120547	0.0122119	0.0123672	0.0125204	0.012672	0.0128213	0.0129685	0.0131139	0.0132568	0.0133973	0.0135357	0.0136722	0.0138062	0.013938	0.0140674	0.0141943	0.0143193	0.0144425	0.0145634	0.0146824	0.0147994	0.0149148	0.0150283	0.0151406	0.0152512	0.0153601	0.015468	0.0155746	0.0156799	0.0157841	0.0158871	0.0159889	0.0160892	0.0161883	0.0162864	0.0163831
0.00902663	0.00919818	0.00936932	0.00953991	0.00971091	0.00988107	0.0100506	0.0102197	0.0103881	0.0105555	0.0107218	0.0108872	0.0110515	0.0112146	0.0113763	0.0115363	0.0116948	0.0118514	0.0120061	0.0121589	0.0123097	0.0124589	0.0126056	0.01275	0.0128923	0.0130328	0.0131712	0.0133073	0.0134411	0.0135725	0.0137021	0.0138299	0.0139556	0.0140794	0.0142016	0.0143218	0.0144407	0.014558	0.0146737	0.014788	0.0149014	0.0150139	0.0151246	0.0152341	0.0153429	0.0154506	0.015557	0.0156618	0.0157659	0.0158685
0.00834796	0.00851691	0.00868606	0.00885521	0.00902468	0.00919417	0.00936296	0.00953144	0.00969998	0.00986762	0.0100344	0.0102005	0.0103657	0.0105301	0.0106931	0.0108547	0.0110148	0.0111736	0.0113303	0.0114853	0.0116385	0.0117901	0.0119396	0.0120867	0.0122321	0.0123757	0.0125173	0.0126565	0.0127936	0.0129287	0.0130621	0.0131937	0.0133234	0.0134511	0.0135774	0.0137021	0.0138251	0.0139468	0.014067	0.0141861	0.014304	0.0144209	0.0145367	0.0146511	0.014765	0.0148776	0.0149893	0.0150993	0.0152083	0.0153165
0.00770903	0.00787243	0.00803647	0.00820092	0.00836622	0.00853185	0.00869765	0.0088631	0.00902902	0.00919492	0.00935997	0.00952473	0.00968891	0.00985242	0.0100148	0.0101763	0.0103365	0.0104955	0.0106529	0.0108088	0.0109629	0.0111154	0.0112662	0.011415	0.0115619	0.0117075	0.011851	0.0119923	0.0121317	0.0122694	0.0124054	0.0125397	0.0126722	0.0128031	0.0129323	0.0130602	0.0131868	0.013312	0.0134359	0.0135584	0.0136802	0.0138009	0.0139207	0.0140395	0.0141574	0.0142741	0.0143899	0.0145045	0.0146181	0.014731
0.00713312	0.00728621	0.00744096	0.00759657	0.00775365	0.00791223	0.00807132	0.00823063	0.00839082	0.00855187	0.00871263	0.00887332	0.00903385	0.00919415	0.00935386	0.00951267	0.00967078	0.00982809	0.00998433	0.0101392	0.0102923	0.0104441	0.0105945	0.0107433	0.0108904	0.0110361	0.0111801	0.0113221	0.0114626	0.0116016	0.011739	0.0118747	0.0120088	0.0121413	0.0122727	0.0124028	0.0125315	0.0126591	0.0127855	0.0129109	0.0130354	0.0131589	0.0132816	0.0134036	0.0135247	0.0136447	0.0137638	0.013882	0.0139993	0.0141161
0.0066466	0.00678413	0.00692405	0.00706609	0.00721027	0.00735671	0.0075047	0.00765387	0.00780434	0.00795679	0.00810959	0.00826275	0.00841657	0.00857049	0.00872455	0.0088782	0.00903149	0.00918451	0.00933691	0.0094883	0.00963835	0.00978728	0.00993538	0.0100822	0.0102276	0.0103716	0.0105142	0.0106553	0.0107953	0.0109338	0.0110709	0.0112064	0.0113407	0.0114738	0.0116057	0.0117366	0.0118663	0.0119948	0.0121226	0.0122494	0.0123756	0.0125008	0.0126254	0.0127492	0.0128722	0.0129945	0.013116	0.0132368	0.0133567	0.0134763
0.00628068	0.00639568	0.00651481	0.00663711	0.00676243	0.00689134	0.00702281	0.0071569	0.00729301	0.00743155	0.00757198	0.00771346	0.00785636	0.00800047	0.00814486	0.00828994	0.00843523	0.00858065	0.00872597	0.00887079	0.00901511	0.0091587	0.0093019	0.00944415	0.00958545	0.0097255	0.00986474	0.0100028	0.0101399	0.0102759	0.0104108	0.0105445	0.0106772	0.0108092	0.0109401	0.0110698	0.011199	0.0113272	0.0114549	0.0115816	0.0117077	0.0118334	0.0119586	0.0120829	0.0122068	0.0123299	0.0124527	0.012575	0.0126964	0.0128173
0.00606487	0.00615132	0.00624266	0.00633899	0.00643927	0.00654434	0.00665348	0.00676617	0.00688255	0.00700203	0.00712445	0.0072495	0.00737637	0.00750541	0.00763613	0.0077682	0.0079014	0.00803524	0.00816966	0.00830467	0.00843971	0.0085746	0.00870949	0.00884411	0.00897832	0.00911184	0.0092449	0.00937735	0.00950926	0.00964029	0.00977075	0.00990037	0.0100295	0.0101579	0.0102856	0.0104126	0.0105392	0.0106655	0.0107911	0.0109159	0.0110405	0.011165	0.011289	0.0114124	0.0115353	0.0116581	0.0117807	0.011903	0.0120245	0.0121458
0.00602192	0.00607445	0.00613296	0.00619743	0.00626736	0.00634284	0.00642363	0.00650927	0.0065996	0.0066945	0.00679344	0.00689609	0.00700197	0.00711066	0.00722229	0.00733627	0.00745242	0.0075703	0.00768946	0.00781014	0.00793192	0.00805422	0.00817694	0.00830016	0.00842374	0.00854727	0.00867094	0.00879444	0.00891797	0.00904139	0.00916466	0.00928764	0.00941018	0.0095325	0.00965482	0.00977666	0.00989836	0.0100201	0.0101417	0.0102627	0.0103837	0.010505	0.0106258	0.0107465	0.0108669	0.0109874	0.0111081	0.0112288	0.0113491	0.0114688
0.00615905	0.0061757	0.00619867	0.00622839	0.00626404	0.00630601	0.0063542	0.00640824	0.00646784	0.00653279	0.00660307	0.00667809	0.00675749	0.00684076	0.00692822	0.00701898	0.00711282	0.00720942	0.00730869	0.00741011	0.00751366	0.00761879	0.00772535	0.00783276	0.00794151	0.00805125	0.00816157	0.00827264	0.00838411	0.00849623	0.00860885	0.00872165	0.00883473	0.0089479	0.00906181	0.00917589	0.0092899	0.00940439	0.00951918	0.00963412	0.00974906	0.00986469	0.00998036	0.010096	0.0102119	0.0103282	0.0104447	0.0105618	0.0106785	0.0107952
0.00646612	0.00644825	0.0064368	0.00643163	0.00643261	0.00644007	0.00645402	0.00647412	0.00650028	0.0065323	0.00657039	0.00661396	0.00666288	0.00671658	0.00677509	0.00683801	0.00690493	0.00697554	0.00704992	0.00712746	0.00720805	0.00729108	0.00737649	0.00746395	0.00755338	0.00764477	0.00773765	0.0078317	0.00792735	0.00802408	0.00812212	0.00822119	0.00832098	0.00842185	0.00852359	0.00862643	0.00872968	0.00883365	0.00893856	0.00904425	0.00915052	0.0092575	0.00936512	0.00947336	0.00958228	0.00969189	0.00980187	0.00991269	0.010024	0.0101355
0.0069201	0.00687168	0.00682903	0.00679211	0.006761	0.00673574	0.00671677	0.00670363	0.00669665	0.00669554	0.00670049	0.00671122	0.00672752	0.00674941	0.0067764	0.00680816	0.00684492	0.00688628	0.00693201	0.00698174	0.0070352	0.00709199	0.00715196	0.00721487	0.00728082	0.00734933	0.00742023	0.00749331	0.00756838	0.00764573	0.00772489	0.00780608	0.00788885	0.00797317	0.00805916	0.00814661	0.00823532	0.00832552	0.00841725	0.00851008	0.00860392	0.00869936	0.00879585	0.00889326	0.0089922	0.00909217	0.00919303	0.00929488	0.00939795	0.0095017
0.00749175	0.00741789	0.00734899	0.00728473	0.00722606	0.00717201	0.00712338	0.00708048	0.00704311	0.00701111	0.00698459	0.00696361	0.00694837	0.00693846	0.00693356	0.00693387	0.00693941	0.00694991	0.006965	0.00698452	0.00700821	0.00703595	0.00706759	0.00710281	0.00714131	0.0071835	0.00722854	0.00727657	0.00732753	0.00738139	0.00743783	0.00749673	0.00755829	0.00762217	0.00768817	0.00775649	0.00782679	0.0078993	0.00797368	0.00804995	0.00812788	0.00820803	0.00828995	0.0083733	0.00845848	0.00854537	0.00863387	0.00872389	0.00881569	0.00890859
0.00815224	0.00805797	0.00796779	0.00788155	0.00779981	0.00772229	0.00764891	0.00758023	0.00751678	0.00745784	0.0074037	0.00735422	0.00730997	0.007271	0.00723646	0.00720681	0.00718249	0.00716288	0.00714757	0.00713682	0.00713019	0.00712806	0.00713017	0.00713608	0.00714553	0.00715907	0.00717615	0.00719632	0.00722005	0.00724754	0.00727803	0.00731143	0.0073478	0.0073876	0.00743022	0.00747565	0.00752375	0.00757458	0.00762789	0.0076837	0.00774198	0.0078029	0.00786647	0.00793187	0.0079996	0.00806975	0.00814229	0.00821678	0.00829351	0.00837227
0.00887647	0.00876646	0.00865945	0.00855602	0.00845613	0.00835926	0.00826615	0.00817674	0.00809165	0.00801041	0.00793291	0.00785957	0.00779053	0.00772592	0.00766561	0.00760947	0.00755788	0.00751068	0.00746743	0.00742849	0.00739368	0.00736292	0.00733591	0.00731286	0.00729352	0.00727837	0.00726677	0.00725844	0.00725383	0.00725319	0.00725587	0.00726185	0.00727133	0.00728423	0.00730057	0.00732027	0.0073431	0.00736892	0.00739799	0.00742995	0.00746511	0.00750318	0.00754457	0.00758862	0.00763515	0.00768495	0.00773752	0.00779282	0.00785064	0.00791158
0.00964365	0.00952163	0.00940211	0.00928521	0.00917124	0.00905966	0.00895081	0.00884534	0.00874278	0.00864353	0.0085471	0.00845426	0.00836488	0.00827923	0.00819719	0.00811864	0.00804386	0.00797274	0.0079052	0.00784155	0.00778138	0.00772467	0.00767146	0.00762192	0.00757592	0.00753356	0.00749472	0.00745896	0.00742662	0.00739801	0.00737309	0.00735157	0.00733346	0.00731884	0.00730765	0.00729988	0.00729577	0.00729487	0.00729754	0.00730345	0.00731269	0.00732539	0.00734146	0.00736099	0.00738363	0.00740952	0.00743872	0.00747121	0.00750704	0.00754619
0.0104375	0.0103066	0.0101775	0.0100504	0.00992565	0.00980306	0.00968235	0.00956434	0.00944828	0.00933473	0.00922375	0.00911534	0.00900969	0.00890725	0.00880758	0.00871075	0.0086168	0.00852618	0.00843835	0.00835368	0.00827193	0.00819299	0.00811724	0.00804451	0.00797485	0.00790838	0.00784495	0.00778454	0.00772706	0.00767267	0.00762182	0.00757419	0.00752964	0.00748835	0.0074505	0.00741574	0.0073846	0.0073571	0.00733268	0.00731166	0.00729416	0.00727993	0.0072692	0.00726206	0.00725859	0.00725859	0.00726202	0.00726893	0.00727978	0.00729445
0.0112445	0.0111073	0.0109714	0.0108369	0.0107043	0.0105732	0.0104434	0.0103158	0.0101899	0.0100654	0.00994312	0.00982299	0.00970468	0.00958886	0.0094751	0.00936383	0.00925479	0.00914833	0.00904408	0.00894225	0.00884281	0.00874587	0.00865126	0.0085591	0.00846942	0.00838241	0.00829806	0.00821604	0.00813696	0.0080602	0.00798631	0.0079153	0.00784698	0.00778165	0.00771924	0.00765966	0.00760341	0.00755054	0.00750032	0.00745321	0.00740951	0.00736895	0.00733153	0.00729772	0.00726725	0.00724044	0.00721721	0.00719766	0.00718164	0.00716975
0.012054	0.0119127	0.0117719	0.0116324	0.0114939	0.0113567	0.0112205	0.0110858	0.0109524	0.0108201	0.0106893	0.0105601	0.0104322	0.0103061	0.0101816	0.0100589	0.00993828	0.00981929	0.009702	0.00958663	0.00947315	0.00936166	0.00925185	0.00914393	0.00903817	0.00893435	0.00883272	0.00873312	0.00863558	0.0085401	0.00844663	0.00835588	0.0082674	0.00818113	0.00809759	0.00801643	0.00793768	0.00786188	0.00778864	0.00771784	0.00765002	0.00758526	0.00752312	0.00746414	0.00740812	0.00735551	0.00730609	0.00726019	0.00721775	0.00717903
0.0128574	0.0127131	0.0125694	0.0124266	0.0122844	0.012143	0.0120024	0.0118628	0.011724	0.0115857	0.0114487	0.0113129	0.0111779	0.0110442	0.0109118	0.0107805	0.0106505	0.0105222	0.0103949	0.0102689	0.0101446	0.0100214	0.00989985	0.00977955	0.00966104	0.00954408	0.00942852	0.00931459	0.00920229	0.00909147	0.00898239	0.00887546	0.00877038	0.00866673	0.00856538	0.00846603	0.00836855	0.00827326	0.00818019	0.0080893	0.0080007	0.00791463	0.00783061	0.00774926	0.00767049	0.00759444	0.00752127	0.00745105	0.00738383	0.00732
0.0136469	0.0135012	0.0133559	0.0132113	0.0130668	0.012923	0.0127796	0.0126366	0.0124942	0.0123522	0.0122106	0.0120702	0.0119302	0.0117909	0.0116526	0.0115152	0.0113785	0.0112426	0.011108	0.0109743	0.0108416	0.0107096	0.0105788	0.0104492	0.0103206	0.0101931	0.0100668	0.00994172	0.00981792	0.00969522	0.00957383	0.00945395	0.00933542	0.00921805	0.00910231	0.00898833	0.00887559	0.00876483	0.00865553	0.00854789	0.00844227	0.00833833	0.00823595	0.00813557	0.0080375	0.0079414	0.00784789	0.0077565	0.0076676	0.00758146
0.0144162	0.0142704	0.0141248	0.0139795	0.0138341	0.0136889	0.0135441	0.0133992	0.0132547	0.0131104	0.0129663	0.0128228	0.0126794	0.0125361	0.0123937	0.0122518	0.0121104	0.0119692	0.0118291	0.01169	0.0115509	0.0114124	0.0112747	0.0111381	0.0110021	0.0108669	0.0107322	0.0105986	0.0104661	0.0103344	0.0102033	0.0100733	0.00994447	0.00981665	0.00968969	0.00956417	0.00943965	0.00931643	0.0091946	0.00907372	0.00895416	0.00883599	0.00871902	0.00860323	0.00848944	0.00837713	0.00826676	0.00815802	0.00805108	0.00794644
0.0151603	0.0150152	0.0148702	0.0147248	0.0145798	0.0144345	0.0142892	0.0141439	0.0139985	0.0138531	0.0137076	0.0135624	0.0134169	0.0132712	0.0131263	0.0129817	0.012837	0.0126923	0.0125483	0.0124051	0.0122618	0.0121185	0.011976	0.0118345	0.0116931	0.011552	0.0114114	0.0112716	0.0111325	0.0109941	0.0108559	0.0107185	0.0105819	0.0104462	0.010311	0.0101766	0.0100432	0.00991043	0.00977869	0.00964779	0.00951758	0.00938839	0.0092602	0.00913286	0.00900649	0.00888149	0.00875778	0.00863529	0.00851426	0.00839471
0.0158739	0.0157303	0.0155867	0.0154426	0.0152984	0.0151543	0.0150095	0.0148643	0.0147192	0.0145738	0.014428	0.0142819	0.0141357	0.0139892	0.0138428	0.0136965	0.0135501	0.0134035	0.0132571	0.0131108	0.0129648	0.0128189	0.0126733	0.012528	0.0123829	0.0122379	0.0120932	0.011949	0.0118051	0.0116622	0.0115192	0.0113764	0.0112342	0.0110926	0.0109516	0.0108109	0.0106707	0.0105311	0.0103922	0.0102537	0.0101157	0.00997851	0.00984191	0.00970586	0.00957027	0.00943543	0.00930175	0.00916878	0.00903685	0.00890612
0.0165525	0.0164111	0.0162696	0.0161279	0.0159856	0.0158429	0.0156996	0.0155556	0.0154114	0.0152667	0.0151215	0.0149761	0.0148302	0.0146837	0.0145368	0.01439	0.0142429	0.0140955	0.0139478	0.0138001	0.0136526	0.0135051	0.0133579	0.0132105	0.0130629	0.0129155	0.0127683	0.0126212	0.0124746	0.0123284	0.0121824	0.0120358	0.0118899	0.0117445	0.0115994	0.0114545	0.0113097	0.0111653	0.0110213	0.0108776	0.0107341	0.0105911	0.0104486	0.0103062	0.010164	0.0100224	0.00988149	0.00974091	0.00960104	0.00946212
0.0171924	0.017054	0.0169154	0.0167762	0.0166364	0.016496	0.0163548	0.0162128	0.0160705	0.0159275	0.0157837	0.0156394	0.0154946	0.0153489	0.0152026	0.015056	0.0149093	0.0147621	0.0146144	0.0144664	0.0143184	0.0141706	0.0140223	0.0138742	0.0137258	0.0135771	0.0134287	0.0132804	0.013132	0.0129839	0.012836	0.0126876	0.0125394	0.0123918	0.0122441	0.0120965	0.0119491	0.0118017	0.0116546	0.0115073	0.0113604	0.0112135	0.0110671	0.0109205	0.0107739	0.0106276	0.0104819	0.0103364	0.0101912	0.0100466
0.0177899	0.0176551	0.0175197	0.0173839	0.0172472	0.0171095	0.0169713	0.0168321	0.0166922	0.0165514	0.0164097	0.0162673	0.0161242	0.0159801	0.0158353	0.0156899	0.0155442	0.0153982	0.0152513	0.015104	0.0149565	0.0148088	0.014661	0.0145128	0.0143647	0.0142162	0.0140676	0.0139191	0.0137701	0.0136213	0.0134725	0.0133239	0.0131751	0.0130262	0.0128773	0.0127283	0.0125797	0.0124309	0.0122819	0.0121328	0.0119841	0.0118352	0.0116864	0.0115373	0.0113884	0.0112394	0.0110906	0.0109419	0.0107936	0.0106453
0.0183422	0.0182114	0.0180796	0.0179476	0.0178145	0.0176803	0.0175452	0.0174095	0.0172725	0.0171345	0.0169956	0.0168556	0.0167148	0.0165732	0.0164306	0.0162872	0.0161433	0.0159987	0.0158535	0.0157076	0.0155616	0.0154152	0.0152685	0.0151213	0.0149741	0.0148267	0.014679	0.0145311	0.0143827	0.0142342	0.0140861	0.0139378	0.0137892	0.0136404	0.0134914	0.0133426	0.0131937	0.0130445	0.0128952	0.0127457	0.0125963	0.0124467	0.0122969	0.012147	0.0119971	0.011847	0.011697	0.0115469	0.0113968	0.011247
0.0188459	0.0187197	0.0185922	0.0184642	0.0183353	0.0182049	0.0180735	0.0179412	0.0178078	0.0176734	0.0175377	0.0174008	0.017263	0.0171242	0.0169844	0.0168436	0.0167021	0.0165599	0.0164168	0.0162733	0.0161292	0.0159846	0.0158399	0.0156947	0.0155494	0.0154037	0.0152574	0.0151109	0.0149642	0.0148173	0.0146705	0.0145233	0.0143759	0.0142282	0.0140805	0.0139325	0.0137844	0.0136359	0.0134873	0.0133385	0.0131896	0.0130404	0.0128909	0.0127412	0.0125917	0.0124421	0.0122919	0.0121417	0.0119914	0.0118413
0.0192988	0.0191772	0.0190545	0.0189308	0.0188062	0.0186803	0.0185532	0.018425	0.0182954	0.0181647	0.0180328	0.0178994	0.017765	0.0176297	0.0174931	0.0173554	0.0172169	0.0170777	0.0169378	0.0167969	0.0166554	0.0165135	0.0163714	0.0162288	0.0160857	0.0159424	0.0157985	0.0156543	0.01551	0.0153652	0.0152205	0.0150754	0.0149299	0.0147841	0.0146385	0.0144925	0.0143459	0.014199	0.0140522	0.0139049	0.0137574	0.0136096	0.0134614	0.0133131	0.013165	0.0130167	0.0128678	0.0127186	0.0125694	0.0124201
0.0196983	0.0195818	0.0194637	0.0193448	0.0192249	0.019104	0.0189815	0.0188575	0.0187324	0.0186059	0.018478	0.0183486	0.0182179	0.0180865	0.0179536	0.0178196	0.0176848	0.017549	0.0174124	0.0172749	0.0171366	0.0169981	0.016859	0.0167194	0.0165795	0.0164392	0.0162983	0.0161571	0.0160157	0.0158739	0.0157319	0.0155895	0.0154467	0.0153036	0.0151607	0.0150169	0.014873	0.0147287	0.0145845	0.0144395	0.0142941	0.0141487	0.0140031	0.0138569	0.0137108	0.0135645	0.0134178	0.0132708	0.0131235	0.0129763
0.020042	0.0199308	0.0198182	0.0197043	0.0195894	0.0194734	0.0193559	0.0192366	0.0191159	0.0189938	0.0188705	0.0187456	0.0186193	0.0184918	0.0183632	0.0182335	0.0181026	0.0179705	0.0178377	0.0177043	0.0175699	0.0174349	0.0172995	0.0171635	0.0170272	0.0168906	0.0167531	0.0166154	0.0164776	0.0163393	0.0162005	0.0160613	0.0159221	0.0157825	0.0156426	0.0155021	0.0153614	0.0152205	0.0150791	0.0149374	0.014795	0.0146526	0.0145101	0.0143672	0.0142237	0.0140802	0.0139365	0.0137927	0.0136481	0.0135035
0.0203283	0.0202227	0.0201158	0.0200072	0.0198974	0.0197864	0.019674	0.0195598	0.0194441	0.0193269	0.0192082	0.0190882	0.0189666	0.0188436	0.0187196	0.0185942	0.0184676	0.0183397	0.0182112	0.0180821	0.017952	0.0178212	0.0176897	0.017558	0.0174257	0.0172931	0.01716	0.0170261	0.0168924	0.016758	0.0166231	0.0164878	0.0163526	0.0162169	0.0160807	0.0159441	0.015807	0.0156697	0.0155323	0.0153943	0.0152557	0.0151171	0.0149781	0.0148389	0.014699	0.0145591	0.0144191	0.0142788	0.0141379	0.0139969
0.0205556	0.0204557	0.0203545	0.0202514	0.020147	0.0200413	0.019934	0.0198252	0.0197149	0.0196028	0.019489	0.0193738	0.0192574	0.0191393	0.0190201	0.0188994	0.0187776	0.0186545	0.0185305	0.018406	0.0182806	0.0181543	0.0180275	0.0179001	0.0177724	0.0176441	0.0175155	0.0173864	0.0172568	0.0171269	0.0169966	0.0168657	0.0167348	0.0166035	0.0164715	0.0163392	0.0162066	0.0160734	0.0159401	0.0158066	0.0156723	0.0155379	0.0154031	0.0152681	0.0151326	0.0149971	0.0148612	0.0147251	0.0145884	0.0144516
0.0207226	0.0206283	0.0205328	0.0204354	0.0203366	0.0202366	0.0201348	0.0200314	0.0199265	0.0198197	0.0197111	0.0196011	0.0194897	0.0193771	0.0192629	0.0191472	0.0190303	0.0189126	0.0187935	0.0186739	0.0185535	0.0184322	0.0183102	0.0181876	0.0180646	0.0179413	0.0178177	0.0176934	0.0175688	0.0174437	0.0173184	0.0171922	0.0170656	0.0169392	0.0168121	0.0166845	0.0165565	0.0164284	0.0162998	0.0161711	0.0160416	0.0159118	0.0157817	0.0156515	0.0155208	0.0153899	0.0152589	0.0151275	0.0149956	0.0148636
0.0208278	0.0207393	0.0206497	0.0205582	0.0204652	0.0203707	0.0202745	0.0201767	0.0200774	0.0199761	0.0198729	0.0197685	0.0196626	0.0195551	0.0194462	0.0193358	0.0192243	0.0191121	0.0189982	0.0188838	0.0187687	0.0186525	0.0185358	0.0184185	0.0183007	0.0181824	0.0180642	0.0179451	0.0178253	0.0177056	0.0175854	0.0174645	0.0173432	0.0172218	0.0170999	0.0169774	0.0168547	0.0167318	0.0166083	0.0164846	0.0163604	0.0162359	0.016111	0.0159861	0.0158605	0.0157348	0.0156088	0.0154827	0.015356	0.0152293
0.0208704	0.0207877	0.0207039	0.0206184	0.0205313	0.0204427	0.0203521	0.0202599	0.0201664	0.0200708	0.0199735	0.0198745	0.0197742	0.0196722	0.0195687	0.019464	0.0193579	0.0192513	0.0191431	0.0190339	0.0189243	0.0188139	0.0187025	0.0185908	0.0184785	0.018366	0.018253	0.0181394	0.0180251	0.0179105	0.017796	0.0176807	0.0175649	0.0174491	0.0173325	0.0172157	0.0170985	0.016981	0.0168632	0.0167451	0.0166264	0.0165076	0.0163881	0.0162688	0.0161487	0.0160286	0.0159083	0.0157876	0.0156667	0.0155457
0.0208496	0.0207729	0.0206949	0.0206155	0.0205343	0.0204512	0.0203667	0.0202803	0.0201925	0.0201027	0.0200112	0.0199182	0.0198234	0.0197272	0.0196295	0.0195305	0.0194302	0.0193291	0.0192267	0.0191231	0.0190193	0.0189147	0.018809	0.018703	0.0185968	0.0184896	0.0183822	0.0182742	0.018166	0.0180574	0.0179486	0.0178394	0.0177292	0.0176189	0.0175081	0.0173971	0.0172856	0.0171741	0.0170621	0.0169501	0.0168373	0.0167244	0.0166108	0.0164972	0.0163833	0.0162691	0.0161546	0.0160398	0.0159251	0.0158102
0.0207645	0.0206942	0.0206222	0.0205486	0.0204734	0.0203962	0.0203175	0.020237	0.0201549	0.0200711	0.0199856	0.0198985	0.0198096	0.0197192	0.0196274	0.0195343	0.0194398	0.0193444	0.019248	0.0191504	0.0190526	0.0189538	0.0188542	0.0187542	0.0186537	0.0185525	0.0184509	0.0183491	0.0182468	0.0181443	0.0180413	0.017938	0.0178341	0.0177297	0.0176248	0.0175201	0.0174148	0.0173094	0.0172036	0.0170975	0.016991	0.016884	0.0167767	0.0166695	0.016562	0.016454	0.0163458	0.0162374	0.0161289	0.0160203
0.0206156	0.0205512	0.0204852	0.0204175	0.0203482	0.020277	0.0202042	0.0201295	0.0200533	0.0199756	0.0198961	0.0198149	0.019732	0.0196476	0.0195618	0.0194746	0.0193862	0.0192969	0.0192065	0.019115	0.0190228	0.0189303	0.018837	0.0187429	0.0186483	0.0185532	0.018458	0.0183623	0.0182664	0.01817	0.018073	0.017976	0.0178783	0.0177803	0.0176817	0.0175832	0.0174844	0.0173853	0.0172859	0.0171862	0.0170859	0.0169854	0.0168846	0.016784	0.016683	0.0165814	0.0164798	0.0163781	0.0162762	0.0161738
0.0204023	0.020344	0.0202839	0.0202221	0.0201588	0.0200936	0.0200265	0.019958	0.0198876	0.0198159	0.0197423	0.019667	0.0195902	0.0195117	0.0194321	0.0193511	0.0192688	0.0191856	0.0191013	0.0190162	0.0189302	0.0188436	0.0187567	0.0186688	0.0185804	0.0184916	0.0184023	0.0183131	0.0182234	0.0181335	0.0180427	0.0179521	0.0178609	0.0177694	0.0176775	0.0175857	0.0174933	0.0174006	0.0173076	0.0172146	0.0171209	0.0170272	0.0169333	0.016839	0.0167447	0.0166499	0.0165551	0.01646	0.0163648	0.0162694
0.0201251	0.0200727	0.0200185	0.0199628	0.0199051	0.0198458	0.0197847	0.0197219	0.0196576	0.0195918	0.0195244	0.019455	0.0193841	0.019312	0.0192383	0.0191634	0.0190873	0.0190102	0.0189324	0.0188534	0.0187737	0.0186935	0.0186126	0.0185311	0.018449	0.0183668	0.0182838	0.0182007	0.0181175	0.0180342	0.0179501	0.0178658	0.0177812	0.0176964	0.0176113	0.017526	0.01744	0.0173542	0.0172682	0.0171818	0.0170951	0.0170082	0.0169211	0.0168336	0.016746	0.0166584	0.0165706	0.0164824	0.016394	0.0163056
0.0197845	0.0197379	0.0196894	0.0196395	0.0195877	0.0195339	0.0194788	0.019422	0.0193634	0.0193035	0.0192421	0.0191789	0.019114	0.019048	0.0189806	0.0189118	0.0188419	0.018771	0.0186993	0.0186269	0.0185536	0.0184795	0.018405	0.0183301	0.0182544	0.0181783	0.018102	0.0180254	0.0179486	0.0178718	0.0177943	0.0177165	0.0176387	0.0175607	0.0174823	0.0174038	0.0173247	0.0172455	0.0171664	0.0170869	0.0170073	0.0169274	0.0168472	0.0167667	0.0166862	0.0166056	0.016525	0.016444	0.0163629	0.0162815
0.0193809	0.01934	0.0192972	0.0192527	0.0192067	0.019159	0.0191096	0.0190587	0.0190059	0.0189519	0.0188963	0.018839	0.0187803	0.0187202	0.018659	0.0185964	0.0185328	0.0184681	0.0184028	0.0183365	0.0182696	0.0182019	0.0181336	0.0180652	0.0179959	0.0179265	0.0178568	0.0177868	0.0177164	0.0176461	0.0175754	0.0175043	0.017433	0.0173618	0.0172903	0.0172185	0.0171467	0.0170745	0.0170023	0.0169299	0.0168573	0.0167843	0.0167113	0.0166381	0.0165649	0.0164911	0.0164177	0.0163441	0.01627	0.0161961
0.0189154	0.01888	0.0188428	0.0188038	0.0187634	0.0187216	0.0186778	0.0186324	0.0185854	0.0185372	0.0184875	0.0184362	0.0183835	0.0183294	0.0182742	0.0182179	0.0181605	0.018102	0.0180429	0.017983	0.0179223	0.017861	0.0177993	0.017737	0.0176741	0.0176112	0.0175481	0.0174848	0.017421	0.0173572	0.0172932	0.017229	0.0171646	0.0171001	0.0170356	0.0169706	0.0169059	0.0168407	0.0167753	0.0167099	0.0166446	0.0165789	0.0165131	0.0164471	0.0163811	0.0163147	0.0162484	0.0161822	0.0161157	0.016049
0.0183892	0.0183591	0.0183275	0.0182939	0.0182589	0.0182225	0.0181843	0.0181444	0.0181031	0.0180606	0.0180167	0.0179711	0.0179243	0.0178764	0.0178273	0.017777	0.0177256	0.0176734	0.0176204	0.0175666	0.0175122	0.0174573	0.0174021	0.0173463	0.0172898	0.0172333	0.0171768	0.01712	0.017063	0.0170055	0.0169483	0.0168909	0.0168333	0.0167758	0.0167182	0.0166602	0.0166022	0.0165441	0.0164859	0.0164276	0.0163695	0.016311	0.0162523	0.0161936	0.0161349	0.0160757	0.0160169	0.0159581	0.0158993	0.0158401
0.0178036	0.0177787	0.0177524	0.0177242	0.0176942	0.0176631	0.0176302	0.0175959	0.0175603	0.0175233	0.0174848	0.017445	0.0174042	0.017362	0.017319	0.0172746	0.0172293	0.0171832	0.0171364	0.0170888	0.0170405	0.0169921	0.0169429	0.0168934	0.0168434	0.0167933	0.0167433	0.0166929	0.0166424	0.0165918	0.0165413	0.0164908	0.0164399	0.0163891	0.0163384	0.0162873	0.0162363	0.0161852	0.0161342	0.0160831	0.0160322	0.0159808	0.0159294	0.0158779	0.0158266	0.0157748	0.0157233	0.0156721	0.0156207	0.0155692
0.0171604	0.0171403	0.0171191	0.0170959	0.0170709	0.0170451	0.0170176	0.0169885	0.0169582	0.0169265	0.0168935	0.0168594	0.0168244	0.0167878	0.0167504	0.016712	0.0166727	0.0166325	0.0165917	0.0165503	0.0165082	0.0164657	0.0164229	0.0163795	0.0163361	0.0162924	0.0162486	0.0162047	0.0161608	0.0161168	0.016073	0.016029	0.0159849	0.0159409	0.015897	0.0158529	0.0158089	0.0157648	0.015721	0.015677	0.015633	0.0155889	0.0155448	0.0155006	0.0154565	0.0154122	0.0153681	0.0153245	0.0152807	0.0152368
0.0164613	0.0164459	0.0164292	0.016411	0.016391	0.0163701	0.0163476	0.0163236	0.0162984	0.016272	0.0162444	0.0162159	0.0161861	0.0161553	0.0161235	0.0160908	0.0160573	0.0160231	0.0159883	0.0159524	0.0159164	0.01588	0.0158432	0.015806	0.0157688	0.0157315	0.0156941	0.0156565	0.015619	0.0155814	0.0155441	0.0155069	0.0154696	0.0154322	0.015395	0.0153578	0.0153209	0.015284	0.0152471	0.0152101	0.015173	0.0151358	0.0150991	0.0150622	0.0150255	0.0149887	0.0149519	0.0149156	0.0148794	0.0148433
0.0157085	0.0156975	0.0156852	0.0156717	0.0156567	0.0156402	0.0156225	0.0156034	0.0155831	0.0155617	0.0155394	0.0155161	0.0154915	0.0154658	0.0154397	0.0154128	0.0153847	0.015356	0.015327	0.0152972	0.0152668	0.0152364	0.0152055	0.0151744	0.0151435	0.0151122	0.0150809	0.0150496	0.0150184	0.014987	0.0149562	0.0149257	0.0148952	0.0148642	0.0148337	0.0148034	0.0147733	0.0147431	0.0147133	0.0146833	0.0146531	0.0146233	0.0145935	0.0145638	0.0145344	0.0145051	0.0144755	0.0144465	0.0144178	0.0143896
0.0149047	0.0148977	0.0148895	0.0148802	0.0148695	0.0148573	0.0148441	0.0148299	0.0148143	0.0147978	0.0147805	0.014762	0.0147425	0.0147221	0.0147011	0.0146796	0.0146571	0.0146338	0.0146101	0.0145862	0.0145614	0.0145365	0.0145116	0.0144864	0.0144612	0.0144359	0.0144106	0.0143854	0.0143606	0.0143357	0.0143111	0.014287	0.0142628	0.0142383	0.0142144	0.0141908	0.0141674	0.014144	0.0141208	0.0140979	0.0140747	0.0140519	0.0140294	0.0140067	0.0139843	0.0139624	0.0139402	0.0139184	0.0138974	0.0138768
0.014052	0.0140489	0.0140444	0.0140391	0.0140325	0.0140244	0.0140155	0.0140056	0.0139946	0.0139825	0.0139699	0.0139561	0.0139413	0.0139259	0.0139103	0.0138936	0.0138763	0.0138582	0.0138398	0.0138211	0.0138021	0.0137827	0.0137634	0.013744	0.0137245	0.0137049	0.0136854	0.0136663	0.0136474	0.0136288	0.0136103	0.013592	0.0135742	0.0135565	0.0135389	0.0135217	0.0135049	0.0134882	0.0134719	0.0134556	0.0134393	0.0134233	0.0134077	0.0133923	0.0133769	0.0133619	0.0133473	0.013333	0.0133194	0.0133065
0.0131534	0.0131537	0.0131528	0.0131511	0.0131483	0.0131443	0.0131393	0.0131333	0.0131264	0.0131186	0.0131101	0.0131009	0.0130908	0.0130802	0.013069	0.0130573	0.0130449	0.0130318	0.0130182	0.0130047	0.0129909	0.0129769	0.0129632	0.0129491	0.0129351	0.0129211	0.0129076	0.012894	0.0128809	0.012868	0.0128556	0.0128433	0.0128315	0.0128203	0.0128092	0.0127982	0.0127877	0.0127775	0.0127676	0.0127581	0.0127484	0.0127393	0.0127305	0.0127221	0.0127137	0.0127059	0.0126985	0.0126918	0.0126854	0.0126798
0.0122121	0.0122155	0.0122181	0.0122197	0.01222	0.0122195	0.0122182	0.0122159	0.0122128	0.0122088	0.0122044	0.0121992	0.0121935	0.0121872	0.0121803	0.0121731	0.0121654	0.012157	0.0121482	0.0121397	0.012131	0.0121219	0.0121131	0.0121044	0.0120956	0.0120868	0.0120787	0.0120709	0.0120633	0.0120561	0.0120494	0.0120431	0.0120373	0.012032	0.0120269	0.0120219	0.0120177	0.0120139	0.0120104	0.0120072	0.0120043	0.0120017	0.0119998	0.0119981	0.0119967	0.011996	0.0119958	0.0119961	0.0119971	0.0119988
0.011232	0.0112383	0.0112435	0.011248	0.0112514	0.0112538	0.0112557	0.0112567	0.0112571	0.0112567	0.0112558	0.0112544	0.0112525	0.0112503	0.0112475	0.0112443	0.0112406	0.0112367	0.0112326	0.0112286	0.0112244	0.01122	0.0112159	0.0112123	0.0112083	0.0112047	0.0112018	0.0111995	0.0111972	0.0111954	0.0111942	0.0111934	0.0111933	0.0111937	0.0111946	0.0111955	0.0111972	0.0111996	0.0112024	0.0112056	0.0112091	0.011213	0.0112175	0.0112227	0.0112281	0.0112342	0.0112409	0.0112483	0.0112566	0.0112659
0.0102173	0.0102258	0.0102333	0.0102399	0.010246	0.0102511	0.0102557	0.0102595	0.0102628	0.0102656	0.0102677	0.0102698	0.0102714	0.0102727	0.0102734	0.0102738	0.0102742	0.0102743	0.0102744	0.0102745	0.0102745	0.0102745	0.0102749	0.0102759	0.0102766	0.0102778	0.0102797	0.0102821	0.0102849	0.0102883	0.0102925	0.0102971	0.0103022	0.0103081	0.0103144	0.0103215	0.0103291	0.0103374	0.0103459	0.0103552	0.0103651	0.0103753	0.0103862	0.0103978	0.01041	0.0104229	0.0104367	0.0104513	0.0104668	0.0104833
0.00917288	0.00918267	0.00919223	0.00920054	0.00920835	0.00921564	0.00922244	0.00922853	0.00923421	0.00923964	0.00924463	0.00924949	0.00925405	0.00925815	0.00926209	0.0092659	0.00926954	0.00927319	0.00927683	0.00928062	0.0092845	0.00928865	0.00929319	0.00929811	0.00930332	0.00930889	0.0093154	0.00932235	0.00932964	0.00933771	0.00934684	0.00935677	0.00936709	0.00937816	0.00938999	0.00940235	0.00941544	0.00942936	0.00944371	0.009459	0.00947487	0.00949146	0.00950851	0.00952641	0.00954528	0.00956499	0.00958571	0.00960748	0.00962996	0.00965352
0.00810449	0.0081153	0.00812572	0.00813528	0.00814431	0.0081531	0.0081612	0.0081689	0.00817651	0.00818384	0.00819093	0.0081979	0.00820462	0.00821099	0.00821757	0.00822453	0.00823096	0.00823747	0.0082442	0.00825109	0.00825833	0.00826611	0.00827437	0.00828257	0.00829164	0.00830137	0.0083118	0.00832289	0.00833454	0.0083471	0.0083608	0.00837528	0.00839041	0.00840635	0.0084234	0.00844096	0.00845915	0.00847854	0.00849871	0.00851955	0.0085413	0.00856386	0.00858728	0.00861171	0.0086369	0.00866341	0.00869073	0.00871934	0.00874902	0.00877986
0.00702026	0.00703112	0.00704153	0.00705118	0.00706061	0.00706986	0.0070787	0.00708728	0.0070959	0.0071043	0.00711245	0.00712081	0.0071289	0.00713727	0.00714558	0.00715423	0.00716277	0.00717165	0.0071809	0.00719023	0.00720021	0.00721093	0.00722191	0.00723308	0.00724556	0.00725909	0.00727287	0.00728739	0.00730307	0.00731951	0.00733747	0.00735623	0.00737573	0.0073961	0.00741771	0.00744027	0.00746359	0.0074881	0.00751369	0.00754016	0.00756751	0.00759605	0.00762552	0.00765619	0.00768793	0.00772087	0.00775512	0.00779053	0.00782762	0.00786575
0.00593177	0.00594116	0.00595035	0.00595903	0.00596738	0.00597589	0.0059842	0.00599235	0.00600059	0.00600916	0.00601743	0.00602589	0.00603446	0.00604344	0.00605277	0.00606207	0.00607164	0.0060819	0.00609259	0.00610368	0.00611541	0.00612798	0.0061409	0.00615458	0.00616961	0.0061857	0.0062022	0.00621974	0.00623878	0.00625874	0.00628	0.00630276	0.00632623	0.0063507	0.00637655	0.0064037	0.00643172	0.00646118	0.00649199	0.00652391	0.00655688	0.00659103	0.00662659	0.00666346	0.0067019	0.00674139	0.00678247	0.00682492	0.00686915	0.00691501
0.00485782	0.00486377	0.00486946	0.00487516	0.00488096	0.00488691	0.00489277	0.00489859	0.00490469	0.00491128	0.00491819	0.0049251	0.0049324	0.00494021	0.00494842	0.00495729	0.00496643	0.00497642	0.00498717	0.00499861	0.00501078	0.00502375	0.00503764	0.00505279	0.00506919	0.00508661	0.00510482	0.00512467	0.00514615	0.00516872	0.00519264	0.00521839	0.00524531	0.00527335	0.00530303	0.00533429	0.00536693	0.00540112	0.0054369	0.00547396	0.00551248	0.00555269	0.0055943	0.00563748	0.00568251	0.00572907	0.00577728	0.0058272	0.00587874	0.0059323
0.00383435	0.00383358	0.00383265	0.00383198	0.00383172	0.00383169	0.00383185	0.00383237	0.0038335	0.00383517	0.00383694	0.00383938	0.00384243	0.00384653	0.00385115	0.00385641	0.00386277	0.00386965	0.00387792	0.00388702	0.00389735	0.00390884	0.0039218	0.00393605	0.00395171	0.00396882	0.00398751	0.00400792	0.00403024	0.00405431	0.00408002	0.00410767	0.00413691	0.00416805	0.00420088	0.0042359	0.00427268	0.00431157	0.00435198	0.00439422	0.00443842	0.00448467	0.00453303	0.0045828	0.00463483	0.00468875	0.00474477	0.0048028	0.00486268	0.00492449
0.00294059	0.00292687	0.00291362	0.00290082	0.00288838	0.0028763	0.00286488	0.00285427	0.00284397	0.00283476	0.00282583	0.00281771	0.0028108	0.00280512	0.00280043	0.00279662	0.00279429	0.00279312	0.00279339	0.00279558	0.00279932	0.00280464	0.00281183	0.00282102	0.00283226	0.00284558	0.00286124	0.00287915	0.00289973	0.00292271	0.00294784	0.00297564	0.00300597	0.00303891	0.0030742	0.00311206	0.00315274	0.00319583	0.00324143	0.00328914	0.0033396	0.00339247	0.00344804	0.00350587	0.00356569	0.00362818	0.00369308	0.00376052	0.00382997	0.00390154
0.00235479	0.00232072	0.0022868	0.00225316	0.00221956	0.0021865	0.00215381	0.00212186	0.00208995	0.00205848	0.00202783	0.00199782	0.00196884	0.0019413	0.00191451	0.00188905	0.00186517	0.00184308	0.00182272	0.00180482	0.0017895	0.00177619	0.00176587	0.00175851	0.00175437	0.00175396	0.00175735	0.00176432	0.00177534	0.00179038	0.00180923	0.00183239	0.00185995	0.00189144	0.00192698	0.00196661	0.00201059	0.0020583	0.00210945	0.00216429	0.00222258	0.00228436	0.00234933	0.00241747	0.0024883	0.00256184	0.00263843	0.00271765	0.00279945	0.00288356
0.00233928	0.00228679	0.00223396	0.00218053	0.00212636	0.00207169	0.00201677	0.00196093	0.00190442	0.00184737	0.00178948	0.00173107	0.00167193	0.00161236	0.00155216	0.00149156	0.00143091	0.00136982	0.00130871	0.00124773	0.0011874	0.00112783	0.00106939	0.00101268	0.000958122	0.000907246	0.000860464	0.000818488	0.000782734	0.000754861	0.000735949	0.000727268	0.000729946	0.000743961	0.000768771	0.000804365	0.000850132	0.000904326	0.000965986	0.00103384	0.00110765	0.00118589	0.00126841	0.00135422	0.00144343	0.00153507	0.00162929	0.00172618	0.00182517	0.00192627
0.00290965	0.00285274	0.00279544	0.00273717	0.00267795	0.00261832	0.00255798	0.00249661	0.00243392	0.00237062	0.00230596	0.0022402	0.00217342	0.00210516	0.00203594	0.00196576	0.00189422	0.00182134	0.00174745	0.00167221	0.00159582	0.00151841	0.00143979	0.00135977	0.00127899	0.00119747	0.00111501	0.00103136	0.000947083	0.000862543	0.000777642	0.000692982	0.000609312	0.000527864	0.000450789	0.00038146	0.000325267	0.000292368	0.000291589	0.000323895	0.000381873	0.000457027	0.00054182	0.00063349	0.000729744	0.000829004	0.000930788	0.00103507	0.00114107	0.00124871
0.00381118	0.00375663	0.00370162	0.00364612	0.00358969	0.00353297	0.00347556	0.0034172	0.00335811	0.0032981	0.00323719	0.00317528	0.00311238	0.00304873	0.00298423	0.00291897	0.00285268	0.00278557	0.00271809	0.00264962	0.00258044	0.00251082	0.00244067	0.0023702	0.00229966	0.00222921	0.00215863	0.00208815	0.00201799	0.00194873	0.00188033	0.00181305	0.00174727	0.00168376	0.00162277	0.00156459	0.00150986	0.00145943	0.00141402	0.00137384	0.00134003	0.00131378	0.0012953	0.0012848	0.00128316	0.00129043	0.00130654	0.00133175	0.00136576	0.0014079
0.0048587	0.00480758	0.00475593	0.00470369	0.00465103	0.00459786	0.00454408	0.00448939	0.00443386	0.00437788	0.00432067	0.00426277	0.00420406	0.00414465	0.0040845	0.00402333	0.00396158	0.00389898	0.00383596	0.00377251	0.00370843	0.00364384	0.00357913	0.0035142	0.003449	0.00338383	0.00331877	0.00325363	0.0031887	0.00312459	0.0030609	0.00299779	0.00293578	0.00287505	0.00281534	0.00275728	0.00270083	0.00264669	0.00259445	0.00254466	0.00249765	0.00245394	0.00241379	0.0023772	0.00234455	0.00231606	0.00229214	0.0022728	0.00225869	0.00224998
0.00596906	0.00592089	0.00587253	0.00582341	0.00577373	0.00572359	0.00567273	0.0056213	0.00556872	0.00551554	0.0054616	0.00540649	0.00535082	0.00529441	0.0052372	0.00517889	0.00511986	0.00506018	0.0049999	0.00493932	0.00487804	0.00481616	0.00475427	0.00469218	0.0046296	0.00456669	0.00450418	0.00444162	0.0043789	0.00431655	0.00425446	0.00419256	0.00413165	0.00407135	0.00401109	0.00395204	0.00389421	0.00383714	0.00378116	0.00372661	0.00367377	0.00362267	0.00357329	0.00352593	0.00348075	0.00343804	0.00339785	0.00335996	0.00332514	0.00329349
0.00710458	0.00705927	0.00701331	0.00696711	0.00692025	0.00687262	0.00682428	0.00677526	0.00672527	0.0066743	0.00662261	0.00656991	0.00651636	0.00646217	0.00640698	0.00635073	0.00629375	0.00623604	0.00617773	0.00611887	0.00605939	0.00599934	0.00593881	0.00587817	0.00581708	0.00575572	0.00569422	0.00563299	0.00557136	0.00550982	0.00544842	0.00538686	0.00532591	0.00526522	0.00520467	0.00514445	0.00508521	0.00502611	0.00496745	0.00490968	0.00485306	0.00479731	0.00474274	0.00468908	0.00463665	0.00458574	0.00453645	0.0044884	0.0044423	0.00439837
0.00824523	0.00820267	0.00815916	0.0081153	0.00807098	0.00802563	0.00797958	0.00793269	0.00788483	0.0078359	0.00778612	0.00773544	0.00768376	0.00763124	0.00757767	0.00752303	0.00746752	0.00741142	0.00735466	0.00729699	0.0072386	0.00717989	0.00712039	0.00706082	0.00700086	0.00694051	0.00687988	0.00681909	0.00675813	0.00669701	0.00663596	0.00657456	0.00651341	0.0064524	0.00639125	0.00633038	0.00626971	0.00620914	0.0061486	0.00608838	0.00602927	0.00597011	0.00591157	0.00585362	0.0057966	0.00574019	0.00568487	0.00563044	0.00557715	0.00552525
0.0093789	0.0093388	0.009298	0.00925648	0.00921432	0.00917122	0.00912703	0.00908226	0.00903643	0.0089895	0.00894138	0.00889233	0.00884242	0.00879148	0.00873938	0.00868611	0.00863203	0.00857739	0.00852172	0.00846514	0.00840799	0.00835022	0.00829168	0.0082329	0.00817403	0.00811426	0.00805436	0.00799416	0.00793354	0.00787287	0.00781219	0.00775108	0.0076895	0.00762827	0.00756667	0.00750513	0.0074437	0.00738185	0.00732006	0.00725804	0.00719671	0.00713533	0.00707394	0.00701275	0.00695236	0.00689217	0.00683261	0.00677345	0.00671514	0.00665765
0.0104971	0.0104597	0.0104211	0.0103818	0.010342	0.0103012	0.010259	0.010216	0.0101724	0.0101273	0.010081	0.0100335	0.00998513	0.00993571	0.00988509	0.00983327	0.00978039	0.00972692	0.0096723	0.00961696	0.00956101	0.00950443	0.00944692	0.00938882	0.00933049	0.00927173	0.00921246	0.00915307	0.00909298	0.00903262	0.00897242	0.00891153	0.00885019	0.00878863	0.0087271	0.00866473	0.00860265	0.00854022	0.00847743	0.00841425	0.00835107	0.00828789	0.00822449	0.00816115	0.00809793	0.0080352	0.00797255	0.00790991	0.00784758	0.00778603
0.0115935	0.0115585	0.0115224	0.0114854	0.0114477	0.0114091	0.0113691	0.0113279	0.0112861	0.0112431	0.0111986	0.011153	0.0111061	0.0110582	0.011009	0.0109587	0.0109073	0.0108548	0.0108015	0.0107474	0.0106927	0.0106372	0.0105808	0.0105234	0.0104659	0.0104081	0.0103499	0.010291	0.0102318	0.0101719	0.0101121	0.0100518	0.00999069	0.00992915	0.00986763	0.00980532	0.00974268	0.00967978	0.00961642	0.00955257	0.00948829	0.00942368	0.00935861	0.00929371	0.00922877	0.00916372	0.00909869	0.00903352	0.00896861	0.00890392
0.0126623	0.0126297	0.0125962	0.0125616	0.0125262	0.0124897	0.0124518	0.0124127	0.0123727	0.0123319	0.0122894	0.0122454	0.0122003	0.0121538	0.0121062	0.0120574	0.0120075	0.0119564	0.0119045	0.0118517	0.0117982	0.0117439	0.0116885	0.0116322	0.0115759	0.0115192	0.0114617	0.0114039	0.0113456	0.0112867	0.0112273	0.0111676	0.0111071	0.0110458	0.0109844	0.0109224	0.0108597	0.0107965	0.0107329	0.0106685	0.0106037	0.0105382	0.0104723	0.010406	0.0103398	0.0102732	0.0102063	0.0101396	0.0100726	0.0100057
0.0136988	0.0136687	0.0136378	0.0136057	0.0135725	0.0135383	0.0135027	0.0134658	0.0134278	0.0133889	0.0133484	0.0133062	0.0132628	0.013218	0.013172	0.013125	0.0130768	0.0130274	0.0129769	0.0129254	0.012873	0.01282	0.0127662	0.0127113	0.0126562	0.0126006	0.0125441	0.0124872	0.0124302	0.0123724	0.012314	0.0122549	0.0121951	0.0121345	0.0120735	0.012012	0.0119496	0.0118865	0.0118229	0.0117584	0.011693	0.0116273	0.0115608	0.0114939	0.0114266	0.0113589	0.011291	0.0112231	0.0111546	0.0110861
0.0146988	0.0146714	0.014643	0.0146134	0.0145825	0.0145506	0.0145174	0.0144826	0.0144469	0.0144101	0.0143714	0.0143311	0.0142897	0.0142469	0.0142025	0.0141572	0.0141108	0.014063	0.0140142	0.0139643	0.0139135	0.0138617	0.0138096	0.0137566	0.0137026	0.0136482	0.0135933	0.0135376	0.0134816	0.0134252	0.0133678	0.0133097	0.0132509	0.0131912	0.013131	0.0130702	0.0130082	0.0129455	0.0128821	0.0128179	0.0127525	0.0126867	0.0126202	0.012553	0.0124852	0.0124167	0.0123482	0.0122795	0.0122103	0.0121407
0.0156584	0.0156335	0.0156077	0.0155807	0.0155523	0.0155227	0.0154918	0.0154595	0.0154259	0.015391	0.0153545	0.0153164	0.0152771	0.0152365	0.0151941	0.0151503	0.0151057	0.0150597	0.0150127	0.0149646	0.0149156	0.0148656	0.014815	0.0147635	0.0147112	0.0146584	0.0146049	0.0145508	0.0144962	0.014441	0.014385	0.0143281	0.0142707	0.0142121	0.0141526	0.0140926	0.0140317	0.0139696	0.0139067	0.013843	0.013778	0.0137124	0.0136462	0.0135792	0.0135111	0.0134427	0.0133738	0.0133049	0.0132353	0.0131653
0.0165735	0.0165514	0.0165283	0.0165038	0.016478	0.0164508	0.0164224	0.0163926	0.0163615	0.0163286	0.0162943	0.0162584	0.0162211	0.0161824	0.0161424	0.0161006	0.0160577	0.0160137	0.0159686	0.0159227	0.0158756	0.0158274	0.0157785	0.0157287	0.0156781	0.0156272	0.0155755	0.015523	0.0154701	0.0154164	0.0153617	0.0153066	0.0152505	0.0151933	0.0151348	0.0150757	0.0150158	0.014955	0.014893	0.0148301	0.0147658	0.0147008	0.014635	0.0145683	0.0145007	0.0144326	0.0143639	0.014295	0.0142254	0.0141552
0.0174411	0.0174217	0.0174013	0.0173795	0.0173562	0.0173315	0.0173058	0.0172784	0.0172495	0.017219	0.017187	0.0171534	0.0171184	0.0170819	0.017044	0.0170045	0.0169637	0.0169217	0.0168786	0.0168347	0.0167899	0.0167436	0.0166964	0.0166487	0.0166002	0.0165509	0.0165014	0.0164509	0.0163996	0.0163477	0.0162947	0.016241	0.0161863	0.0161308	0.0160738	0.0160163	0.0159577	0.015898	0.0158372	0.0157752	0.0157119	0.0156478	0.0155829	0.0155167	0.0154499	0.0153826	0.0153144	0.0152458	0.0151765	0.0151067
0.018258	0.0182412	0.0182233	0.0182043	0.0181839	0.0181618	0.0181385	0.0181138	0.0180871	0.0180588	0.0180293	0.0179983	0.0179656	0.0179311	0.0178956	0.0178585	0.01782	0.0177802	0.0177393	0.0176975	0.0176547	0.0176107	0.0175657	0.0175203	0.0174739	0.0174266	0.0173789	0.0173308	0.0172814	0.0172313	0.0171802	0.017128	0.0170751	0.0170214	0.0169662	0.0169102	0.0168534	0.0167949	0.0167353	0.0166748	0.0166128	0.0165499	0.0164859	0.016421	0.016355	0.0162887	0.0162213	0.0161534	0.0160848	0.0160156
0.0190212	0.019007	0.0189919	0.0189754	0.0189577	0.0189385	0.0189175	0.0188952	0.0188711	0.0188453	0.0188184	0.0187899	0.0187597	0.0187275	0.0186941	0.0186595	0.0186234	0.018586	0.0185474	0.0185079	0.0184673	0.0184257	0.018383	0.0183398	0.0182958	0.0182508	0.0182052	0.0181589	0.0181117	0.0180637	0.0180147	0.0179645	0.0179135	0.0178619	0.0178087	0.0177544	0.0176991	0.0176423	0.0175841	0.0175253	0.0174649	0.0174034	0.0173408	0.0172773	0.0172128	0.0171475	0.0170815	0.0170145	0.0169469	0.0168785
0.0197278	0.0197165	0.019704	0.0196903	0.0196752	0.0196585	0.0196402	0.0196202	0.0195987	0.0195756	0.0195511	0.0195251	0.0194972	0.0194678	0.0194369	0.0194045	0.0193707	0.0193361	0.0193001	0.0192628	0.0192246	0.0191856	0.0191452	0.0191044	0.0190628	0.0190202	0.0189768	0.0189329	0.0188876	0.0188418	0.0187954	0.0187475	0.0186983	0.0186485	0.0185974	0.0185452	0.0184917	0.018437	0.0183807	0.0183234	0.0182649	0.018205	0.0181442	0.0180822	0.0180193	0.0179555	0.0178909	0.0178253	0.017759	0.0176921
0.0203752	0.0203669	0.020357	0.0203458	0.0203335	0.0203192	0.0203037	0.0202864	0.0202676	0.020247	0.0202248	0.0202012	0.0201759	0.0201492	0.0201208	0.0200912	0.0200599	0.0200276	0.0199942	0.0199595	0.0199237	0.0198872	0.0198494	0.019811	0.019772	0.0197319	0.019691	0.0196494	0.0196067	0.0195629	0.0195189	0.0194735	0.0194264	0.0193787	0.0193299	0.0192798	0.0192284	0.0191758	0.0191217	0.0190662	0.0190095	0.0189516	0.0188927	0.0188326	0.0187714	0.0187094	0.0186466	0.0185826	0.0185179	0.0184525
0.0209611	0.0209554	0.0209485	0.0209401	0.0209302	0.0209187	0.0209058	0.0208911	0.0208748	0.0208567	0.020837	0.0208159	0.0207934	0.0207693	0.0207434	0.0207164	0.0206879	0.0206582	0.0206273	0.0205953	0.0205621	0.0205281	0.020493	0.0204571	0.0204207	0.0203831	0.0203448	0.0203057	0.0202655	0.0202243	0.0201822	0.0201394	0.0200948	0.0200496	0.0200032	0.0199552	0.0199062	0.0198558	0.0198038	0.0197505	0.0196959	0.0196401	0.0195832	0.0195254	0.0194663	0.0194061	0.0193451	0.0192832	0.0192203	0.0191567
0.0214837	0.0214807	0.0214764	0.0214708	0.0214633	0.0214544	0.0214441	0.021432	0.0214182	0.021403	0.0213859	0.0213673	0.0213473	0.0213256	0.0213025	0.021278	0.0212522	0.0212253	0.0211972	0.0211677	0.021137	0.0211058	0.0210737	0.0210404	0.0210064	0.0209716	0.0209357	0.0208994	0.0208617	0.0208229	0.0207834	0.0207429	0.0207012	0.0206583	0.0206146	0.0205688	0.0205221	0.020474	0.0204245	0.0203735	0.0203214	0.0202678	0.0202131	0.0201575	0.0201007	0.0200428	0.0199838	0.019924	0.0198632	0.0198016
0.0219412	0.0219408	0.0219391	0.0219359	0.021931	0.0219245	0.0219166	0.021907	0.0218957	0.0218832	0.021869	0.0218529	0.0218353	0.0218163	0.0217956	0.0217741	0.0217512	0.0217268	0.0217014	0.0216748	0.0216466	0.0216181	0.0215889	0.0215583	0.0215269	0.0214949	0.0214616	0.0214276	0.0213929	0.0213566	0.0213197	0.0212819	0.0212428	0.0212024	0.021161	0.021118	0.0210737	0.0210282	0.0209812	0.0209328	0.0208831	0.0208321	0.0207798	0.0207265	0.0206721	0.0206166	0.0205603	0.0205024	0.0204438	0.0203845
0.0223318	0.0223338	0.0223344	0.0223336	0.0223311	0.0223273	0.0223219	0.0223149	0.0223061	0.0222959	0.0222842	0.0222708	0.0222558	0.0222394	0.0222215	0.0222026	0.0221825	0.0221607	0.0221379	0.0221141	0.022089	0.0220631	0.0220366	0.0220089	0.0219801	0.0219507	0.02192	0.0218887	0.0218567	0.0218235	0.0217892	0.0217539	0.0217172	0.0216795	0.0216407	0.0216005	0.0215589	0.021516	0.0214716	0.0214257	0.0213787	0.0213304	0.0212807	0.02123	0.0211782	0.0211252	0.0210711	0.0210159	0.0209597	0.0209029
0.0226538	0.0226583	0.0226613	0.022663	0.0226627	0.0226614	0.0226584	0.0226537	0.0226473	0.0226396	0.0226304	0.0226194	0.0226071	0.0225934	0.0225782	0.0225619	0.0225442	0.0225254	0.0225055	0.0224844	0.022462	0.0224388	0.022415	0.02239	0.022364	0.0223374	0.0223095	0.0222808	0.0222515	0.0222211	0.0221894	0.0221567	0.0221228	0.0220877	0.0220518	0.0220144	0.0219754	0.0219351	0.0218935	0.0218505	0.0218061	0.0217604	0.0217134	0.0216656	0.0216166	0.0215661	0.0215147	0.0214621	0.0214086	0.0213544
0.0229062	0.0229132	0.0229184	0.0229222	0.0229244	0.0229253	0.0229247	0.0229223	0.0229183	0.0229131	0.0229062	0.0228977	0.0228877	0.0228767	0.0228642	0.0228505	0.0228355	0.0228191	0.0228021	0.022784	0.0227644	0.0227439	0.0227227	0.0227002	0.022677	0.0226533	0.0226284	0.0226023	0.0225756	0.0225479	0.0225188	0.0224888	0.0224579	0.0224255	0.0223921	0.0223574	0.0223212	0.0222839	0.022245	0.0222049	0.0221635	0.0221207	0.0220763	0.0220312	0.0219851	0.0219373	0.0218887	0.0218388	0.0217882	0.0217368
0.0230885	0.0230974	0.0231048	0.0231106	0.0231149	0.0231178	0.0231193	0.0231193	0.0231179	0.0231149	0.0231104	0.0231043	0.0230968	0.0230882	0.0230785	0.0230675	0.023055	0.0230412	0.0230265	0.0230112	0.0229947	0.0229768	0.0229581	0.0229386	0.0229181	0.022897	0.0228747	0.0228515	0.0228275	0.0228022	0.022776	0.0227489	0.0227208	0.0226911	0.0226603	0.0226283	0.022595	0.0225606	0.0225248	0.0224873	0.0224487	0.0224089	0.0223676	0.0223253	0.022282	0.0222372	0.0221914	0.0221446	0.0220968	0.0220482
0.0231996	0.0232102	0.0232195	0.0232275	0.023234	0.0232389	0.0232424	0.0232445	0.0232454	0.0232443	0.023242	0.0232384	0.0232335	0.0232272	0.0232199	0.0232113	0.0232015	0.0231904	0.0231783	0.0231654	0.0231516	0.0231367	0.0231205	0.0231036	0.0230857	0.023067	0.0230476	0.0230271	0.023006	0.0229834	0.0229598	0.0229355	0.0229099	0.022883	0.0228551	0.022826	0.0227956	0.022764	0.022731	0.0226965	0.0226608	0.0226239	0.0225857	0.0225463	0.0225059	0.022464	0.022421	0.0223774	0.0223326	0.0222869
0.0232389	0.0232514	0.0232626	0.0232723	0.0232807	0.0232875	0.0232928	0.023297	0.0232997	0.0233008	0.0233009	0.0232997	0.0232969	0.0232929	0.0232878	0.0232815	0.0232744	0.023266	0.0232564	0.023246	0.0232348	0.0232223	0.023209	0.0231945	0.0231791	0.023163	0.0231462	0.0231286	0.0231099	0.0230901	0.023069	0.0230475	0.0230245	0.0230005	0.0229752	0.0229491	0.0229216	0.0228927	0.0228628	0.0228312	0.0227985	0.0227647	0.0227296	0.0226928	0.0226552	0.0226164	0.0225767	0.0225361	0.0224943	0.0224515
0.0232065	0.0232206	0.0232335	0.0232449	0.0232547	0.0232633	0.0232707	0.0232767	0.0232812	0.0232841	0.0232862	0.0232872	0.0232866	0.0232848	0.023282	0.023278	0.0232732	0.0232676	0.0232605	0.0232523	0.0232434	0.0232334	0.0232225	0.0232109	0.0231981	0.0231844	0.02317	0.023155	0.0231389	0.0231216	0.0231032	0.0230841	0.0230639	0.0230426	0.0230202	0.0229967	0.0229719	0.022946	0.022919	0.0228906	0.0228608	0.02283	0.0227977	0.0227639	0.0227294	0.0226936	0.022657	0.0226194	0.0225809	0.0225412
0.0231024	0.0231179	0.023132	0.0231448	0.0231563	0.0231665	0.0231756	0.0231832	0.0231895	0.0231945	0.0231982	0.0232011	0.0232028	0.0232031	0.0232024	0.0232006	0.0231979	0.0231943	0.0231898	0.0231839	0.0231773	0.0231699	0.0231614	0.023152	0.0231418	0.0231306	0.0231185	0.0231058	0.0230922	0.0230775	0.0230619	0.0230453	0.0230276	0.023009	0.0229893	0.0229686	0.0229464	0.0229235	0.0228994	0.0228738	0.0228469	0.022819	0.0227896	0.022759	0.0227276	0.022695	0.0226613	0.0226268	0.0225913	0.0225548
0.0229266	0.0229432	0.0229588	0.0229729	0.0229859	0.0229975	0.0230079	0.023017	0.0230246	0.0230314	0.0230372	0.0230416	0.0230452	0.0230476	0.0230488	0.023049	0.0230484	0.0230469	0.0230445	0.0230411	0.0230368	0.0230316	0.0230254	0.0230181	0.0230101	0.0230014	0.0229919	0.0229811	0.0229698	0.0229578	0.0229446	0.0229305	0.0229153	0.0228993	0.0228822	0.0228641	0.0228449	0.0228246	0.0228033	0.0227805	0.0227565	0.0227314	0.0227053	0.0226777	0.022649	0.0226196	0.022589	0.0225576	0.0225252	0.0224919
0.02268	0.0226977	0.0227143	0.0227296	0.0227436	0.0227563	0.022768	0.0227783	0.0227875	0.0227958	0.0228034	0.0228096	0.0228145	0.0228187	0.0228217	0.0228238	0.0228251	0.0228258	0.0228253	0.0228241	0.0228218	0.0228185	0.0228143	0.0228094	0.0228037	0.0227971	0.0227898	0.0227813	0.0227721	0.0227624	0.0227516	0.0227398	0.0227273	0.0227137	0.0226991	0.0226834	0.0226667	0.0226493	0.0226307	0.0226109	0.0225897	0.0225674	0.0225441	0.0225195	0.0224939	0.0224674	0.0224399	0.0224115	0.0223823	0.0223524
0.0223636	0.0223819	0.0223992	0.0224153	0.0224303	0.022444	0.0224568	0.0224682	0.0224787	0.0224884	0.0224971	0.0225046	0.0225112	0.0225169	0.0225219	0.0225258	0.0225289	0.0225313	0.0225326	0.0225331	0.0225325	0.0225313	0.0225295	0.0225266	0.0225226	0.0225182	0.0225128	0.0225063	0.0224993	0.0224919	0.0224834	0.0224737	0.0224635	0.0224523	0.02244	0.0224269	0.0224128	0.0223977	0.022382	0.0223649	0.0223464	0.0223267	0.0223063	0.0222848	0.0222621	0.0222385	0.0222141	0.0221888	0.0221626	0.0221357
0.0219779	0.0219968	0.0220144	0.0220312	0.0220469	0.0220617	0.0220753	0.0220877	0.0220992	0.0221099	0.0221198	0.0221285	0.0221364	0.0221437	0.02215	0.0221554	0.02216	0.022164	0.022167	0.0221693	0.0221705	0.0221709	0.022171	0.0221702	0.022168	0.0221652	0.0221617	0.0221574	0.0221521	0.0221468	0.0221405	0.0221329	0.0221246	0.0221157	0.0221058	0.022095	0.0220836	0.0220707	0.0220573	0.0220429	0.0220272	0.0220101	0.0219924	0.0219738	0.021954	0.0219332	0.0219117	0.0218895	0.0218663	0.0218425
0.0215243	0.0215436	0.0215616	0.0215788	0.021595	0.0216102	0.0216246	0.0216376	0.0216499	0.0216616	0.0216725	0.0216823	0.0216914	0.0216999	0.0217073	0.0217139	0.0217199	0.0217252	0.02173	0.0217338	0.0217366	0.0217386	0.0217403	0.021741	0.0217405	0.0217394	0.0217376	0.0217351	0.0217318	0.021728	0.0217236	0.021718	0.0217116	0.0217048	0.0216972	0.0216887	0.0216794	0.0216688	0.0216575	0.0216457	0.0216327	0.0216184	0.0216032	0.0215872	0.0215703	0.0215523	0.0215336	0.0215143	0.021494	0.0214734
0.0210044	0.0210238	0.0210422	0.0210594	0.0210758	0.0210913	0.0211061	0.0211199	0.0211329	0.0211453	0.0211568	0.0211674	0.0211773	0.0211866	0.0211953	0.0212031	0.0212102	0.0212165	0.0212225	0.0212277	0.0212318	0.0212353	0.0212382	0.0212404	0.0212415	0.0212418	0.0212417	0.0212408	0.0212391	0.0212369	0.0212341	0.0212306	0.0212261	0.021221	0.0212153	0.0212087	0.0212016	0.0211934	0.0211841	0.0211745	0.0211639	0.0211523	0.0211395	0.0211259	0.0211117	0.0210967	0.0210806	0.021064	0.0210468	0.0210291
0.0204202	0.0204395	0.0204578	0.0204749	0.0204913	0.020507	0.0205219	0.0205361	0.0205495	0.0205622	0.0205741	0.0205855	0.020596	0.0206061	0.0206157	0.0206243	0.0206322	0.0206397	0.0206465	0.0206526	0.0206582	0.0206628	0.0206668	0.0206702	0.0206726	0.0206742	0.0206753	0.020676	0.0206758	0.0206748	0.0206738	0.0206716	0.0206691	0.0206654	0.0206615	0.0206569	0.0206516	0.0206456	0.0206383	0.0206306	0.0206221	0.0206128	0.0206024	0.0205916	0.0205798	0.0205675	0.020554	0.0205399	0.0205255	0.0205106
0.0197736	0.0197924	0.0198104	0.0198274	0.0198436	0.0198591	0.019874	0.0198882	0.0199017	0.0199146	0.0199269	0.0199387	0.0199497	0.0199601	0.0199701	0.0199796	0.0199882	0.0199962	0.0200038	0.0200107	0.0200173	0.0200231	0.0200277	0.0200322	0.0200357	0.0200385	0.0200405	0.0200424	0.0200437	0.020044	0.0200439	0.0200432	0.020042	0.0200401	0.0200376	0.0200346	0.0200311	0.0200268	0.0200214	0.0200153	0.0200092	0.0200021	0.0199939	0.0199853	0.019976	0.0199659	0.0199549	0.0199435	0.0199317	0.0199196
0.0190672	0.019085	0.0191024	0.019119	0.0191349	0.0191499	0.0191643	0.0191783	0.019192	0.0192049	0.0192172	0.0192291	0.0192404	0.0192509	0.0192611	0.019271	0.0192801	0.0192887	0.0192969	0.0193044	0.0193114	0.0193178	0.0193232	0.0193282	0.019333	0.0193366	0.0193395	0.0193424	0.0193447	0.0193458	0.0193466	0.0193473	0.0193473	0.0193468	0.0193458	0.019344	0.0193419	0.0193392	0.0193354	0.0193313	0.019327	0.0193221	0.0193158	0.019309	0.0193019	0.019294	0.0192854	0.0192766	0.0192673	0.0192576
0.018303	0.01832	0.0183364	0.0183524	0.0183677	0.0183821	0.018396	0.0184096	0.018423	0.0184356	0.0184476	0.0184592	0.0184704	0.0184808	0.0184912	0.0185013	0.0185107	0.0185195	0.0185278	0.0185356	0.018543	0.0185499	0.0185559	0.0185615	0.0185669	0.0185711	0.0185744	0.0185779	0.0185812	0.0185832	0.0185847	0.0185863	0.0185871	0.0185878	0.0185879	0.0185873	0.0185862	0.018585	0.018583	0.0185804	0.0185775	0.0185741	0.0185698	0.018565	0.0185597	0.018554	0.0185478	0.0185414	0.0185343	0.0185266
0.0174844	0.0175001	0.0175155	0.0175305	0.0175448	0.0175583	0.0175716	0.0175848	0.0175973	0.0176092	0.0176207	0.0176321	0.0176431	0.0176533	0.0176633	0.0176732	0.0176827	0.0176913	0.0176995	0.0177075	0.017715	0.0177222	0.0177285	0.0177342	0.0177398	0.0177446	0.0177484	0.0177519	0.0177556	0.0177586	0.0177608	0.017763	0.0177646	0.0177656	0.0177665	0.017767	0.0177671	0.0177669	0.0177662	0.0177648	0.017763	0.0177612	0.0177587	0.0177558	0.0177522	0.0177482	0.017744	0.0177397	0.0177348	0.017729
0.0166141	0.0166286	0.0166425	0.0166563	0.0166695	0.0166821	0.0166942	0.0167064	0.0167181	0.0167292	0.0167399	0.0167507	0.0167613	0.0167711	0.0167805	0.0167899	0.016799	0.0168074	0.0168154	0.0168232	0.0168306	0.0168373	0.0168437	0.0168494	0.0168549	0.01686	0.0168643	0.016868	0.0168716	0.016875	0.0168775	0.01688	0.016882	0.0168834	0.0168849	0.0168862	0.0168869	0.0168875	0.0168876	0.0168876	0.0168869	0.0168862	0.0168853	0.0168837	0.0168817	0.0168792	0.016877	0.0168743	0.0168713	0.0168676
0.0156962	0.0157088	0.0157209	0.0157332	0.0157453	0.0157567	0.0157675	0.0157784	0.0157891	0.0157994	0.0158093	0.0158189	0.0158284	0.0158375	0.0158461	0.0158548	0.0158633	0.0158712	0.0158787	0.015886	0.0158929	0.0158991	0.0159051	0.0159108	0.015916	0.015921	0.0159254	0.0159288	0.0159321	0.0159355	0.0159382	0.0159408	0.015943	0.0159447	0.0159464	0.0159482	0.0159493	0.0159503	0.0159512	0.015952	0.0159525	0.0159523	0.0159523	0.015952	0.0159514	0.0159503	0.0159495	0.0159483	0.0159469	0.0159453
0.0147339	0.0147445	0.0147549	0.0147653	0.0147759	0.0147859	0.0147954	0.0148047	0.014814	0.0148232	0.0148317	0.0148401	0.0148486	0.0148566	0.0148643	0.014872	0.0148796	0.0148868	0.0148933	0.0148998	0.0149059	0.0149116	0.0149172	0.0149223	0.0149268	0.0149312	0.0149352	0.0149383	0.0149411	0.0149441	0.0149468	0.014949	0.0149511	0.0149528	0.0149546	0.0149562	0.0149575	0.0149586	0.0149602	0.0149617	0.0149624	0.014963	0.0149636	0.0149642	0.0149648	0.014965	0.0149652	0.0149651	0.014965	0.0149649
0.0137315	0.0137401	0.0137486	0.0137571	0.0137658	0.0137741	0.013782	0.0137897	0.0137973	0.0138048	0.0138121	0.013819	0.0138261	0.0138331	0.0138395	0.0138457	0.0138521	0.0138582	0.0138638	0.0138691	0.0138743	0.013879	0.0138836	0.0138879	0.0138914	0.0138948	0.0138981	0.0139008	0.0139032	0.0139054	0.0139073	0.0139089	0.0139107	0.0139119	0.0139131	0.0139149	0.0139159	0.0139169	0.0139183	0.0139199	0.0139212	0.0139221	0.0139232	0.0139243	0.0139256	0.0139268	0.0139275	0.0139283	0.0139293	0.0139302
0.0126942	0.0127009	0.0127071	0.0127134	0.0127199	0.0127264	0.0127324	0.0127382	0.012744	0.0127496	0.0127552	0.0127605	0.012766	0.0127717	0.0127767	0.0127814	0.012786	0.0127906	0.0127947	0.0127989	0.0128029	0.0128062	0.0128093	0.0128124	0.0128149	0.0128171	0.0128194	0.0128211	0.0128225	0.0128236	0.0128245	0.0128253	0.0128263	0.0128268	0.0128274	0.0128283	0.0128291	0.0128295	0.0128306	0.0128318	0.0128331	0.0128343	0.0128354	0.0128367	0.0128383	0.0128397	0.0128409	0.0128424	0.0128441	0.0128456
0.0116274	0.0116317	0.0116358	0.0116398	0.0116438	0.0116481	0.0116524	0.0116562	0.0116599	0.0116636	0.0116672	0.0116707	0.0116742	0.011678	0.0116811	0.0116843	0.0116872	0.0116899	0.0116923	0.0116948	0.0116972	0.0116989	0.0117005	0.0117021	0.0117033	0.0117039	0.0117046	0.011705	0.0117049	0.0117046	0.0117041	0.0117039	0.0117036	0.0117031	0.0117026	0.0117024	0.0117022	0.0117019	0.0117021	0.0117026	0.0117033	0.0117042	0.0117053	0.0117061	0.0117074	0.011709	0.0117105	0.0117121	0.0117136	0.0117152
0.0105379	0.0105397	0.0105414	0.0105431	0.0105449	0.0105467	0.0105486	0.0105504	0.0105519	0.0105536	0.010555	0.0105564	0.0105578	0.0105593	0.0105607	0.0105617	0.0105625	0.0105633	0.0105639	0.0105643	0.0105645	0.0105644	0.0105642	0.0105638	0.0105632	0.0105619	0.0105604	0.0105589	0.010557	0.0105552	0.010553	0.0105513	0.0105493	0.0105471	0.010545	0.0105431	0.0105417	0.0105405	0.0105395	0.0105386	0.0105383	0.0105383	0.0105385	0.0105388	0.0105394	0.0105404	0.0105415	0.0105426	0.0105437	0.0105449
0.00943412	0.00943335	0.00943272	0.00943197	0.00943139	0.00943081	0.00943027	0.00942972	0.00942903	0.00942827	0.00942745	0.00942674	0.00942572	0.00942486	0.00942403	0.00942276	0.00942121	0.00941961	0.00941811	0.00941609	0.00941407	0.00941166	0.00940898	0.00940613	0.0094032	0.00939976	0.00939589	0.00939232	0.00938817	0.0093838	0.00937963	0.00937556	0.00937163	0.00936743	0.00936325	0.00935929	0.00935593	0.009353	0.00935032	0.00934767	0.00934549	0.00934411	0.00934298	0.00934196	0.00934125	0.00934084	0.00934079	0.00934104	0.00934121	0.00934155
0.00832754	0.00832424	0.00832117	0.00831797	0.00831479	0.00831179	0.00830872	0.00830592	0.00830291	0.00829982	0.00829649	0.00829362	0.0082903	0.00828674	0.00828321	0.00827953	0.00827557	0.00827134	0.00826707	0.00826223	0.00825754	0.00825259	0.00824732	0.00824164	0.00823567	0.00822959	0.00822303	0.00821623	0.00820951	0.00820241	0.00819552	0.00818841	0.00818187	0.00817505	0.00816814	0.00816171	0.00815577	0.00815025	0.00814509	0.00814013	0.00813553	0.00813185	0.00812855	0.0081254	0.00812249	0.00812008	0.00811788	0.00811632	0.00811482	0.00811294
0.00723364	0.0072284	0.00722289	0.00721747	0.00721194	0.00720666	0.00720138	0.00719626	0.00719083	0.0071854	0.00717993	0.00717431	0.00716851	0.00716232	0.00715619	0.00714983	0.00714308	0.00713587	0.00712849	0.00712073	0.00711286	0.00710491	0.00709644	0.00708775	0.00707857	0.00706897	0.0070589	0.0070484	0.00703826	0.00702815	0.00701759	0.00700702	0.00699679	0.00698662	0.00697637	0.00696645	0.00695694	0.0069477	0.00693934	0.00693117	0.00692328	0.00691626	0.00690961	0.0069031	0.00689718	0.00689157	0.00688622	0.00688118	0.00687658	0.00687169
0.00617724	0.00617013	0.00616282	0.00615546	0.00614846	0.0061413	0.00613423	0.00612709	0.00611961	0.00611208	0.00610442	0.00609641	0.006088	0.00607946	0.00607066	0.00606136	0.00605152	0.00604137	0.00603086	0.00601987	0.00600841	0.00599691	0.00598496	0.00597221	0.00595921	0.00594546	0.00593141	0.00591697	0.00590247	0.00588824	0.00587339	0.00585823	0.00584345	0.00582889	0.00581429	0.00579988	0.00578579	0.00577179	0.00575845	0.00574584	0.00573334	0.00572105	0.00570954	0.00569837	0.00568757	0.00567714	0.00566649	0.00565636	0.00564683	0.00563745
0.00519834	0.00519063	0.00518262	0.00517466	0.00516692	0.00515911	0.00515069	0.0051424	0.0051337	0.0051247	0.00511535	0.00510546	0.00509529	0.00508468	0.00507354	0.00506141	0.00504878	0.00503584	0.0050223	0.00500794	0.00499306	0.00497731	0.00496123	0.00494464	0.00492704	0.00490865	0.00488991	0.00487093	0.00485132	0.00483163	0.00481167	0.00479115	0.00477081	0.0047506	0.00472991	0.00470955	0.0046894	0.00466916	0.00464919	0.00462989	0.00461068	0.00459134	0.00457243	0.00455407	0.00453559	0.00451763	0.00449935	0.00448121	0.00446382	0.00444639
0.004366	0.00436003	0.0043536	0.00434713	0.00434057	0.00433379	0.00432638	0.0043186	0.00431046	0.00430139	0.00429201	0.00428199	0.00427105	0.00425943	0.00424702	0.00423346	0.00421917	0.00420413	0.00418814	0.004171	0.00415309	0.00413396	0.00411383	0.00409349	0.0040717	0.00404884	0.00402557	0.00400141	0.00397653	0.00395124	0.00392547	0.00389892	0.00387226	0.00384523	0.00381761	0.0037896	0.00376177	0.00373335	0.00370495	0.00367678	0.00364798	0.00361903	0.00358973	0.00356045	0.00353091	0.00350118	0.00347097	0.00344041	0.00341011	0.00337961
0.00379234	0.00379169	0.0037906	0.00378894	0.00378684	0.00378458	0.00378133	0.00377743	0.00377278	0.00376714	0.00376048	0.00375317	0.00374454	0.00373442	0.00372352	0.00371111	0.00369791	0.0036833	0.00366724	0.00364981	0.00363117	0.0036112	0.00358988	0.00356763	0.00354386	0.00351887	0.00349298	0.00346585	0.00343754	0.00340866	0.00337892	0.00334769	0.00331592	0.00328337	0.00324996	0.00321553	0.00318048	0.00314452	0.00310757	0.00306985	0.00303093	0.00299107	0.00295025	0.00290795	0.00286455	0.0028201	0.00277437	0.00272742	0.00267951	0.00263066
0.00361123	0.00362	0.00362819	0.00363542	0.00364197	0.00364798	0.00365242	0.00365606	0.00365899	0.00366039	0.0036604	0.00365906	0.00365657	0.0036522	0.0036467	0.00363965	0.0036312	0.00362115	0.0036095	0.00359622	0.00358157	0.00356557	0.00354774	0.00352871	0.00350809	0.00348613	0.00346304	0.00343826	0.0034124	0.00338551	0.00335749	0.00332771	0.00329681	0.00326489	0.00323174	0.00319744	0.0031613	0.00312376	0.00308492	0.0030442	0.00300147	0.00295724	0.00291123	0.00286303	0.00281263	0.00276025	0.00270567	0.00264918	0.00259065	0.00253003
0.00388038	0.00390012	0.00391914	0.00393696	0.00395351	0.00396914	0.00398318	0.00399616	0.00400821	0.00401833	0.00402683	0.00403408	0.00403969	0.00404345	0.00404564	0.00404633	0.00404574	0.00404333	0.00403929	0.00403361	0.00402627	0.00401749	0.00400714	0.00399558	0.00398273	0.00396817	0.00395251	0.0039352	0.00391647	0.00389698	0.00387609	0.0038536	0.00382986	0.00380479	0.00377846	0.00375055	0.00372064	0.00368898	0.00365585	0.00362079	0.00358322	0.00354388	0.00350273	0.00345948	0.00341393	0.00336584	0.00331556	0.00326346	0.00320948	0.00315344
0.00451811	0.00454717	0.00457532	0.00460246	0.00462803	0.00465217	0.00467483	0.00469628	0.00471639	0.00473459	0.00475109	0.00476621	0.00477985	0.00479137	0.0048015	0.00481001	0.00481703	0.00482267	0.00482623	0.00482832	0.00482918	0.00482841	0.00482637	0.00482283	0.00481804	0.00481185	0.00480444	0.00479575	0.00478515	0.00477383	0.00476136	0.00474701	0.00473169	0.00471487	0.00469668	0.00467683	0.00465494	0.0046308	0.00460532	0.00457833	0.00454891	0.00451708	0.00448336	0.00444789	0.00441026	0.00437047	0.0043285	0.00428489	0.00423951	0.0041924
0.0053891	0.00542552	0.00546085	0.0054954	0.00552823	0.00555957	0.00558924	0.00561752	0.00564427	0.00566933	0.00569284	0.00571464	0.00573476	0.00575313	0.00577015	0.00578561	0.00579943	0.00581157	0.00582214	0.00583107	0.00583924	0.00584585	0.00585078	0.00585462	0.00585701	0.00585816	0.00585819	0.00585694	0.00585382	0.00584962	0.00584447	0.00583748	0.00582937	0.0058201	0.0058087	0.00579578	0.005781	0.00576381	0.00574504	0.00572498	0.00570246	0.00567749	0.00565044	0.00562191	0.0055913	0.00555877	0.00552406	0.00548757	0.00544969	0.00540999
0.00639046	0.00643299	0.00647444	0.00651492	0.00655382	0.00659081	0.00662656	0.00666059	0.00669327	0.00672423	0.00675343	0.00678105	0.00680694	0.00683125	0.00685406	0.00687518	0.00689496	0.00691319	0.00692973	0.0069451	0.00695915	0.00697194	0.00698309	0.00699325	0.00700211	0.00700951	0.00701594	0.00702094	0.00702435	0.00702612	0.00702704	0.00702648	0.00702453	0.00702113	0.00701567	0.00700844	0.00699977	0.00698876	0.00697535	0.00696084	0.00694402	0.00692487	0.00690367	0.00688065	0.00685589	0.00682904	0.00680019	0.00676927	0.00673702	0.00670339
0.0074602	0.00750821	0.00755512	0.00760066	0.00764461	0.00768707	0.00772795	0.00776723	0.00780505	0.00784112	0.00787557	0.00790833	0.00793941	0.00796876	0.00799684	0.00802327	0.00804805	0.00807183	0.00809385	0.00811462	0.00813416	0.00815235	0.00816918	0.00818497	0.00819958	0.00821258	0.00822434	0.00823501	0.00824393	0.0082511	0.00825741	0.00826239	0.00826566	0.00826727	0.00826686	0.00826481	0.00826103	0.00825529	0.00824682	0.0082367	0.00822483	0.00821086	0.00819468	0.00817617	0.00815599	0.00813405	0.00810999	0.0080839	0.00805608	0.00802724
0.00856226	0.00861519	0.00866687	0.00871724	0.00876595	0.00881326	0.0088591	0.00890307	0.00894568	0.00898619	0.00902541	0.00906285	0.00909881	0.00913302	0.00916586	0.00919733	0.00922705	0.00925558	0.00928257	0.00930835	0.00933285	0.00935618	0.00937804	0.00939895	0.00941866	0.00943664	0.00945333	0.00946903	0.00948309	0.00949525	0.0095064	0.00951618	0.00952412	0.00953048	0.00953463	0.00953706	0.00953769	0.00953619	0.0095325	0.00952656	0.00951874	0.00950903	0.00949713	0.00948312	0.00946694	0.00944916	0.00942913	0.00940726	0.00938359	0.00935858
0.00967451	0.00973185	0.00978805	0.00984296	0.00989632	0.00994789	0.00999821	0.010047	0.0100938	0.0101388	0.0101822	0.0102243	0.0102647	0.0103036	0.0103409	0.0103769	0.0104113	0.0104443	0.0104762	0.0105066	0.0105359	0.0105639	0.0105906	0.0106161	0.0106404	0.0106631	0.0106845	0.0107048	0.0107237	0.0107407	0.0107559	0.01077	0.0107824	0.0107931	0.0108016	0.0108079	0.0108125	0.0108152	0.0108156	0.0108136	0.0108096	0.0108037	0.0107959	0.0107857	0.0107733	0.0107591	0.0107431	0.0107248	0.0107049	0.0106834
0.010782	0.0108438	0.0109041	0.0109632	0.0110209	0.011077	0.0111314	0.0111842	0.0112354	0.0112849	0.0113325	0.0113787	0.0114234	0.0114665	0.0115083	0.0115488	0.0115875	0.0116248	0.0116611	0.011696	0.0117297	0.0117622	0.0117936	0.0118235	0.011852	0.0118793	0.0119053	0.01193	0.0119532	0.0119745	0.0119938	0.0120119	0.0120284	0.0120429	0.0120555	0.012066	0.0120742	0.0120806	0.0120848	0.0120868	0.0120865	0.0120841	0.0120799	0.0120733	0.0120645	0.0120536	0.0120409	0.0120262	0.0120096	0.0119916
0.0118745	0.0119403	0.0120048	0.0120678	0.0121296	0.0121899	0.0122484	0.0123051	0.0123605	0.0124142	0.012466	0.0125162	0.0125648	0.012612	0.0126579	0.0127027	0.0127457	0.0127872	0.0128278	0.0128671	0.012905	0.0129418	0.0129774	0.0130116	0.0130444	0.013076	0.0131061	0.0131348	0.0131621	0.0131876	0.0132112	0.0132329	0.0132531	0.0132715	0.0132878	0.0133021	0.0133139	0.0133237	0.0133317	0.0133376	0.0133408	0.0133418	0.0133406	0.0133375	0.0133321	0.0133245	0.0133149	0.0133038	0.0132906	0.0132755
0.0129442	0.0130138	0.0130821	0.0131491	0.0132147	0.0132789	0.0133413	0.013402	0.0134613	0.0135188	0.0135745	0.0136287	0.0136813	0.0137326	0.0137825	0.013831	0.0138781	0.0139239	0.0139686	0.014012	0.0140539	0.0140948	0.0141346	0.0141728	0.0142096	0.0142453	0.0142796	0.0143122	0.0143432	0.0143726	0.0144002	0.0144259	0.0144495	0.0144715	0.0144914	0.0145091	0.0145245	0.0145378	0.0145493	0.0145586	0.0145654	0.0145697	0.0145716	0.0145717	0.0145698	0.0145654	0.0145589	0.0145508	0.0145408	0.0145286
0.0139846	0.0140577	0.0141297	0.0142005	0.0142699	0.0143377	0.0144039	0.0144683	0.014531	0.0145924	0.0146521	0.0147101	0.0147665	0.0148214	0.0148752	0.0149277	0.0149788	0.0150286	0.015077	0.0151243	0.0151703	0.0152152	0.0152588	0.0153008	0.0153415	0.0153812	0.0154195	0.015456	0.0154908	0.0155237	0.0155549	0.0155844	0.0156115	0.0156368	0.0156601	0.0156813	0.0157003	0.0157167	0.0157314	0.015744	0.0157543	0.0157618	0.015767	0.0157703	0.0157715	0.0157703	0.0157668	0.0157615	0.0157543	0.0157452
0.0149902	0.0150669	0.0151424	0.0152167	0.0152896	0.015361	0.0154307	0.0154986	0.0155647	0.0156298	0.0156934	0.0157549	0.0158149	0.0158736	0.015931	0.0159872	0.016042	0.0160956	0.0161479	0.0161989	0.0162487	0.0162973	0.0163446	0.0163906	0.0164351	0.0164784	0.0165204	0.0165605	0.0165987	0.0166352	0.01667	0.016703	0.0167335	0.016762	0.0167887	0.0168134	0.0168356	0.0168554	0.0168731	0.0168889	0.0169024	0.0169132	0.0169216	0.0169277	0.016932	0.0169336	0.0169332	0.0169309	0.0169266	0.0169203
0.0159567	0.0160367	0.0161155	0.0161931	0.0162692	0.0163438	0.016417	0.0164883	0.016558	0.0166264	0.0166932	0.0167583	0.0168217	0.016884	0.016945	0.0170048	0.0170633	0.0171204	0.0171763	0.0172309	0.0172844	0.0173365	0.0173874	0.0174372	0.0174854	0.017532	0.0175773	0.017621	0.0176626	0.0177025	0.0177406	0.0177768	0.0178108	0.0178425	0.0178725	0.0179002	0.0179255	0.0179487	0.0179697	0.0179883	0.0180048	0.0180188	0.0180303	0.0180393	0.0180463	0.0180511	0.0180537	0.0180543	0.018053	0.0180493
0.01688	0.0169629	0.0170448	0.0171255	0.0172046	0.0172825	0.0173587	0.0174333	0.0175063	0.0175779	0.0176479	0.0177164	0.0177831	0.0178485	0.0179131	0.0179763	0.018038	0.0180987	0.0181581	0.0182161	0.018273	0.0183288	0.0183831	0.0184362	0.0184877	0.0185377	0.0185861	0.0186331	0.0186782	0.0187214	0.0187625	0.0188019	0.018839	0.0188739	0.0189069	0.0189374	0.018966	0.0189925	0.0190164	0.019038	0.0190573	0.0190743	0.0190886	0.0191007	0.0191105	0.0191183	0.0191238	0.0191271	0.0191283	0.0191274
0.0177563	0.017842	0.0179269	0.0180105	0.0180925	0.0181731	0.0182524	0.0183299	0.0184059	0.0184804	0.0185535	0.0186252	0.0186953	0.0187638	0.0188313	0.0188978	0.0189628	0.0190267	0.0190894	0.0191507	0.0192108	0.0192696	0.0193273	0.0193836	0.0194384	0.0194917	0.0195431	0.0195931	0.0196414	0.0196875	0.0197317	0.019774	0.0198143	0.0198522	0.019888	0.0199215	0.019953	0.0199824	0.0200093	0.0200338	0.0200559	0.0200756	0.0200931	0.0201081	0.0201208	0.0201312	0.0201393	0.0201452	0.0201489	0.0201505
0.0185826	0.018671	0.0187585	0.0188447	0.0189291	0.0190123	0.0190943	0.0191748	0.0192536	0.0193308	0.0194068	0.0194814	0.0195545	0.0196261	0.0196965	0.0197658	0.0198341	0.0199009	0.0199667	0.0200309	0.020094	0.020156	0.0202167	0.020276	0.0203337	0.0203901	0.0204446	0.0204974	0.0205485	0.0205974	0.0206444	0.0206897	0.020733	0.0207739	0.020812	0.0208483	0.0208828	0.020915	0.0209446	0.0209717	0.0209966	0.0210192	0.0210397	0.0210573	0.0210727	0.0210857	0.0210966	0.021105	0.0211113	0.0211154
0.0193559	0.0194468	0.0195365	0.0196248	0.0197118	0.0197974	0.0198817	0.0199647	0.0200462	0.0201262	0.0202046	0.0202818	0.0203578	0.0204323	0.0205055	0.0205775	0.0206485	0.0207181	0.0207866	0.020854	0.0209198	0.0209847	0.0210483	0.0211103	0.0211708	0.0212298	0.0212871	0.0213425	0.0213961	0.0214479	0.0214977	0.0215455	0.0215914	0.0216349	0.0216761	0.021715	0.021752	0.0217869	0.021819	0.0218487	0.0218763	0.0219016	0.0219246	0.0219449	0.0219628	0.0219786	0.021992	0.0220028	0.0220114	0.0220181
0.0200736	0.0201663	0.020258	0.0203484	0.0204377	0.0205256	0.0206121	0.0206973	0.0207811	0.0208637	0.0209445	0.0210239	0.0211022	0.0211793	0.0212553	0.02133	0.0214032	0.0214755	0.0215466	0.0216167	0.0216853	0.0217526	0.0218188	0.0218833	0.0219463	0.0220076	0.0220676	0.0221254	0.0221816	0.0222359	0.0222882	0.0223382	0.0223864	0.0224327	0.0224766	0.0225183	0.0225574	0.0225947	0.0226294	0.0226616	0.0226919	0.0227193	0.0227448	0.0227678	0.0227883	0.0228064	0.0228221	0.0228354	0.0228464	0.0228554
0.0207332	0.0208277	0.020921	0.0210133	0.0211044	0.0211943	0.0212828	0.0213698	0.0214558	0.0215403	0.0216235	0.0217052	0.0217856	0.0218649	0.0219433	0.0220203	0.0220959	0.0221706	0.0222441	0.0223163	0.0223873	0.022457	0.0225254	0.0225924	0.0226576	0.0227212	0.0227835	0.0228437	0.0229017	0.0229583	0.023013	0.0230656	0.0231159	0.0231644	0.0232107	0.0232547	0.0232964	0.0233355	0.0233729	0.0234075	0.0234399	0.0234699	0.0234977	0.0235231	0.0235458	0.0235663	0.0235841	0.0235998	0.0236131	0.0236242
0.0213326	0.0214287	0.0215234	0.0216171	0.0217098	0.0218012	0.0218915	0.0219805	0.0220681	0.0221543	0.0222394	0.0223231	0.0224055	0.022487	0.0225674	0.0226464	0.0227243	0.022801	0.0228764	0.0229506	0.0230238	0.0230956	0.023166	0.0232349	0.0233022	0.0233681	0.0234323	0.0234945	0.0235545	0.023613	0.02367	0.0237247	0.0237771	0.0238275	0.0238761	0.023922	0.0239658	0.0240072	0.0240465	0.0240836	0.0241182	0.0241505	0.0241804	0.024208	0.0242328	0.0242555	0.0242757	0.0242933	0.0243087	0.0243219
0.02187	0.0219672	0.0220631	0.0221578	0.0222518	0.0223447	0.0224363	0.022527	0.022616	0.0227038	0.0227905	0.022876	0.0229603	0.0230435	0.0231255	0.0232061	0.0232858	0.0233642	0.0234416	0.0235176	0.0235928	0.0236664	0.0237384	0.0238091	0.0238781	0.0239458	0.0240117	0.0240758	0.0241376	0.0241979	0.0242566	0.0243132	0.0243674	0.0244197	0.0244701	0.0245183	0.0245639	0.0246073	0.0246485	0.0246876	0.0247243	0.0247585	0.0247903	0.0248198	0.0248469	0.0248716	0.0248937	0.0249133	0.0249307	0.0249458
0.0223436	0.0224416	0.0225386	0.0226344	0.0227292	0.0228231	0.0229159	0.0230075	0.0230978	0.0231867	0.0232749	0.0233619	0.0234476	0.0235322	0.0236156	0.0236979	0.0237789	0.023859	0.0239378	0.0240156	0.0240923	0.0241673	0.0242405	0.0243128	0.0243835	0.0244524	0.0245198	0.0245856	0.0246494	0.024711	0.024771	0.0248291	0.0248852	0.0249392	0.0249912	0.0250411	0.0250886	0.0251336	0.0251766	0.0252174	0.0252558	0.0252919	0.0253257	0.0253571	0.0253859	0.0254125	0.0254363	0.0254577	0.025477	0.025494
0.0227522	0.0228507	0.0229482	0.0230448	0.0231405	0.023235	0.0233284	0.0234207	0.0235121	0.0236023	0.0236915	0.0237794	0.0238662	0.0239517	0.0240364	0.0241202	0.0242027	0.0242838	0.0243638	0.0244427	0.0245202	0.0245965	0.024671	0.0247446	0.0248167	0.0248865	0.024955	0.0250222	0.0250875	0.0251504	0.0252116	0.025271	0.0253287	0.0253843	0.0254376	0.0254889	0.0255377	0.0255843	0.0256291	0.0256715	0.0257114	0.0257491	0.0257844	0.0258174	0.0258479	0.0258761	0.0259016	0.0259248	0.0259458	0.0259645
0.0230948	0.0231934	0.0232911	0.0233881	0.023484	0.023579	0.0236729	0.0237657	0.0238578	0.0239488	0.0240385	0.0241274	0.0242151	0.0243012	0.0243867	0.0244714	0.0245551	0.024637	0.0247177	0.0247974	0.0248758	0.0249531	0.0250287	0.0251031	0.0251762	0.025247	0.0253162	0.0253843	0.0254505	0.0255149	0.025577	0.0256375	0.0256964	0.025753	0.0258074	0.0258597	0.0259101	0.0259582	0.0260042	0.0260482	0.0260894	0.0261285	0.0261653	0.0261996	0.0262313	0.0262608	0.0262882	0.0263129	0.0263354	0.0263554
0.0233704	0.0234685	0.0235662	0.0236632	0.0237592	0.0238543	0.0239485	0.0240417	0.0241339	0.0242251	0.0243152	0.0244045	0.024493	0.0245798	0.0246657	0.0247508	0.0248348	0.0249175	0.0249989	0.0250791	0.0251582	0.025236	0.0253124	0.0253872	0.0254606	0.0255324	0.0256022	0.0256709	0.0257379	0.025803	0.0258661	0.0259274	0.0259871	0.0260445	0.0260997	0.0261532	0.0262048	0.0262541	0.0263009	0.0263459	0.0263885	0.0264286	0.0264665	0.026502	0.026535	0.0265658	0.0265946	0.0266207	0.0266442	0.0266656
0.023578	0.0236757	0.023773	0.0238698	0.0239656	0.0240604	0.0241543	0.0242473	0.0243395	0.0244307	0.0245211	0.0246106	0.0246993	0.0247864	0.0248721	0.0249575	0.0250417	0.0251248	0.0252066	0.0252871	0.0253662	0.0254442	0.025521	0.025596	0.0256698	0.0257418	0.0258122	0.025881	0.0259487	0.0260142	0.0260777	0.0261396	0.0261998	0.026258	0.0263138	0.0263681	0.0264204	0.0264705	0.0265181	0.0265639	0.0266076	0.0266486	0.0266873	0.0267238	0.0267581	0.0267899	0.0268196	0.0268469	0.0268716	0.0268942
0.0237176	0.0238145	0.0239111	0.0240072	0.0241023	0.0241965	0.0242899	0.0243825	0.0244744	0.0245654	0.0246555	0.0247446	0.024833	0.0249202	0.025006	0.0250913	0.0251754	0.0252582	0.02534	0.0254206	0.0254996	0.0255774	0.0256541	0.025729	0.0258027	0.0258749	0.0259454	0.0260145	0.0260821	0.0261478	0.0262116	0.0262737	0.0263342	0.0263928	0.0264492	0.0265037	0.0265565	0.0266072	0.0266554	0.0267018	0.0267461	0.0267877	0.026827	0.0268647	0.0268997	0.0269321	0.0269627	0.026991	0.0270168	0.0270404
0.023789	0.0238849	0.0239802	0.0240751	0.0241692	0.0242625	0.0243553	0.0244471	0.0245383	0.0246289	0.0247183	0.0248067	0.0248945	0.0249813	0.025067	0.0251517	0.0252353	0.0253176	0.0253989	0.0254791	0.0255578	0.0256353	0.0257114	0.0257862	0.0258595	0.0259314	0.0260016	0.0260705	0.0261381	0.0262035	0.0262674	0.0263295	0.0263899	0.0264483	0.0265051	0.0265597	0.0266126	0.0266638	0.0267124	0.026759	0.0268036	0.0268459	0.0268857	0.0269237	0.0269594	0.0269924	0.0270233	0.0270525	0.0270793	0.0271037
0.0237917	0.0238865	0.0239802	0.0240735	0.0241665	0.0242588	0.0243505	0.0244411	0.024531	0.0246207	0.0247093	0.0247969	0.0248839	0.0249699	0.0250548	0.0251385	0.0252213	0.0253029	0.0253836	0.0254628	0.0255408	0.0256177	0.0256933	0.0257674	0.02584	0.0259111	0.0259808	0.0260492	0.0261162	0.0261814	0.026245	0.0263069	0.0263667	0.0264251	0.0264816	0.0265363	0.0265889	0.0266399	0.0266888	0.0267354	0.0267802	0.0268226	0.0268628	0.0269009	0.026937	0.0269706	0.0270018	0.0270315	0.0270588	0.0270838
0.0237262	0.0238193	0.0239115	0.0240032	0.0240946	0.0241853	0.0242754	0.0243648	0.0244534	0.0245414	0.0246289	0.0247154	0.0248013	0.024886	0.0249695	0.025052	0.0251339	0.0252146	0.0252942	0.0253722	0.0254492	0.0255252	0.0255996	0.0256726	0.0257443	0.0258146	0.0258834	0.0259509	0.0260169	0.0260815	0.0261445	0.0262061	0.0262651	0.0263228	0.0263792	0.0264335	0.0264857	0.0265362	0.0265848	0.0266312	0.0266761	0.0267185	0.0267584	0.0267964	0.0268327	0.0268666	0.0268983	0.026928	0.0269556	0.026981
0.0235932	0.0236843	0.0237747	0.0238645	0.0239537	0.0240425	0.0241309	0.0242185	0.0243054	0.0243917	0.0244777	0.0245628	0.0246469	0.0247301	0.0248122	0.0248932	0.0249736	0.0250529	0.0251309	0.0252078	0.0252835	0.0253579	0.025431	0.0255026	0.025573	0.025642	0.0257098	0.0257762	0.0258411	0.0259047	0.0259666	0.0260272	0.0260857	0.0261424	0.026198	0.0262516	0.026303	0.0263529	0.0264012	0.0264471	0.0264914	0.0265337	0.0265734	0.0266111	0.0266472	0.0266813	0.026713	0.0267426	0.0267703	0.0267958
0.0233936	0.0234824	0.0235704	0.0236576	0.0237445	0.0238314	0.0239177	0.0240032	0.0240879	0.0241725	0.0242565	0.0243395	0.0244216	0.0245032	0.0245835	0.0246627	0.0247411	0.0248186	0.024895	0.0249701	0.0250441	0.0251168	0.0251881	0.0252581	0.0253268	0.0253946	0.0254609	0.0255258	0.0255891	0.0256513	0.025712	0.0257711	0.0258287	0.0258846	0.0259389	0.0259915	0.0260422	0.0260913	0.0261387	0.0261838	0.026227	0.0262688	0.0263084	0.0263459	0.0263813	0.026415	0.0264466	0.026476	0.0265037	0.026529
0.023128	0.0232141	0.0232995	0.023384	0.0234682	0.0235525	0.0236363	0.0237197	0.0238022	0.0238842	0.023966	0.0240468	0.0241266	0.0242059	0.0242844	0.0243614	0.0244373	0.0245127	0.0245872	0.0246603	0.0247321	0.0248028	0.0248721	0.0249402	0.0250072	0.0250733	0.0251376	0.0252004	0.0252622	0.0253229	0.025382	0.0254394	0.0254955	0.0255501	0.0256031	0.0256542	0.0257038	0.0257519	0.0257981	0.0258421	0.0258845	0.0259255	0.0259645	0.0260013	0.026036	0.0260691	0.0261004	0.0261295	0.0261567	0.0261818
0.0227975	0.0228805	0.022963	0.0230448	0.0231262	0.0232074	0.0232883	0.0233691	0.0234492	0.0235286	0.0236075	0.0236857	0.0237631	0.0238399	0.0239157	0.0239903	0.0240639	0.0241368	0.0242088	0.0242796	0.0243489	0.0244171	0.0244844	0.0245504	0.0246151	0.0246789	0.024741	0.0248016	0.0248614	0.0249204	0.0249778	0.0250334	0.0250877	0.0251404	0.0251917	0.0252415	0.0252896	0.025336	0.0253808	0.0254237	0.0254649	0.0255047	0.0255429	0.0255786	0.0256125	0.0256449	0.0256756	0.0257042	0.0257309	0.0257555
0.0224036	0.0224832	0.0225625	0.0226413	0.0227196	0.0227975	0.0228754	0.022953	0.0230301	0.0231066	0.0231824	0.0232578	0.0233324	0.0234063	0.0234792	0.023551	0.023622	0.023692	0.0237614	0.0238293	0.0238961	0.0239616	0.0240264	0.02409	0.0241519	0.024213	0.0242731	0.0243316	0.0243889	0.0244454	0.0245007	0.0245541	0.0246063	0.0246572	0.0247064	0.0247542	0.0248008	0.0248455	0.0248887	0.0249301	0.0249698	0.0250081	0.0250451	0.0250798	0.0251127	0.0251441	0.0251739	0.0252017	0.0252277	0.0252516
0.021948	0.0220238	0.0220996	0.022175	0.0222498	0.0223244	0.0223989	0.0224731	0.0225468	0.0226199	0.0226925	0.0227647	0.0228363	0.022907	0.0229767	0.0230454	0.0231132	0.0231804	0.0232465	0.0233115	0.0233752	0.023438	0.0234999	0.0235604	0.0236196	0.0236779	0.0237355	0.0237912	0.0238459	0.0238998	0.0239524	0.0240035	0.0240534	0.024102	0.0241493	0.0241949	0.0242392	0.0242822	0.0243236	0.0243631	0.0244011	0.0244379	0.0244731	0.0245067	0.0245386	0.0245688	0.0245972	0.0246239	0.024649	0.0246722
0.0214322	0.0215041	0.021576	0.0216475	0.0217188	0.0217899	0.0218607	0.0219311	0.0220012	0.0220707	0.0221398	0.0222085	0.0222764	0.0223436	0.0224099	0.0224752	0.0225397	0.0226035	0.0226664	0.0227281	0.0227885	0.0228478	0.0229065	0.0229642	0.0230205	0.0230756	0.0231299	0.0231829	0.0232348	0.0232858	0.0233353	0.0233834	0.0234309	0.0234771	0.0235219	0.0235655	0.0236075	0.023648	0.0236873	0.0237249	0.0237611	0.023796	0.0238295	0.0238614	0.0238921	0.0239209	0.0239478	0.0239732	0.0239972	0.0240194
0.0208582	0.0209262	0.0209938	0.0210613	0.0211286	0.0211958	0.0212625	0.0213291	0.0213952	0.021461	0.0215263	0.0215908	0.021655	0.0217183	0.0217811	0.0218427	0.0219036	0.0219636	0.0220227	0.022081	0.0221379	0.0221936	0.0222489	0.0223033	0.0223563	0.022408	0.0224588	0.0225088	0.0225576	0.0226054	0.022652	0.0226971	0.0227415	0.0227849	0.022827	0.0228679	0.0229075	0.0229455	0.0229823	0.0230177	0.0230519	0.023085	0.0231166	0.0231465	0.0231753	0.0232027	0.0232284	0.0232522	0.0232748	0.0232957
0.020228	0.020292	0.0203554	0.0204187	0.0204817	0.0205444	0.020607	0.0206693	0.0207314	0.0207928	0.0208539	0.0209143	0.0209744	0.0210338	0.0210924	0.0211503	0.0212072	0.0212633	0.0213184	0.0213726	0.021426	0.0214781	0.0215294	0.0215799	0.0216295	0.0216777	0.021725	0.0217714	0.0218167	0.021861	0.0219045	0.0219468	0.0219876	0.0220277	0.022067	0.0221051	0.0221418	0.0221773	0.0222114	0.0222445	0.0222763	0.0223072	0.0223367	0.0223645	0.0223913	0.0224172	0.0224414	0.0224636	0.0224844	0.0225039
0.0195443	0.0196037	0.0196628	0.0197216	0.0197801	0.0198384	0.0198965	0.0199544	0.0200118	0.0200688	0.0201252	0.0201816	0.0202374	0.0202924	0.0203466	0.0204001	0.0204529	0.0205048	0.0205559	0.0206057	0.0206551	0.0207034	0.0207505	0.0207967	0.0208426	0.0208872	0.0209309	0.0209735	0.021015	0.0210558	0.0210956	0.0211344	0.021172	0.0212089	0.0212448	0.0212796	0.0213135	0.0213461	0.0213776	0.0214079	0.0214372	0.0214655	0.0214928	0.0215186	0.0215434	0.0215672	0.0215895	0.0216101	0.0216292	0.0216471
0.0188098	0.0188643	0.0189185	0.0189727	0.0190266	0.01908	0.0191334	0.0191866	0.0192393	0.0192915	0.0193436	0.0193952	0.0194462	0.0194965	0.0195462	0.0195953	0.0196437	0.0196912	0.0197378	0.0197834	0.0198284	0.0198722	0.0199151	0.0199573	0.019999	0.0200397	0.020079	0.0201176	0.0201553	0.0201921	0.0202282	0.0202632	0.0202974	0.0203307	0.0203633	0.0203948	0.0204256	0.0204553	0.0204837	0.0205112	0.0205377	0.0205635	0.0205883	0.0206119	0.0206342	0.0206557	0.0206761	0.0206952	0.0207125	0.0207284
0.0180268	0.0180763	0.0181256	0.0181748	0.0182239	0.0182723	0.0183206	0.0183688	0.0184168	0.0184642	0.0185111	0.0185579	0.0186038	0.0186492	0.0186943	0.0187388	0.0187825	0.0188252	0.0188671	0.0189081	0.0189485	0.018988	0.0190264	0.0190643	0.0191015	0.0191379	0.0191727	0.019207	0.0192409	0.0192736	0.0193057	0.0193367	0.019367	0.0193966	0.0194258	0.0194539	0.0194809	0.0195075	0.0195328	0.0195575	0.0195813	0.0196042	0.0196264	0.0196476	0.0196673	0.0196864	0.0197048	0.0197221	0.0197375	0.0197514
0.0171985	0.017243	0.0172871	0.017331	0.017375	0.0174183	0.0174612	0.0175043	0.0175471	0.0175894	0.017631	0.0176723	0.0177135	0.0177539	0.0177939	0.0178334	0.0178722	0.01791	0.017947	0.0179832	0.0180189	0.0180536	0.0180874	0.0181206	0.0181531	0.0181847	0.0182152	0.0182453	0.0182749	0.0183035	0.0183311	0.0183582	0.0183844	0.0184104	0.0184355	0.0184597	0.0184833	0.0185064	0.0185287	0.0185503	0.0185713	0.0185911	0.0186104	0.0186292	0.0186467	0.0186633	0.0186792	0.0186943	0.0187078	0.01872
0.016328	0.0163671	0.0164058	0.0164445	0.0164831	0.0165209	0.0165585	0.016596	0.0166335	0.0166702	0.0167066	0.0167425	0.0167785	0.0168138	0.0168483	0.0168824	0.016916	0.0169488	0.0169807	0.0170121	0.0170427	0.0170725	0.0171015	0.0171297	0.0171573	0.0171841	0.0172103	0.017236	0.0172608	0.0172847	0.017308	0.017331	0.0173531	0.0173749	0.0173959	0.0174164	0.0174363	0.0174558	0.0174747	0.0174932	0.0175112	0.017528	0.0175444	0.0175605	0.0175758	0.0175898	0.0176034	0.017616	0.0176274	0.0176378
0.0154186	0.0154519	0.0154853	0.0155184	0.0155513	0.0155836	0.0156156	0.0156476	0.0156794	0.0157105	0.015741	0.0157717	0.0158023	0.0158318	0.0158607	0.0158895	0.0159177	0.0159452	0.0159719	0.015998	0.0160233	0.016048	0.0160721	0.0160952	0.0161177	0.0161397	0.0161609	0.0161817	0.0162019	0.0162211	0.01624	0.0162589	0.0162767	0.0162941	0.0163111	0.0163279	0.016344	0.0163596	0.0163749	0.0163901	0.016405	0.016419	0.0164324	0.0164457	0.0164583	0.0164699	0.016481	0.0164914	0.0165007	0.016509
0.0144737	0.0145014	0.0145291	0.0145566	0.0145833	0.01461	0.0146362	0.0146624	0.0146882	0.0147136	0.0147385	0.014763	0.0147878	0.0148118	0.014835	0.014858	0.0148808	0.0149027	0.0149239	0.0149447	0.0149647	0.014984	0.0150025	0.0150209	0.0150383	0.015055	0.0150711	0.0150868	0.0151022	0.0151169	0.0151311	0.0151454	0.0151589	0.0151717	0.0151848	0.0151976	0.0152098	0.0152218	0.0152335	0.0152453	0.0152568	0.015268	0.0152784	0.0152888	0.0152986	0.0153079	0.0153167	0.0153248	0.015332	0.0153383
0.0134973	0.0135195	0.0135411	0.0135622	0.0135832	0.0136037	0.0136241	0.013644	0.0136638	0.0136833	0.0137023	0.0137208	0.0137392	0.0137575	0.0137751	0.0137922	0.013809	0.0138248	0.0138404	0.013856	0.0138706	0.0138842	0.013897	0.01391	0.0139223	0.0139337	0.0139446	0.0139553	0.0139657	0.0139756	0.013985	0.0139945	0.0140037	0.0140121	0.0140207	0.0140296	0.014038	0.0140463	0.0140544	0.0140626	0.014071	0.014079	0.0140867	0.0140942	0.0141015	0.0141084	0.0141149	0.0141207	0.0141257	0.0141302
0.012494	0.01251	0.0125254	0.01254	0.0125546	0.0125691	0.0125833	0.0125969	0.0126102	0.0126235	0.0126362	0.0126488	0.012661	0.0126729	0.0126844	0.0126956	0.0127061	0.0127161	0.0127258	0.0127355	0.0127444	0.0127523	0.0127599	0.0127669	0.0127736	0.0127798	0.0127855	0.012791	0.0127963	0.0128011	0.0128054	0.0128105	0.0128151	0.0128193	0.0128234	0.0128281	0.0128327	0.0128372	0.0128419	0.0128468	0.0128516	0.0128566	0.0128617	0.0128668	0.0128715	0.0128759	0.0128801	0.0128839	0.0128872	0.0128899
0.0114676	0.011477	0.0114858	0.0114944	0.0115024	0.0115103	0.011518	0.0115251	0.0115318	0.0115385	0.011545	0.0115511	0.0115568	0.0115623	0.0115673	0.0115722	0.0115765	0.0115806	0.0115843	0.0115875	0.0115903	0.0115925	0.0115945	0.0115959	0.0115968	0.0115974	0.0115976	0.0115977	0.0115978	0.0115978	0.0115972	0.0115972	0.0115975	0.0115973	0.0115971	0.0115975	0.0115982	0.0115991	0.0116004	0.011602	0.0116036	0.0116058	0.0116081	0.0116107	0.0116132	0.0116155	0.0116176	0.0116198	0.0116217	0.011623
0.0104231	0.0104258	0.0104281	0.01043	0.0104316	0.0104324	0.010433	0.0104334	0.0104333	0.0104332	0.0104329	0.0104323	0.0104312	0.01043	0.0104285	0.0104267	0.0104247	0.0104225	0.0104195	0.0104164	0.010413	0.0104092	0.010405	0.0104007	0.0103959	0.0103907	0.0103853	0.0103797	0.0103746	0.0103695	0.0103642	0.0103591	0.0103548	0.0103502	0.010346	0.0103424	0.0103392	0.0103364	0.0103345	0.0103328	0.0103318	0.0103314	0.0103311	0.0103311	0.0103318	0.0103324	0.0103329	0.0103339	0.0103347	0.010335
0.00936699	0.0093628	0.0093579	0.0093527	0.00934689	0.00934073	0.00933407	0.00932746	0.00932015	0.00931257	0.00930514	0.00929743	0.00928937	0.0092811	0.00927258	0.00926388	0.00925502	0.0092459	0.00923629	0.00922661	0.00921671	0.00920669	0.00919634	0.0091857	0.00917488	0.00916399	0.00915284	0.00914173	0.00913093	0.00912086	0.00911067	0.00910059	0.00909141	0.00908249	0.00907438	0.00906686	0.00905997	0.0090539	0.00904889	0.00904459	0.00904085	0.009038	0.00903585	0.00903408	0.00903324	0.00903271	0.00903229	0.00903235	0.0090327	0.00903286
0.00830607	0.00829469	0.00828201	0.00826906	0.00825546	0.00824169	0.00822752	0.00821308	0.00819822	0.00818295	0.00816777	0.00815237	0.00813688	0.00812125	0.00810527	0.00808906	0.00807284	0.00805652	0.00804002	0.00802318	0.00800642	0.00798957	0.00797278	0.00795577	0.0079384	0.00792138	0.00790446	0.00788786	0.00787138	0.00785586	0.00784075	0.00782581	0.00781186	0.00779896	0.00778689	0.00777584	0.00776548	0.00775634	0.00774867	0.00774206	0.00773635	0.00773167	0.00772825	0.0077256	0.00772387	0.00772301	0.00772279	0.00772294	0.00772388	0.00772513
0.00724996	0.00723003	0.00720924	0.00718778	0.00716619	0.00714412	0.00712146	0.00709845	0.00707527	0.00705182	0.00702827	0.00700463	0.00698074	0.006957	0.00693288	0.00690851	0.00688436	0.00686042	0.00683619	0.00681159	0.00678733	0.00676339	0.00673935	0.00671547	0.00669148	0.00666776	0.00664492	0.00662227	0.00660017	0.00657903	0.00655878	0.00653911	0.00652081	0.00650386	0.00648811	0.00647381	0.00646081	0.00644917	0.00643931	0.00643104	0.00642443	0.00641926	0.00641554	0.00641295	0.00641182	0.00641213	0.00641341	0.00641558	0.00641885	0.00642274
0.00621128	0.00618223	0.0061523	0.00612184	0.00609099	0.00605959	0.00602744	0.00599494	0.00596234	0.00592962	0.00589651	0.0058636	0.00583044	0.00579735	0.00576404	0.00573064	0.00569757	0.00566477	0.00563189	0.00559873	0.00556631	0.00553416	0.0055022	0.00547052	0.0054392	0.00540833	0.0053787	0.00534987	0.00532166	0.00529467	0.00526943	0.00524506	0.00522254	0.00520188	0.00518302	0.0051661	0.00515118	0.00513818	0.00512739	0.00511914	0.005113	0.00510892	0.00510698	0.00510684	0.00510867	0.00511275	0.00511833	0.00512534	0.005134	0.00514393
0.00521064	0.00517106	0.00513103	0.00509009	0.00504873	0.00500636	0.00496348	0.00492003	0.00487654	0.00483289	0.00478872	0.0047445	0.00470042	0.0046565	0.00461247	0.00456832	0.00452454	0.00448112	0.0044379	0.0043948	0.00435228	0.00431036	0.00426892	0.00422833	0.00418838	0.00414932	0.0041119	0.00407571	0.00404073	0.00400756	0.0039769	0.00394801	0.00392143	0.00389782	0.00387686	0.00385852	0.00384347	0.00383114	0.00382229	0.00381688	0.00381451	0.00381499	0.00381875	0.0038256	0.00383514	0.00384773	0.00386327	0.00388074	0.00390047	0.00392272
0.00428307	0.00423158	0.00417938	0.00412617	0.00407226	0.00401746	0.00396176	0.00390555	0.00384882	0.00379176	0.00373436	0.00367663	0.00361892	0.00356109	0.00350341	0.00344574	0.00338813	0.00333111	0.00327431	0.00321783	0.00316198	0.00310731	0.00305348	0.00300072	0.00294948	0.00289965	0.00285195	0.00280628	0.00276314	0.00272285	0.00268595	0.00265213	0.00262253	0.00259752	0.00257653	0.00256008	0.00254924	0.002543	0.00254203	0.00254644	0.00255597	0.00257021	0.00258934	0.0026134	0.00264181	0.00267445	0.00271106	0.00275104	0.00279439	0.00284079
0.00349099	0.00342711	0.00336183	0.00329508	0.00322718	0.00315858	0.00308869	0.00301743	0.00294515	0.00287213	0.00279862	0.00272445	0.00264971	0.00257407	0.00249832	0.00242238	0.00234625	0.0022699	0.00219389	0.00211765	0.00204194	0.0019673	0.00189376	0.00182142	0.00175107	0.00168268	0.0016173	0.00155575	0.00149876	0.00144686	0.00140111	0.00136239	0.00133191	0.00131111	0.00129951	0.001298	0.00130738	0.00132709	0.00135652	0.00139573	0.00144335	0.00149855	0.00156061	0.00162846	0.00170151	0.00177909	0.00186014	0.00194378	0.00203041	0.00211906
0.00294668	0.00287292	0.00279782	0.00272083	0.00264237	0.00256274	0.00248145	0.00239838	0.00231359	0.00222768	0.00214057	0.00205199	0.00196206	0.0018707	0.00177812	0.00168422	0.0015891	0.00149273	0.00139522	0.00129607	0.00119535	0.00109366	0.000990758	0.000886411	0.000781051	0.000674475	0.000566609	0.000458406	0.000350177	0.000243151	0.000143237	8.85625e-05	0.000147393	0.000250556	0.000362669	0.00047821	0.000595223	0.000712779	0.000831395	0.000950833	0.00107039	0.0011899	0.00130944	0.00142846	0.00154787	0.001667	0.00178565	0.00190382	0.0020217	0.00213939
0.00279222	0.00272051	0.00264751	0.00257351	0.00249856	0.00242315	0.00234684	0.0022696	0.00219155	0.00211359	0.00203572	0.00195743	0.00187925	0.00180157	0.00172508	0.00164984	0.00157594	0.00150401	0.0014349	0.00136888	0.00130706	0.00125046	0.00119993	0.00115651	0.00112159	0.0010967	0.00108228	0.00107913	0.00108791	0.00110901	0.00114117	0.00118437	0.00123734	0.00129936	0.00136907	0.00144564	0.00152845	0.00161566	0.0017073	0.00180285	0.00190129	0.00200233	0.00210602	0.00221093	0.00231746	0.00242534	0.00253421	0.00264398	0.00275457	0.00286552
0.003076	0.00301926	0.0029625	0.00290606	0.00285022	0.00279512	0.00274099	0.00268759	0.00263544	0.00258493	0.00253647	0.00248973	0.00244528	0.0024036	0.0023651	0.00232995	0.00229827	0.00227066	0.00224729	0.00222864	0.0022146	0.00220611	0.00220274	0.00220509	0.00221283	0.0022268	0.00224681	0.00227245	0.00230376	0.00234093	0.00238358	0.00243108	0.00248405	0.00254185	0.00260419	0.00267062	0.00274128	0.00281533	0.00289273	0.00297335	0.00305683	0.0031428	0.00323177	0.00332263	0.00341516	0.0035095	0.00360555	0.00370316	0.00380212	0.00390228
0.00368499	0.00364677	0.00360943	0.00357331	0.00353842	0.00350501	0.00347331	0.00344331	0.00341546	0.00338972	0.0033663	0.00334545	0.00332713	0.00331191	0.00329964	0.00329054	0.00328461	0.00328263	0.00328401	0.00328921	0.00329809	0.00331081	0.00332748	0.00334815	0.00337299	0.00340165	0.00343476	0.00347133	0.00351173	0.0035562	0.00360438	0.00365572	0.00371073	0.00376952	0.00383105	0.00389566	0.00396332	0.00403363	0.00410649	0.00418209	0.0042596	0.00433917	0.00442119	0.00450517	0.0045906	0.00467781	0.00476655	0.0048568	0.00494834	0.00504129
0.00447473	0.00445201	0.00443068	0.00441078	0.00439247	0.0043759	0.00436124	0.00434844	0.00433774	0.00432945	0.00432326	0.00431961	0.00431854	0.00431982	0.00432391	0.00433073	0.00434064	0.00435371	0.00436955	0.00438831	0.00441029	0.00443529	0.00446332	0.00449466	0.0045291	0.00456676	0.00460716	0.00465076	0.00469709	0.00474662	0.00479915	0.00485402	0.00491169	0.00497184	0.00503471	0.00509961	0.00516706	0.0052368	0.00530834	0.00538218	0.00545769	0.00553428	0.00561312	0.00569399	0.00577604	0.00585955	0.00594462	0.00603045	0.00611792	0.00620659
0.00535143	0.00534052	0.00533156	0.00532406	0.00531796	0.00531377	0.00531149	0.00531133	0.00531279	0.00531657	0.00532265	0.00533102	0.00534159	0.0053544	0.0053694	0.0053873	0.00540777	0.00543091	0.00545642	0.00548432	0.00551517	0.0055487	0.0055845	0.00562321	0.00566456	0.00570819	0.00575436	0.00580311	0.00585437	0.0059077	0.00596384	0.00602191	0.00608197	0.00614407	0.00620866	0.00627489	0.0063432	0.00641358	0.00648528	0.00655849	0.00663346	0.00670938	0.0067868	0.00686614	0.00694669	0.0070284	0.0071114	0.007195	0.00727964	0.00736616
0.00626429	0.00626261	0.00626268	0.00626484	0.00626829	0.00627346	0.00628038	0.00628946	0.00630033	0.00631327	0.00632821	0.00634545	0.00636446	0.00638582	0.00640922	0.00643519	0.0064634	0.00649385	0.00652667	0.0065615	0.00659909	0.00663884	0.00668069	0.00672461	0.00677134	0.0068198	0.00687055	0.00692368	0.00697877	0.00703558	0.00709447	0.00715555	0.00721783	0.00728234	0.0073485	0.0074164	0.00748599	0.0075572	0.00762964	0.00770298	0.00777815	0.00785428	0.00793172	0.00801025	0.00809002	0.00817091	0.00825277	0.00833549	0.0084187	0.00850337
0.00718525	0.00719111	0.00719856	0.00720791	0.0072188	0.00723131	0.00724556	0.00726168	0.0072798	0.0072999	0.00732179	0.00734569	0.00737151	0.00739945	0.00742962	0.00746167	0.00749583	0.00753212	0.00757074	0.00761129	0.00765394	0.00769871	0.00774517	0.00779386	0.00784463	0.00789725	0.00795157	0.00800795	0.00806651	0.00812627	0.0081878	0.00825108	0.00831591	0.00838247	0.00845058	0.00851984	0.00859076	0.00866312	0.0087363	0.00881031	0.00888609	0.00896285	0.00904032	0.00911891	0.00919817	0.0092787	0.00936014	0.00944226	0.00952467	0.00960844
0.00809759	0.00810965	0.00812326	0.00813853	0.00815532	0.00817358	0.00819359	0.00821568	0.00823958	0.00826511	0.00829248	0.00832188	0.00835315	0.00838637	0.0084219	0.00845904	0.00849788	0.00853895	0.00858226	0.0086275	0.00867425	0.00872292	0.00877349	0.00882594	0.0088803	0.00893603	0.0089936	0.00905288	0.00911408	0.00917639	0.00924032	0.00930562	0.00937243	0.0094406	0.00951063	0.0095814	0.00965353	0.00972699	0.00980097	0.00987608	0.00995248	0.0100299	0.0101073	0.0101863	0.0102659	0.0103461	0.0104271	0.0105089	0.010591	0.0106742
0.00899089	0.0090079	0.00902625	0.00904642	0.00906797	0.0090911	0.0091159	0.00914277	0.00917133	0.00920135	0.00923328	0.00926724	0.00930308	0.00934052	0.0093801	0.00942151	0.00946459	0.00950937	0.00955651	0.00960532	0.00965583	0.00970777	0.00976166	0.0098172	0.00987442	0.00993305	0.00999313	0.010055	0.0101183	0.0101828	0.0102486	0.0103159	0.0103843	0.010454	0.0105253	0.0105976	0.0106707	0.010745	0.0108203	0.0108961	0.0109729	0.0110506	0.0111287	0.0112079	0.0112877	0.0113679	0.0114487	0.0115303	0.0116123	0.0116948
0.00985732	0.00987835	0.00990075	0.00992489	0.00995042	0.00997759	0.0100065	0.0100371	0.0100693	0.0101032	0.010139	0.0101766	0.0102162	0.0102571	0.0103001	0.0103449	0.0103914	0.0104394	0.0104894	0.0105414	0.0105947	0.0106495	0.0107061	0.0107642	0.0108237	0.0108847	0.0109473	0.0110108	0.0110759	0.0111422	0.0112097	0.0112785	0.0113483	0.0114195	0.0114918	0.0115651	0.0116391	0.0117142	0.0117903	0.0118668	0.0119441	0.012022	0.0121007	0.0121799	0.0122597	0.01234	0.0124208	0.0125021	0.0125837	0.0126657
0.0106911	0.0107155	0.0107414	0.0107685	0.0107974	0.0108279	0.01086	0.0108937	0.0109291	0.0109662	0.011005	0.0110456	0.0110881	0.0111321	0.0111777	0.0112254	0.0112746	0.0113254	0.011378	0.0114323	0.011488	0.011545	0.0116037	0.0116638	0.0117254	0.0117882	0.0118524	0.0119176	0.011984	0.0120519	0.0121208	0.0121907	0.0122617	0.0123337	0.0124069	0.012481	0.0125557	0.0126315	0.0127079	0.0127851	0.0128625	0.0129408	0.0130196	0.0130991	0.0131786	0.0132587	0.0133394	0.0134202	0.0135014	0.0135828
0.0114875	0.0115146	0.0115433	0.0115731	0.0116045	0.0116376	0.0116725	0.0117088	0.0117468	0.0117864	0.0118277	0.0118707	0.0119156	0.0119621	0.01201	0.0120596	0.0121111	0.0121641	0.012219	0.0122752	0.0123327	0.0123914	0.0124517	0.0125135	0.0125765	0.0126408	0.012706	0.0127725	0.01284	0.0129091	0.0129789	0.0130497	0.0131215	0.0131941	0.0132679	0.0133427	0.0134179	0.0134937	0.0135704	0.0136479	0.0137254	0.0138038	0.0138827	0.0139618	0.0140413	0.0141211	0.0142012	0.0142815	0.0143621	0.0144429
0.0122428	0.012272	0.0123029	0.012335	0.0123685	0.0124036	0.0124407	0.0124791	0.0125192	0.0125608	0.012604	0.0126489	0.0126956	0.0127441	0.012794	0.0128451	0.0128981	0.012953	0.0130093	0.013067	0.0131258	0.0131859	0.0132476	0.0133105	0.0133745	0.0134398	0.0135061	0.0135733	0.0136416	0.0137111	0.0137816	0.013853	0.0139254	0.0139982	0.0140724	0.0141474	0.0142225	0.0142984	0.0143753	0.0144526	0.0145302	0.0146083	0.0146868	0.0147655	0.0148444	0.0149242	0.0150036	0.0150833	0.015163	0.015243
0.0129536	0.0129846	0.0130171	0.0130508	0.0130862	0.013123	0.0131616	0.0132015	0.0132431	0.0132862	0.013331	0.0133776	0.0134257	0.0134752	0.0135264	0.0135792	0.0136335	0.0136893	0.0137468	0.0138053	0.013865	0.0139262	0.0139889	0.0140526	0.0141172	0.014183	0.0142498	0.0143176	0.0143863	0.014456	0.0145268	0.0145983	0.0146709	0.0147439	0.0148175	0.0148926	0.0149679	0.0150434	0.0151199	0.0151968	0.0152743	0.0153518	0.0154297	0.0155078	0.0155864	0.0156651	0.015744	0.0158226	0.0159015	0.0159803
0.013617	0.0136491	0.0136828	0.0137181	0.0137546	0.0137927	0.0138324	0.0138736	0.0139163	0.0139607	0.0140066	0.0140542	0.0141032	0.0141536	0.0142057	0.0142594	0.0143146	0.014371	0.014429	0.0144884	0.0145487	0.0146104	0.0146733	0.0147375	0.0148024	0.0148684	0.0149351	0.0150032	0.015072	0.0151417	0.0152124	0.0152838	0.0153559	0.0154287	0.0155021	0.0155763	0.0156514	0.0157266	0.0158025	0.0158787	0.0159552	0.0160322	0.0161094	0.0161866	0.0162643	0.0163418	0.0164196	0.0164972	0.0165751	0.0166526
0.0142305	0.0142635	0.0142981	0.0143341	0.0143717	0.0144107	0.014451	0.0144931	0.0145369	0.0145818	0.0146283	0.0146765	0.014726	0.014777	0.0148296	0.014884	0.0149393	0.0149959	0.0150541	0.0151138	0.0151745	0.0152361	0.0152988	0.015363	0.015428	0.0154937	0.0155604	0.0156281	0.0156969	0.0157664	0.0158364	0.0159072	0.0159788	0.0160512	0.016124	0.0161974	0.0162715	0.016346	0.0164207	0.0164958	0.0165715	0.0166477	0.0167238	0.0167998	0.0168761	0.0169524	0.0170288	0.0171052	0.0171817	0.017258
0.0147918	0.0148255	0.0148607	0.0148971	0.0149352	0.0149748	0.0150156	0.0150581	0.0151022	0.0151475	0.015194	0.0152423	0.0152923	0.0153437	0.0153964	0.0154507	0.015506	0.0155626	0.0156207	0.0156801	0.0157407	0.015802	0.0158643	0.0159279	0.0159926	0.0160577	0.016124	0.016191	0.0162593	0.016328	0.0163972	0.0164671	0.0165378	0.0166095	0.0166815	0.0167539	0.0168265	0.0168998	0.0169733	0.0170473	0.0171218	0.0171966	0.0172711	0.0173457	0.0174206	0.0174954	0.0175704	0.0176449	0.0177198	0.0177945
0.0152992	0.0153332	0.0153686	0.0154051	0.0154434	0.0154831	0.0155242	0.0155669	0.0156107	0.015656	0.0157027	0.0157509	0.0158006	0.0158519	0.0159043	0.015958	0.0160131	0.0160696	0.0161271	0.0161858	0.0162457	0.0163065	0.0163682	0.0164309	0.0164948	0.0165591	0.0166243	0.0166906	0.0167576	0.0168254	0.0168936	0.0169623	0.0170318	0.017102	0.017173	0.0172439	0.0173153	0.0173869	0.0174589	0.0175317	0.0176046	0.0176773	0.0177503	0.0178232	0.0178962	0.0179692	0.0180423	0.0181152	0.0181879	0.0182606
0.0157511	0.0157851	0.0158201	0.0158566	0.0158947	0.0159342	0.0159752	0.0160176	0.0160611	0.0161061	0.0161525	0.0162005	0.0162497	0.0163002	0.016352	0.0164049	0.0164595	0.0165153	0.0165717	0.0166292	0.0166881	0.0167482	0.016809	0.0168706	0.0169332	0.0169963	0.0170604	0.0171255	0.0171911	0.0172575	0.0173243	0.0173917	0.0174596	0.0175282	0.0175972	0.0176667	0.0177365	0.0178064	0.0178767	0.0179474	0.0180184	0.018089	0.0181599	0.0182309	0.0183019	0.0183728	0.0184438	0.0185146	0.0185852	0.0186556
0.0161456	0.0161792	0.016214	0.0162503	0.0162878	0.0163269	0.0163674	0.0164094	0.0164523	0.0164966	0.0165422	0.0165893	0.0166379	0.0166874	0.0167384	0.0167905	0.0168438	0.0168986	0.0169539	0.0170099	0.0170677	0.0171264	0.0171858	0.0172459	0.0173071	0.0173687	0.0174312	0.0174948	0.0175589	0.0176234	0.0176884	0.0177542	0.0178206	0.0178871	0.017954	0.0180215	0.0180894	0.0181572	0.0182254	0.0182936	0.0183624	0.0184309	0.0184996	0.0185681	0.0186368	0.0187054	0.0187739	0.0188425	0.0189106	0.0189788
0.0164822	0.016515	0.0165491	0.016585	0.016622	0.0166603	0.0166997	0.0167409	0.0167831	0.0168264	0.016871	0.0169172	0.0169645	0.017013	0.0170625	0.0171133	0.0171655	0.0172186	0.0172727	0.0173273	0.0173832	0.0174402	0.0174978	0.0175563	0.0176155	0.0176756	0.0177361	0.0177978	0.01786	0.0179224	0.0179856	0.0180491	0.0181134	0.0181779	0.0182427	0.0183078	0.018373	0.0184387	0.0185045	0.0185704	0.0186364	0.0187026	0.0187685	0.0188345	0.0189006	0.0189665	0.0190323	0.0190981	0.0191637	0.019229
0.0167596	0.0167916	0.0168247	0.0168597	0.016896	0.0169334	0.0169717	0.0170115	0.0170525	0.0170946	0.0171383	0.0171832	0.017229	0.017276	0.0173241	0.0173731	0.0174237	0.0174752	0.0175273	0.0175803	0.0176341	0.0176888	0.0177445	0.0178013	0.0178584	0.0179164	0.0179749	0.0180342	0.0180942	0.0181545	0.018215	0.0182763	0.018338	0.0184003	0.0184626	0.018525	0.0185877	0.0186507	0.0187139	0.0187771	0.0188403	0.0189036	0.0189666	0.0190296	0.0190929	0.0191561	0.0192188	0.0192814	0.0193441	0.0194064
0.0169769	0.017008	0.0170401	0.0170739	0.0171091	0.0171452	0.0171823	0.0172207	0.0172604	0.0173012	0.0173433	0.0173864	0.0174309	0.0174762	0.0175223	0.0175697	0.0176182	0.0176676	0.0177177	0.0177683	0.01782	0.0178727	0.0179261	0.0179803	0.0180354	0.0180909	0.0181472	0.0182038	0.0182611	0.0183191	0.018377	0.0184356	0.0184946	0.0185541	0.0186135	0.0186732	0.0187333	0.0187932	0.0188533	0.0189133	0.0189736	0.0190337	0.0190936	0.0191537	0.0192137	0.0192739	0.0193334	0.0193927	0.019452	0.0195113
0.0171339	0.0171642	0.0171951	0.0172273	0.0172608	0.0172957	0.0173316	0.0173684	0.0174063	0.0174456	0.0174859	0.0175271	0.0175696	0.0176131	0.0176573	0.0177025	0.0177489	0.0177957	0.0178434	0.0178919	0.0179412	0.0179914	0.0180423	0.0180939	0.0181462	0.018199	0.0182527	0.0183066	0.0183613	0.0184163	0.0184717	0.0185272	0.0185832	0.0186397	0.0186961	0.0187527	0.0188094	0.0188663	0.0189231	0.0189799	0.0190367	0.0190934	0.0191501	0.0192069	0.0192633	0.0193198	0.0193762	0.0194323	0.0194879	0.0195437
0.0172305	0.0172593	0.017289	0.0173196	0.0173515	0.0173848	0.0174191	0.0174541	0.0174903	0.0175276	0.017566	0.0176053	0.0176455	0.0176867	0.0177288	0.0177718	0.0178154	0.01786	0.0179051	0.0179512	0.0179977	0.0180451	0.0180931	0.018142	0.0181914	0.0182413	0.0182919	0.0183429	0.0183946	0.0184467	0.0184991	0.0185513	0.0186042	0.0186573	0.0187105	0.0187637	0.0188172	0.0188704	0.0189236	0.0189772	0.0190303	0.0190834	0.0191365	0.0191898	0.0192424	0.0192952	0.0193479	0.0194004	0.0194524	0.019504
0.0172666	0.0172936	0.0173219	0.0173512	0.0173813	0.0174126	0.0174452	0.0174783	0.0175123	0.0175476	0.0175839	0.017621	0.0176589	0.0176976	0.0177372	0.0177778	0.0178188	0.0178604	0.017903	0.0179462	0.0179898	0.0180341	0.0180793	0.0181251	0.0181715	0.0182184	0.0182657	0.0183136	0.0183618	0.0184108	0.0184597	0.0185087	0.0185581	0.0186076	0.0186573	0.0187071	0.0187569	0.0188064	0.0188559	0.0189058	0.0189551	0.0190045	0.0190536	0.0191031	0.019152	0.0192008	0.0192495	0.0192979	0.019346	0.0193939
0.0172423	0.0172676	0.0172943	0.0173219	0.0173501	0.0173793	0.0174099	0.0174413	0.0174729	0.0175058	0.0175399	0.0175749	0.0176102	0.0176462	0.0176832	0.0177209	0.0177592	0.0177979	0.0178372	0.0178775	0.0179182	0.0179594	0.0180014	0.0180441	0.0180871	0.0181305	0.0181746	0.0182192	0.0182641	0.0183092	0.0183546	0.0184001	0.0184458	0.0184918	0.0185376	0.0185838	0.0186297	0.0186753	0.0187209	0.0187665	0.0188121	0.0188575	0.0189027	0.0189479	0.0189929	0.0190374	0.0190819	0.0191263	0.0191703	0.0192143
0.0171581	0.0171818	0.0172067	0.0172321	0.0172583	0.0172855	0.0173139	0.0173431	0.0173729	0.0174032	0.0174348	0.0174673	0.0175	0.0175334	0.0175676	0.0176023	0.0176374	0.017673	0.0177094	0.0177464	0.0177839	0.0178219	0.0178607	0.0178997	0.0179391	0.017979	0.0180198	0.0180609	0.0181019	0.0181431	0.0181847	0.0182268	0.0182687	0.0183108	0.0183527	0.0183946	0.0184366	0.0184782	0.0185197	0.0185611	0.0186025	0.0186437	0.0186849	0.0187258	0.0187663	0.0188067	0.018847	0.0188871	0.0189268	0.0189661
0.0170146	0.0170367	0.0170596	0.0170831	0.0171072	0.0171323	0.0171583	0.0171851	0.0172126	0.0172405	0.0172694	0.0172991	0.0173293	0.0173598	0.0173908	0.0174227	0.0174546	0.0174871	0.0175203	0.0175541	0.017588	0.0176225	0.0176578	0.0176932	0.0177291	0.0177653	0.0178022	0.0178396	0.0178768	0.0179141	0.017952	0.0179902	0.0180283	0.0180659	0.0181037	0.0181415	0.018179	0.0182167	0.0182539	0.0182912	0.0183279	0.0183648	0.0184015	0.0184379	0.0184743	0.0185104	0.018546	0.0185814	0.0186166	0.0186514
0.0168129	0.0168332	0.016854	0.0168754	0.0168975	0.0169204	0.0169439	0.0169683	0.0169934	0.0170189	0.0170451	0.0170718	0.0170989	0.0171267	0.0171547	0.0171832	0.017212	0.0172414	0.0172713	0.0173014	0.0173319	0.0173628	0.0173942	0.0174261	0.0174585	0.0174908	0.0175236	0.0175569	0.0175904	0.0176239	0.0176576	0.0176915	0.0177253	0.0177591	0.0177925	0.0178259	0.017859	0.0178924	0.0179255	0.0179581	0.0179903	0.0180225	0.0180547	0.0180866	0.0181185	0.01815	0.0181808	0.0182114	0.018242	0.0182721
0.016554	0.0165722	0.0165913	0.0166105	0.0166306	0.0166511	0.0166721	0.0166939	0.0167164	0.0167396	0.0167629	0.0167867	0.0168107	0.0168356	0.0168607	0.0168857	0.0169111	0.0169371	0.0169637	0.0169903	0.0170171	0.0170442	0.0170719	0.0171002	0.0171286	0.0171573	0.0171859	0.0172149	0.0172443	0.0172738	0.0173033	0.0173328	0.0173624	0.0173917	0.0174209	0.01745	0.0174787	0.0175072	0.0175356	0.0175637	0.0175915	0.0176192	0.0176466	0.0176738	0.0177007	0.0177276	0.0177536	0.0177794	0.0178053	0.0178307
0.0162392	0.0162556	0.0162725	0.0162897	0.0163076	0.0163258	0.0163445	0.0163638	0.0163836	0.016404	0.0164246	0.0164453	0.0164665	0.0164883	0.01651	0.0165317	0.0165538	0.0165763	0.0165992	0.0166223	0.0166456	0.016669	0.0166928	0.0167171	0.0167414	0.0167661	0.016791	0.0168158	0.0168407	0.0168658	0.0168913	0.0169166	0.0169415	0.0169663	0.0169912	0.017016	0.0170399	0.0170635	0.0170872	0.0171106	0.0171336	0.0171567	0.0171795	0.0172018	0.0172237	0.0172455	0.0172669	0.0172878	0.0173088	0.0173292
0.0158703	0.0158848	0.0158996	0.0159149	0.0159304	0.0159463	0.0159627	0.0159794	0.0159965	0.0160139	0.0160319	0.0160499	0.0160679	0.0160862	0.0161048	0.0161233	0.016142	0.016161	0.0161802	0.0161997	0.0162194	0.016239	0.0162589	0.0162789	0.0162993	0.01632	0.0163407	0.0163613	0.0163819	0.0164027	0.0164238	0.0164447	0.016465	0.0164851	0.0165053	0.0165253	0.0165449	0.0165638	0.0165829	0.0166012	0.0166194	0.0166376	0.0166556	0.016673	0.0166899	0.0167065	0.0167231	0.0167393	0.016755	0.0167703
0.0154493	0.0154617	0.0154745	0.0154876	0.0155011	0.0155147	0.0155286	0.0155429	0.0155573	0.015572	0.0155868	0.0156019	0.0156169	0.0156319	0.0156473	0.0156627	0.015678	0.0156935	0.0157091	0.0157248	0.0157406	0.0157566	0.0157726	0.0157885	0.0158046	0.0158213	0.0158377	0.015854	0.0158703	0.0158867	0.0159034	0.0159195	0.0159353	0.0159507	0.0159661	0.0159815	0.0159963	0.0160106	0.0160247	0.0160384	0.0160516	0.0160647	0.0160776	0.0160902	0.0161021	0.0161136	0.016125	0.0161361	0.0161469	0.016157
0.0149779	0.0149887	0.0149994	0.0150104	0.0150217	0.0150332	0.0150446	0.0150564	0.0150683	0.0150802	0.015092	0.015104	0.0151159	0.0151279	0.0151401	0.0151522	0.0151642	0.0151761	0.0151879	0.0151998	0.0152118	0.0152242	0.0152363	0.0152481	0.0152602	0.0152724	0.0152848	0.0152967	0.0153088	0.0153208	0.0153324	0.015344	0.0153551	0.0153661	0.0153767	0.0153872	0.0153973	0.0154067	0.0154159	0.0154247	0.015433	0.015441	0.0154489	0.0154563	0.0154633	0.0154694	0.0154756	0.0154815	0.0154873	0.0154923
0.0144584	0.0144678	0.0144767	0.0144856	0.0144949	0.0145041	0.0145131	0.0145225	0.014532	0.0145409	0.01455	0.0145589	0.0145681	0.014577	0.0145858	0.0145945	0.0146031	0.0146116	0.0146198	0.014628	0.0146364	0.0146448	0.014653	0.0146607	0.0146686	0.0146766	0.0146846	0.0146925	0.0146998	0.0147074	0.0147144	0.0147212	0.0147278	0.0147342	0.0147402	0.0147454	0.0147506	0.0147552	0.0147594	0.0147633	0.0147668	0.0147696	0.0147723	0.0147746	0.0147764	0.0147775	0.0147785	0.0147792	0.0147796	0.0147793
0.0138939	0.0139017	0.0139091	0.0139161	0.0139233	0.0139305	0.0139374	0.0139441	0.013951	0.0139573	0.0139636	0.0139697	0.0139759	0.0139819	0.0139872	0.0139925	0.0139978	0.0140031	0.014008	0.0140124	0.0140168	0.0140214	0.0140258	0.0140297	0.0140332	0.014037	0.0140408	0.0140443	0.0140472	0.0140499	0.0140524	0.0140546	0.0140565	0.0140582	0.0140593	0.0140597	0.0140597	0.0140596	0.0140587	0.0140575	0.0140562	0.014054	0.0140513	0.0140483	0.014045	0.0140411	0.0140368	0.0140322	0.0140271	0.0140217
0.0132875	0.0132937	0.0132995	0.0133051	0.0133104	0.0133154	0.0133201	0.0133245	0.0133286	0.0133327	0.0133364	0.0133396	0.0133427	0.0133457	0.0133481	0.0133501	0.0133521	0.013354	0.0133555	0.0133561	0.0133567	0.0133573	0.0133579	0.0133578	0.0133573	0.0133569	0.0133566	0.0133555	0.013354	0.0133522	0.0133502	0.0133476	0.0133448	0.0133414	0.0133377	0.0133333	0.0133285	0.0133234	0.0133175	0.0133112	0.0133046	0.0132975	0.0132895	0.0132813	0.0132729	0.0132637	0.0132538	0.0132441	0.0132337	0.013223
0.0126428	0.0126473	0.0126516	0.0126555	0.0126591	0.0126621	0.0126649	0.012667	0.0126688	0.0126705	0.0126716	0.0126722	0.0126723	0.0126722	0.0126718	0.0126708	0.0126694	0.0126678	0.0126657	0.0126633	0.0126603	0.0126568	0.0126533	0.0126495	0.0126451	0.0126404	0.0126355	0.0126302	0.0126243	0.0126179	0.0126112	0.0126039	0.0125963	0.0125882	0.0125797	0.0125702	0.0125604	0.0125504	0.0125396	0.0125282	0.0125163	0.012504	0.0124909	0.0124773	0.0124635	0.0124491	0.0124343	0.0124189	0.0124032	0.0123869
0.0119632	0.0119665	0.0119693	0.0119718	0.0119737	0.0119749	0.0119757	0.0119758	0.0119754	0.0119747	0.0119734	0.0119714	0.0119687	0.0119657	0.0119624	0.0119585	0.0119539	0.0119489	0.0119434	0.0119376	0.0119311	0.0119238	0.0119163	0.0119086	0.0119004	0.0118915	0.0118821	0.0118725	0.0118622	0.0118512	0.0118397	0.011828	0.0118156	0.0118026	0.0117891	0.0117748	0.0117599	0.0117446	0.0117289	0.0117123	0.0116954	0.0116777	0.0116594	0.0116403	0.0116212	0.0116017	0.0115817	0.0115608	0.0115394	0.0115178
0.0112531	0.0112554	0.0112571	0.0112583	0.0112587	0.0112584	0.0112574	0.0112555	0.0112528	0.0112499	0.0112464	0.0112419	0.0112366	0.0112309	0.0112246	0.0112178	0.0112104	0.011202	0.011193	0.0111837	0.0111739	0.0111631	0.0111516	0.0111399	0.0111277	0.0111149	0.0111012	0.011087	0.0110721	0.0110567	0.0110406	0.0110241	0.0110071	0.0109892	0.0109705	0.0109513	0.0109315	0.0109109	0.0108901	0.0108682	0.0108458	0.010823	0.0107994	0.0107752	0.0107505	0.0107256	0.0106999	0.0106737	0.0106467	0.0106197
0.010518	0.0105195	0.0105202	0.0105199	0.0105191	0.0105175	0.010515	0.0105112	0.0105065	0.0105013	0.0104958	0.0104892	0.0104814	0.0104729	0.0104638	0.0104542	0.0104438	0.0104324	0.0104201	0.0104072	0.0103938	0.0103798	0.0103646	0.0103487	0.0103326	0.0103156	0.0102976	0.0102789	0.0102599	0.0102399	0.0102191	0.0101975	0.0101756	0.0101528	0.0101291	0.0101049	0.01008	0.0100544	0.0100281	0.0100011	0.00997305	0.00994474	0.0099161	0.00988649	0.0098561	0.00982527	0.00979404	0.00976227	0.00972986	0.00969732
0.00976344	0.00976458	0.00976445	0.00976342	0.00976144	0.00975855	0.00975441	0.00974914	0.00974273	0.00973559	0.00972795	0.00971926	0.00970932	0.00969819	0.00968631	0.00967388	0.00966045	0.00964614	0.00963075	0.00961446	0.00959739	0.00957985	0.00956132	0.00954126	0.00952086	0.00949981	0.00947772	0.00945445	0.00943094	0.00940649	0.00938081	0.00935437	0.00932735	0.00929973	0.00927099	0.00924148	0.00921125	0.00918034	0.00914865	0.0091161	0.00908259	0.0090486	0.00901435	0.00897939	0.00894306	0.00890643	0.00886943	0.00883191	0.00879391	0.00875579
0.00899705	0.00899791	0.00899754	0.00899572	0.00899268	0.00898875	0.00898349	0.00897684	0.00896902	0.00896027	0.00895043	0.00893959	0.00892743	0.00891401	0.00889967	0.00888443	0.00886813	0.00885073	0.00883248	0.00881276	0.00879223	0.00877085	0.00874861	0.00872514	0.00870039	0.00867502	0.0086486	0.00862102	0.00859256	0.00856348	0.00853309	0.00850154	0.00846935	0.00843644	0.00840268	0.00836769	0.00833187	0.00829539	0.00825812	0.00821993	0.00818073	0.00814094	0.00810052	0.00805963	0.00801757	0.00797485	0.00793178	0.00788833	0.00784429	0.0077999
0.00822836	0.00822895	0.00822842	0.00822627	0.00822246	0.00821757	0.00821131	0.00820362	0.00819454	0.00818434	0.0081724	0.00815951	0.00814527	0.00812965	0.00811291	0.00809503	0.00807591	0.0080555	0.00803417	0.00801144	0.00798727	0.00796211	0.00793607	0.00790885	0.0078801	0.0078501	0.00781913	0.00778716	0.00775378	0.00771978	0.00768445	0.00764779	0.00761027	0.00757187	0.00753239	0.00749179	0.00745034	0.00740789	0.00736454	0.00732029	0.00727516	0.00722913	0.00718245	0.00713487	0.00708668	0.00703769	0.00698798	0.00693785	0.00688719	0.0068363
0.0074687	0.00746955	0.00746905	0.00746694	0.00746288	0.0074571	0.00744992	0.00744129	0.00743125	0.00741958	0.007406	0.00739103	0.00737497	0.00735742	0.00733817	0.0073177	0.00729571	0.00727229	0.00724767	0.00722181	0.00719431	0.00716543	0.00713547	0.00710402	0.00707107	0.00703678	0.0070012	0.00696454	0.00692616	0.0068867	0.00684603	0.00680421	0.00676094	0.00671652	0.00667114	0.0066246	0.00657712	0.00652822	0.00647811	0.00642729	0.00637548	0.00632298	0.00626923	0.00621476	0.00615942	0.00610324	0.00604626	0.00598895	0.00593133	0.00587321
0.00673419	0.00673562	0.00673527	0.0067332	0.00672921	0.00672306	0.00671512	0.00670564	0.00669473	0.00668186	0.00666704	0.00665031	0.00663244	0.00661282	0.00659125	0.00656811	0.00654342	0.00651713	0.00648925	0.00645995	0.00642901	0.00639651	0.00636227	0.00632654	0.00628924	0.00625038	0.00621017	0.00616828	0.00612486	0.00607947	0.00603337	0.00598587	0.00593664	0.00588585	0.00583386	0.00578084	0.00572632	0.00567053	0.00561341	0.00555519	0.00549603	0.00543601	0.00537441	0.0053118	0.00524847	0.00518421	0.00511879	0.00505333	0.00498757	0.00492111
0.00604618	0.00604835	0.00604828	0.0060465	0.00604273	0.00603692	0.00602859	0.00601826	0.00600643	0.00599286	0.00597697	0.00595869	0.00593872	0.00591703	0.0058934	0.00586779	0.00584047	0.00581133	0.00578033	0.00574765	0.00571312	0.00567681	0.00563843	0.00559829	0.00555661	0.00551296	0.00546758	0.00542041	0.00537156	0.00532039	0.00526802	0.00521433	0.00515877	0.00510132	0.00504225	0.00498179	0.00491973	0.00485616	0.00479143	0.00472515	0.00465744	0.00458837	0.00451796	0.00444631	0.00437363	0.00429983	0.00422491	0.00414918	0.00407315	0.00399638
0.00543352	0.00543667	0.00543752	0.00543613	0.00543264	0.00542708	0.00541897	0.00540834	0.00539573	0.00538126	0.00536451	0.00534504	0.00532332	0.00529981	0.00527439	0.00524646	0.00521651	0.00518468	0.00515075	0.00511469	0.00507661	0.00503655	0.00499431	0.00494988	0.00490353	0.00485532	0.00480464	0.00475237	0.00469784	0.00464111	0.00458256	0.00452234	0.00445998	0.00439516	0.00432885	0.00426075	0.00419074	0.00411896	0.00404531	0.00397017	0.00389317	0.00381407	0.00373354	0.00365165	0.0035683	0.00348316	0.0033967	0.00330872	0.00321996	0.00313039
0.00493477	0.00493906	0.00494079	0.00494002	0.00493696	0.00493164	0.00492392	0.00491346	0.00490045	0.00488498	0.0048676	0.0048475	0.00482475	0.00479971	0.0047726	0.00474302	0.00471083	0.00467666	0.00464012	0.00460132	0.00456028	0.00451702	0.00447136	0.00442325	0.00437303	0.00432053	0.00426571	0.00420848	0.00414898	0.00408709	0.00402303	0.00395688	0.00388827	0.00381733	0.00374427	0.00366914	0.00359154	0.00351179	0.00342996	0.00334588	0.00325979	0.00317138	0.00308076	0.00298833	0.00289344	0.00279645	0.00269739	0.00259641	0.00249341	0.00238882
0.00459498	0.0046002	0.00460263	0.00460254	0.00460013	0.00459495	0.00458762	0.00457749	0.00456454	0.004549	0.00453102	0.00451063	0.00448742	0.00446183	0.00443364	0.0044031	0.00436982	0.00433406	0.00429615	0.00425574	0.00421288	0.00416756	0.00411989	0.00406974	0.0040173	0.00396212	0.00390479	0.00384497	0.00378255	0.00371762	0.00365021	0.00358049	0.00350857	0.00343421	0.00335711	0.00327773	0.00319621	0.00311212	0.0030255	0.00293663	0.00284538	0.00275187	0.00265594	0.00255746	0.00245644	0.00235267	0.00224684	0.00213868	0.00202788	0.00191472
0.00445602	0.00446116	0.0044642	0.00446438	0.00446218	0.0044573	0.00445009	0.0044404	0.00442798	0.00441285	0.00439483	0.0043747	0.00435196	0.00432659	0.00429838	0.00426798	0.00423512	0.00419948	0.00416162	0.00412132	0.00407871	0.00403358	0.00398615	0.0039365	0.0038844	0.00382966	0.00377272	0.00371365	0.00365224	0.00358831	0.00352203	0.00345365	0.00338311	0.00331069	0.0032357	0.0031585	0.00307961	0.00299879	0.00291584	0.00283082	0.00274424	0.00265592	0.00256611	0.00247462	0.00238158	0.00228713	0.00219181	0.00209582	0.00199907	0.00190205
0.0045379	0.00454225	0.00454468	0.00454469	0.00454248	0.00453784	0.00453043	0.00452082	0.00450904	0.0044947	0.00447743	0.00445774	0.00443598	0.00441171	0.00438488	0.00435568	0.00432432	0.00429065	0.00425447	0.00421602	0.00417572	0.00413321	0.00408858	0.00404171	0.00399281	0.00394191	0.00388887	0.00383406	0.00377746	0.003719	0.00365833	0.00359621	0.00353247	0.0034673	0.00340078	0.00333254	0.00326319	0.00319312	0.00312211	0.00304982	0.00297709	0.0029042	0.00283098	0.00275775	0.00268504	0.00261305	0.00254189	0.00247229	0.00240475	0.00233946
0.0048283	0.00483101	0.00483195	0.00483113	0.00482821	0.00482309	0.00481541	0.0048057	0.00479417	0.00478029	0.0047639	0.00474504	0.00472438	0.00470165	0.00467674	0.00464926	0.00462016	0.00458911	0.00455579	0.0045204	0.00448338	0.00444496	0.00440448	0.00436209	0.0043179	0.00427262	0.00422551	0.00417692	0.00412696	0.00407596	0.00402388	0.00397006	0.00391565	0.00386045	0.00380471	0.00374825	0.00369113	0.00363416	0.00357746	0.00352066	0.00346413	0.00340819	0.00335328	0.00329937	0.00324718	0.00319673	0.00314813	0.00310207	0.00305906	0.00301927
0.00528898	0.00528957	0.00528832	0.0052857	0.00528139	0.00527528	0.00526697	0.00525674	0.00524485	0.00523117	0.00521535	0.00519742	0.00517763	0.00515593	0.00513245	0.00510697	0.00508009	0.0050515	0.005021	0.00498889	0.00495527	0.00492052	0.00488419	0.00484646	0.00480745	0.0047674	0.00472631	0.00468401	0.00464072	0.00459705	0.00455261	0.00450731	0.00446155	0.00441574	0.00437002	0.00432403	0.00427818	0.00423257	0.00418804	0.00414441	0.00410119	0.00405914	0.00401852	0.00397979	0.00394289	0.00390793	0.0038754	0.00384555	0.00381884	0.0037953
0.00587407	0.00587204	0.00586829	0.00586338	0.00585714	0.00584939	0.00583988	0.00582874	0.00581596	0.00580176	0.00578581	0.00576814	0.00574887	0.00572769	0.00570509	0.00568108	0.00565573	0.00562899	0.00560082	0.00557124	0.00554051	0.00550853	0.00547552	0.00544145	0.00540649	0.0053709	0.0053346	0.00529725	0.00525945	0.00522171	0.00518343	0.00514485	0.00510621	0.00506774	0.00502948	0.00499177	0.00495436	0.00491761	0.00488212	0.00484789	0.00481452	0.00478246	0.00475204	0.00472344	0.00469683	0.00467245	0.00465058	0.0046312	0.00461475	0.00460147
0.00654308	0.00653804	0.00653146	0.00652397	0.0065154	0.00650552	0.00649423	0.00648153	0.00646754	0.00645211	0.0064354	0.00641716	0.00639766	0.00637663	0.00635422	0.00633072	0.00630606	0.00628037	0.00625336	0.00622528	0.00619632	0.00616647	0.00613567	0.00610415	0.00607202	0.00603941	0.00600653	0.00597276	0.00593873	0.00590495	0.00587144	0.00583752	0.00580398	0.00577068	0.00573771	0.00570555	0.00567441	0.00564374	0.00561453	0.00558669	0.00556	0.00553469	0.0055112	0.00548946	0.00546953	0.00545203	0.00543703	0.00542442	0.00541428	0.00540721
0.00726455	0.00725616	0.00724667	0.00723614	0.00722478	0.00721232	0.00719881	0.00718401	0.0071682	0.00715128	0.00713317	0.00711371	0.00709318	0.0070718	0.00704878	0.00702487	0.00699996	0.00697444	0.00694784	0.00692035	0.0068922	0.00686342	0.00683393	0.00680354	0.00677276	0.00674189	0.00671099	0.00667972	0.00664804	0.00661655	0.00658598	0.00655535	0.00652504	0.00649488	0.0064655	0.00643707	0.00640967	0.0063832	0.00635785	0.00633411	0.00631165	0.0062907	0.00627176	0.00625455	0.00623893	0.00622547	0.00621456	0.00620614	0.00620011	0.00619673
0.00801518	0.00800329	0.00799061	0.00797679	0.00796233	0.00794687	0.0079308	0.00791359	0.0078954	0.00787632	0.00785625	0.00783509	0.00781307	0.00779019	0.00776612	0.00774117	0.00771534	0.00768897	0.00766212	0.00763438	0.00760596	0.00757721	0.007548	0.00751804	0.00748757	0.00745725	0.00742715	0.00739681	0.00736645	0.00733637	0.00730683	0.00727783	0.00724922	0.00722126	0.00719381	0.00716749	0.0071421	0.00711807	0.00709531	0.00707377	0.00705376	0.00703545	0.00701913	0.00700434	0.00699115	0.00698005	0.00697137	0.00696536	0.0069616	0.00696035
0.00877803	0.00876238	0.00874619	0.00872903	0.00871111	0.00869249	0.00867345	0.00865337	0.00863219	0.00861048	0.0085881	0.00856474	0.00854048	0.00851556	0.00848988	0.00846332	0.0084358	0.00840831	0.00838027	0.00835123	0.00832185	0.00829219	0.00826229	0.00823185	0.00820119	0.00817022	0.0081399	0.00810974	0.00807953	0.00804961	0.00802031	0.00799156	0.00796355	0.00793617	0.00790973	0.00788408	0.0078597	0.00783663	0.00781493	0.0077946	0.00777568	0.00775853	0.00774303	0.00772947	0.00771742	0.0077074	0.00769964	0.0076946	0.00769169	0.00769111
0.0095403	0.00952072	0.0095008	0.00948017	0.00945838	0.0094363	0.00941389	0.00939062	0.00936623	0.00934144	0.0093162	0.00929022	0.00926317	0.00923576	0.009208	0.00917932	0.00914976	0.0091198	0.00908999	0.00905944	0.00902846	0.00899722	0.00896567	0.00893415	0.00890236	0.00887022	0.00883847	0.00880751	0.00877679	0.00874599	0.00871604	0.00868677	0.00865827	0.00863063	0.00860391	0.00857826	0.00855358	0.00853037	0.00850857	0.0084884	0.00846941	0.00845208	0.00843644	0.00842308	0.00841145	0.00840134	0.00839347	0.00838793	0.00838491	0.00838392
0.0102923	0.0102688	0.0102448	0.0102201	0.0101946	0.0101687	0.0101425	0.0101157	0.0100879	0.0100598	0.0100312	0.010002	0.00997202	0.00994147	0.00991097	0.00987968	0.00984771	0.00981502	0.00978267	0.00975005	0.00971664	0.00968314	0.00964957	0.00961617	0.0095826	0.00954868	0.00951503	0.00948229	0.00945009	0.00941799	0.00938643	0.00935595	0.00932607	0.00929727	0.00926949	0.00924284	0.00921737	0.00919304	0.00917021	0.00914894	0.00912926	0.0091111	0.00909444	0.00907996	0.00906761	0.00905684	0.0090479	0.00904129	0.00903709	0.00903512
0.0110262	0.0109984	0.0109702	0.0109413	0.0109119	0.010882	0.0108517	0.010821	0.0107895	0.0107578	0.0107256	0.0106928	0.0106594	0.0106255	0.0105915	0.0105572	0.0105222	0.0104867	0.0104512	0.0104157	0.0103797	0.0103434	0.0103072	0.010271	0.0102353	0.0101992	0.010163	0.0101278	0.0100934	0.0100592	0.0100257	0.0099932	0.00996143	0.00993062	0.00990085	0.00987253	0.00984545	0.00981957	0.00979486	0.0097718	0.00975062	0.00973111	0.0097127	0.0096962	0.00968208	0.00966982	0.00965911	0.00965092	0.00964503	0.00964115
0.0117356	0.0117034	0.0116708	0.0116376	0.0116038	0.0115697	0.0115352	0.0115002	0.0114649	0.0114291	0.0113929	0.0113561	0.011319	0.0112817	0.0112439	0.011206	0.0111677	0.0111288	0.0110898	0.0110509	0.0110117	0.0109723	0.0109331	0.0108938	0.0108549	0.0108161	0.0107773	0.0107392	0.0107017	0.010665	0.0106289	0.0105938	0.0105593	0.0105262	0.0104939	0.0104632	0.0104336	0.0104056	0.0103785	0.0103533	0.0103297	0.0103078	0.0102873	0.0102682	0.0102517	0.0102372	0.0102246	0.0102138	0.0102053	0.010199
0.0124151	0.0123784	0.0123413	0.0123037	0.0122654	0.0122267	0.0121878	0.0121484	0.0121087	0.0120686	0.0120282	0.0119872	0.0119461	0.0119046	0.0118628	0.0118211	0.0117791	0.0117365	0.0116939	0.0116512	0.0116083	0.0115654	0.0115226	0.0114797	0.0114371	0.011395	0.0113533	0.0113119	0.0112711	0.0112313	0.011192	0.0111535	0.0111161	0.01108	0.0110448	0.011011	0.0109787	0.0109479	0.010918	0.0108898	0.0108632	0.0108383	0.0108151	0.0107933	0.0107738	0.0107564	0.0107409	0.0107273	0.0107156	0.0107064
0.0130602	0.0130186	0.012977	0.0129347	0.0128918	0.0128485	0.0128048	0.0127609	0.0127166	0.0126721	0.012627	0.0125817	0.0125363	0.0124906	0.0124446	0.0123984	0.0123521	0.0123055	0.0122589	0.0122122	0.0121653	0.0121185	0.0120717	0.0120248	0.0119783	0.0119326	0.0118874	0.0118423	0.0117979	0.0117543	0.0117112	0.0116691	0.0116286	0.0115891	0.0115504	0.011513	0.0114775	0.0114432	0.0114102	0.0113783	0.0113484	0.0113202	0.0112937	0.0112689	0.0112458	0.0112251	0.0112061	0.0111891	0.011174	0.0111613
0.0136672	0.0136206	0.0135739	0.0135268	0.0134791	0.013431	0.0133826	0.0133339	0.0132848	0.0132355	0.0131857	0.0131358	0.0130859	0.0130355	0.012985	0.0129342	0.0128834	0.0128327	0.0127816	0.0127306	0.0126793	0.0126283	0.0125772	0.0125263	0.0124755	0.0124257	0.0123763	0.0123275	0.0122789	0.0122311	0.012184	0.0121383	0.0120938	0.0120504	0.0120081	0.0119668	0.0119272	0.0118891	0.0118524	0.0118169	0.0117833	0.0117511	0.0117208	0.0116924	0.0116655	0.0116408	0.0116182	0.0115973	0.0115786	0.011562
0.0142323	0.0141808	0.0141286	0.0140765	0.0140239	0.013971	0.0139177	0.0138639	0.01381	0.0137556	0.013701	0.0136462	0.0135915	0.0135363	0.013481	0.0134253	0.0133699	0.0133146	0.013259	0.0132032	0.0131472	0.0130918	0.0130363	0.0129809	0.0129257	0.0128714	0.0128173	0.0127642	0.0127117	0.0126596	0.0126084	0.0125583	0.0125093	0.0124615	0.0124152	0.0123699	0.012326	0.0122836	0.0122429	0.0122036	0.0121655	0.0121292	0.0120947	0.0120622	0.0120312	0.0120022	0.0119754	0.0119505	0.0119275	0.0119067
0.0147521	0.0146957	0.0146384	0.014581	0.0145233	0.0144652	0.0144068	0.0143479	0.0142889	0.0142295	0.0141698	0.01411	0.0140501	0.0139902	0.0139298	0.0138692	0.013809	0.0137488	0.0136882	0.0136274	0.0135668	0.0135065	0.0134463	0.0133861	0.0133264	0.0132673	0.0132086	0.0131506	0.0130937	0.0130374	0.0129816	0.0129267	0.0128729	0.0128208	0.0127701	0.0127204	0.012672	0.0126251	0.0125797	0.0125362	0.0124936	0.0124527	0.0124137	0.0123766	0.0123414	0.0123079	0.0122763	0.012247	0.0122195	0.0121942
0.0152244	0.0151626	0.0151003	0.0150375	0.0149746	0.0149113	0.0148476	0.0147835	0.0147192	0.0146546	0.0145898	0.0145249	0.0144596	0.0143946	0.0143291	0.0142635	0.0141979	0.0141326	0.0140669	0.0140012	0.0139358	0.0138704	0.0138051	0.0137399	0.0136753	0.0136114	0.013548	0.0134851	0.0134231	0.013362	0.0133018	0.0132419	0.0131833	0.0131266	0.0130712	0.0130167	0.0129634	0.0129117	0.0128616	0.0128132	0.012766	0.0127203	0.0126767	0.0126349	0.0125948	0.0125565	0.0125202	0.0124858	0.0124538	0.0124236
0.0156463	0.0155794	0.0155118	0.0154437	0.0153753	0.0153067	0.0152378	0.0151683	0.0150985	0.0150287	0.0149587	0.0148884	0.0148177	0.0147473	0.0146768	0.014606	0.0145349	0.0144642	0.0143933	0.0143226	0.0142519	0.0141814	0.0141109	0.0140407	0.0139711	0.013902	0.0138336	0.0137654	0.0136984	0.0136322	0.0135672	0.0135027	0.013439	0.013377	0.0133167	0.0132572	0.013199	0.0131423	0.0130874	0.0130337	0.0129815	0.012931	0.0128825	0.0128357	0.0127905	0.0127472	0.012706	0.0126665	0.0126293	0.0125942
0.016016	0.0159436	0.0158707	0.0157973	0.0157237	0.0156495	0.0155751	0.0155003	0.015425	0.0153498	0.0152746	0.0151989	0.0151225	0.0150467	0.0149708	0.0148946	0.0148182	0.0147421	0.0146659	0.01459	0.0145137	0.0144377	0.0143622	0.0142869	0.0142121	0.0141376	0.0140639	0.0139906	0.0139182	0.013847	0.0137768	0.0137074	0.0136389	0.0135712	0.0135055	0.013441	0.0133777	0.013316	0.0132558	0.0131968	0.0131395	0.0130839	0.0130304	0.0129781	0.0129278	0.0128793	0.0128329	0.0127883	0.0127458	0.0127053
0.0163315	0.0162537	0.0161755	0.0160968	0.0160176	0.015938	0.0158579	0.0157776	0.0156969	0.0156163	0.0155355	0.0154544	0.0153729	0.0152912	0.0152096	0.015128	0.0150463	0.0149646	0.014883	0.0148014	0.0147198	0.0146384	0.0145576	0.0144771	0.0143967	0.0143168	0.0142379	0.0141597	0.0140817	0.014005	0.0139294	0.013855	0.0137813	0.0137086	0.0136372	0.0135675	0.0134991	0.0134318	0.0133662	0.0133019	0.0132395	0.0131785	0.0131195	0.0130618	0.0130062	0.0129524	0.0129007	0.0128508	0.0128028	0.0127568
0.0165912	0.016508	0.0164244	0.0163403	0.0162555	0.0161704	0.0160849	0.0159991	0.0159129	0.0158268	0.0157403	0.0156537	0.0155668	0.0154796	0.0153923	0.0153053	0.015218	0.0151307	0.0150436	0.0149563	0.0148693	0.0147824	0.0146961	0.0146101	0.0145243	0.014439	0.0143548	0.0142711	0.0141882	0.0141057	0.0140245	0.0139447	0.013866	0.0137881	0.0137113	0.0136359	0.0135621	0.0134893	0.0134183	0.0133487	0.0132807	0.0132145	0.0131497	0.0130869	0.0130256	0.0129665	0.0129091	0.0128536	0.0128003	0.0127488
0.0167939	0.0167052	0.0166161	0.0165266	0.0164364	0.0163459	0.0162546	0.0161634	0.0160717	0.01598	0.0158879	0.0157958	0.0157033	0.0156107	0.0155178	0.015425	0.0153322	0.0152393	0.0151466	0.0150538	0.0149614	0.0148689	0.0147771	0.0146856	0.0145943	0.0145036	0.0144137	0.0143246	0.0142364	0.0141485	0.0140619	0.0139765	0.0138925	0.0138092	0.0137271	0.0136461	0.0135667	0.0134885	0.0134119	0.0133369	0.0132632	0.0131914	0.0131213	0.0130529	0.0129862	0.0129212	0.0128583	0.0127973	0.0127384	0.0126815
0.0169383	0.0168442	0.0167498	0.0166548	0.0165591	0.0164631	0.0163665	0.0162697	0.0161725	0.0160752	0.0159776	0.0158799	0.0157818	0.0156836	0.0155853	0.0154868	0.0153882	0.0152897	0.0151913	0.0150931	0.0149952	0.0148973	0.0147997	0.0147027	0.0146061	0.0145101	0.0144146	0.0143199	0.0142262	0.0141331	0.0140412	0.0139502	0.0138604	0.0137717	0.0136841	0.0135978	0.013513	0.0134294	0.0133471	0.0132662	0.0131872	0.0131097	0.0130342	0.0129601	0.0128878	0.0128172	0.0127486	0.0126823	0.0126178	0.0125552
0.0170239	0.0169244	0.0168246	0.0167241	0.0166228	0.0165213	0.0164195	0.0163171	0.0162146	0.0161117	0.0160086	0.0159053	0.0158017	0.0156979	0.0155942	0.0154901	0.0153858	0.0152815	0.0151778	0.0150741	0.0149705	0.0148671	0.0147641	0.0146613	0.0145594	0.0144579	0.0143572	0.0142571	0.0141578	0.0140595	0.013962	0.0138657	0.0137702	0.0136761	0.013583	0.0134914	0.0134009	0.0133118	0.0132238	0.0131375	0.0130531	0.0129699	0.0128886	0.0128092	0.0127312	0.012655	0.0125809	0.0125087	0.0124386	0.0123707
0.01705	0.0169454	0.01684	0.016734	0.0166273	0.0165204	0.0164132	0.0163054	0.0161974	0.0160891	0.0159805	0.0158715	0.0157626	0.0156534	0.0155442	0.0154346	0.0153248	0.0152149	0.0151056	0.0149965	0.0148873	0.0147785	0.0146701	0.0145618	0.0144544	0.0143476	0.0142415	0.014136	0.0140311	0.0139274	0.0138246	0.013723	0.0136222	0.0135225	0.0134242	0.013327	0.0132309	0.0131364	0.0130431	0.0129514	0.0128613	0.0127725	0.0126854	0.0126003	0.0125172	0.0124354	0.0123557	0.0122779	0.0122021	0.0121284
0.0170163	0.0169061	0.0167954	0.0166841	0.0165722	0.01646	0.0163474	0.0162344	0.0161211	0.0160074	0.0158932	0.0157789	0.0156646	0.01555	0.0154352	0.0153202	0.0152051	0.0150898	0.014975	0.0148603	0.0147458	0.0146316	0.0145177	0.0144041	0.0142914	0.0141794	0.014068	0.0139571	0.0138468	0.0137378	0.0136298	0.0135228	0.0134167	0.0133115	0.0132077	0.0131052	0.0130039	0.0129039	0.0128053	0.0127083	0.0126125	0.0125184	0.0124259	0.0123351	0.0122462	0.0121592	0.0120738	0.0119906	0.0119093	0.01183
0.0169226	0.0168071	0.016691	0.0165745	0.0164576	0.0163401	0.0162222	0.0161039	0.0159854	0.0158664	0.0157471	0.0156275	0.0155079	0.0153879	0.0152676	0.0151473	0.0150269	0.0149065	0.0147864	0.0146661	0.0145464	0.014427	0.0143078	0.014189	0.0140709	0.0139535	0.0138369	0.013721	0.0136057	0.0134914	0.0133781	0.0132657	0.0131544	0.013044	0.0129349	0.0128273	0.0127208	0.0126153	0.0125114	0.012409	0.0123078	0.0122084	0.0121107	0.0120146	0.01192	0.0118275	0.0117368	0.0116483	0.0115615	0.0114768
0.016769	0.0166484	0.0165272	0.0164056	0.0162837	0.0161612	0.016038	0.0159144	0.0157909	0.0156669	0.0155425	0.0154175	0.0152927	0.0151676	0.0150421	0.0149165	0.014791	0.0146656	0.0145399	0.0144146	0.0142898	0.0141653	0.0140409	0.013917	0.0137937	0.0136713	0.0135494	0.0134284	0.0133083	0.0131889	0.0130703	0.0129529	0.0128365	0.0127211	0.0126069	0.0124939	0.0123822	0.0122717	0.0121628	0.0120549	0.0119487	0.011844	0.0117411	0.0116395	0.0115398	0.0114422	0.0113463	0.0112525	0.0111603	0.0110701
0.0165562	0.0164305	0.0163045	0.0161779	0.016051	0.0159234	0.0157953	0.0156666	0.0155382	0.0154093	0.0152799	0.0151499	0.0150199	0.0148897	0.0147594	0.0146287	0.0144981	0.0143677	0.014237	0.0141066	0.0139767	0.0138473	0.0137179	0.013589	0.0134607	0.0133337	0.0132068	0.0130807	0.0129556	0.0128314	0.0127079	0.0125856	0.0124644	0.0123443	0.0122247	0.0121066	0.0119898	0.0118746	0.0117607	0.0116479	0.0115364	0.0114268	0.0113186	0.0112121	0.0111074	0.0110046	0.0109035	0.0108043	0.0107071	0.0106117
0.016285	0.0161544	0.0160235	0.015892	0.0157602	0.0156278	0.015495	0.0153615	0.0152281	0.0150943	0.0149601	0.0148255	0.0146906	0.0145555	0.0144203	0.0142847	0.0141491	0.0140139	0.0138787	0.0137435	0.0136087	0.0134742	0.01334	0.0132065	0.0130737	0.0129416	0.0128101	0.0126793	0.0125493	0.0124203	0.0122923	0.0121653	0.0120393	0.0119143	0.0117899	0.0116671	0.0115455	0.0114256	0.0113068	0.0111893	0.0110729	0.0109584	0.0108453	0.010734	0.0106244	0.0105166	0.0104103	0.0103063	0.0102042	0.0101039
0.0159561	0.0158208	0.0156851	0.015549	0.0154127	0.0152757	0.0151381	0.015	0.0148619	0.0147235	0.0145846	0.0144453	0.0143056	0.0141661	0.0140262	0.013886	0.0137458	0.0136059	0.013466	0.0133266	0.013187	0.0130479	0.0129089	0.0127709	0.0126337	0.0124968	0.0123609	0.0122255	0.012091	0.0119576	0.0118252	0.0116934	0.0115627	0.0114332	0.0113047	0.0111773	0.0110511	0.0109263	0.0108029	0.0106808	0.0105602	0.0104409	0.0103232	0.0102071	0.0100927	0.00998012	0.00986925	0.00976063	0.00965378	0.00954869
0.0155706	0.015431	0.0152909	0.0151503	0.0150096	0.0148681	0.0147259	0.0145837	0.0144411	0.0142981	0.0141548	0.0140112	0.0138671	0.0137229	0.0135786	0.0134342	0.0132896	0.0131453	0.0130007	0.0128568	0.0127131	0.0125699	0.0124266	0.0122843	0.0121427	0.0120014	0.0118612	0.0117215	0.0115828	0.0114452	0.0113083	0.0111722	0.0110371	0.0109034	0.0107709	0.0106391	0.0105085	0.0103792	0.0102511	0.0101249	0.01	0.00987656	0.00975435	0.00963389	0.00951502	0.00939794	0.00928279	0.00916942	0.00905808	0.00894838
0.0151307	0.0149868	0.0148424	0.0146976	0.0145523	0.0144067	0.0142604	0.0141141	0.0139673	0.0138198	0.0136723	0.0135247	0.0133765	0.013228	0.0130794	0.012931	0.0127823	0.0126337	0.0124852	0.0123367	0.0121894	0.012042	0.0118948	0.0117483	0.0116026	0.0114575	0.0113131	0.0111695	0.0110266	0.010885	0.0107441	0.010604	0.010465	0.0103272	0.0101903	0.0100546	0.00992004	0.00978661	0.00965451	0.00952407	0.00939509	0.00926741	0.00914123	0.00901681	0.00889396	0.00877262	0.00865319	0.0085353	0.00841973	0.00830582
0.0146377	0.0144899	0.0143414	0.0141926	0.0140433	0.0138935	0.0137435	0.0135932	0.0134424	0.0132911	0.0131395	0.012988	0.0128359	0.0126836	0.0125309	0.0123785	0.0122261	0.0120737	0.0119214	0.0117692	0.0116178	0.0114667	0.011316	0.0111657	0.011016	0.0108672	0.0107189	0.0105718	0.0104252	0.0102796	0.010135	0.00999141	0.00984868	0.00970686	0.00956625	0.00942687	0.00928865	0.00915145	0.00901561	0.00888114	0.00874821	0.00861675	0.00848688	0.0083587	0.00823209	0.00810686	0.00798319	0.00786139	0.00774171	0.00762404
0.0140937	0.0139422	0.0137902	0.0136377	0.0134846	0.0133311	0.0131773	0.0130234	0.0128689	0.0127141	0.0125587	0.0124034	0.0122479	0.012092	0.0119359	0.0117797	0.0116237	0.011468	0.0113121	0.0111565	0.0110013	0.0108467	0.0106926	0.010539	0.0103861	0.0102336	0.0100819	0.0099311	0.00978138	0.00963234	0.00948415	0.0093372	0.00919116	0.00904571	0.00890164	0.00875889	0.00861714	0.00847673	0.00833712	0.00819928	0.00806281	0.00792786	0.0077945	0.00766263	0.00753243	0.00740362	0.00727653	0.00715105	0.0070276	0.00690635
0.0135019	0.0133466	0.0131913	0.0130355	0.012879	0.0127221	0.0125647	0.0124073	0.0122496	0.0120916	0.0119328	0.0117738	0.011615	0.0114561	0.011297	0.0111376	0.0109782	0.0108192	0.0106603	0.0105016	0.0103433	0.0101855	0.0100283	0.00987155	0.00971547	0.00955993	0.00940522	0.00925123	0.00909836	0.00894614	0.00879502	0.00864486	0.00849589	0.00834739	0.00819995	0.00805416	0.00790937	0.0077656	0.00762302	0.0074819	0.00734245	0.00720429	0.00706762	0.00693238	0.0067989	0.00666693	0.00653682	0.00640801	0.00628104	0.00615636
0.0128648	0.0127063	0.0125477	0.0123888	0.0122293	0.0120693	0.0119088	0.0117483	0.0115876	0.0114265	0.011265	0.0111031	0.0109413	0.0107795	0.0106176	0.0104555	0.0102931	0.010131	0.00996939	0.00980836	0.00964718	0.00948657	0.0093266	0.00916721	0.00900844	0.00885022	0.00869276	0.0085361	0.00838034	0.00822539	0.00807155	0.00791868	0.00776668	0.00761571	0.00746564	0.00731699	0.00716946	0.00702275	0.00687762	0.00673368	0.00659126	0.00645013	0.00631063	0.00617265	0.00603617	0.00590129	0.00576821	0.00563664	0.00550666	0.00537853
0.012186	0.0120247	0.0118631	0.0117013	0.0115391	0.0113765	0.0112135	0.0110502	0.0108869	0.010723	0.010559	0.0103948	0.0102306	0.0100661	0.00990151	0.00973702	0.0095726	0.00940798	0.00924402	0.00908069	0.00891735	0.00875422	0.00859196	0.00843033	0.00826941	0.00810901	0.00794916	0.00779009	0.00763197	0.00747505	0.00731874	0.00716352	0.00700911	0.00685582	0.00670364	0.0065526	0.00640244	0.00625371	0.00610609	0.00595975	0.0058149	0.00567131	0.0055293	0.00538892	0.00524986	0.00511225	0.0049766	0.0048425	0.00471001	0.00457913
0.0114691	0.0113055	0.0111416	0.0109774	0.0108128	0.0106481	0.0104831	0.0103175	0.0101518	0.00998585	0.0098197	0.00965351	0.00948731	0.00932063	0.00915399	0.00898767	0.00882175	0.0086553	0.00848946	0.00832399	0.008159	0.00799413	0.00783006	0.00766688	0.0075041	0.00734186	0.00718015	0.00701923	0.00685956	0.00670104	0.00654299	0.00638564	0.00622947	0.00607445	0.00592061	0.0057677	0.00561579	0.00546498	0.00531566	0.00516744	0.00502085	0.00487532	0.00473119	0.0045886	0.00444772	0.00430791	0.00417021	0.00403419	0.00389947	0.00376644
0.0107188	0.0105535	0.0103879	0.0102217	0.0100555	0.00988913	0.00972232	0.00955518	0.00938783	0.00922031	0.00905261	0.008885	0.00871727	0.00854942	0.00838144	0.00821387	0.00804646	0.00787919	0.00771203	0.00754528	0.00737905	0.00721324	0.00704805	0.00688362	0.00671978	0.00655653	0.00639377	0.006232	0.0060713	0.00591152	0.00575246	0.00559422	0.00543695	0.00528086	0.005126	0.00497173	0.00481896	0.00466715	0.00451681	0.0043676	0.00421982	0.00407331	0.00392799	0.00378411	0.00364205	0.00350129	0.00336227	0.00322532	0.00308947	0.00295504
0.00994124	0.00977486	0.00960792	0.00944066	0.00927349	0.00910589	0.00893822	0.0087701	0.0086018	0.00843336	0.00826493	0.00809641	0.00792809	0.00775992	0.00759158	0.00742317	0.00725508	0.00708755	0.00692029	0.00675323	0.00658702	0.00642103	0.00625559	0.00609077	0.00592674	0.00576357	0.00560099	0.00543937	0.00527852	0.00511854	0.00495955	0.00480177	0.00464492	0.00448881	0.004334	0.00418032	0.0040278	0.00387663	0.00372664	0.00357792	0.00343086	0.00328507	0.00314063	0.00299772	0.00285658	0.00271708	0.00257924	0.00244374	0.00230989	0.00217769
0.00914328	0.00897651	0.00880931	0.00864181	0.00847425	0.00830653	0.00813879	0.00797068	0.00780247	0.00763415	0.00746589	0.00729759	0.0071297	0.00696214	0.00679442	0.00662645	0.00645908	0.00629246	0.00612634	0.00596048	0.00579507	0.00563049	0.00546636	0.00530307	0.00514054	0.00497883	0.00481813	0.00465834	0.00449937	0.00434144	0.00418486	0.00402943	0.00387512	0.00372184	0.00357002	0.00341979	0.00327097	0.00312353	0.00297772	0.00283349	0.00269145	0.00255146	0.00241345	0.00227742	0.00214402	0.00201339	0.00188564	0.00176159	0.00164118	0.00152484
0.00833418	0.00816794	0.00800167	0.00783505	0.0076684	0.00750166	0.00733489	0.00716818	0.00700154	0.00683481	0.00666819	0.00650172	0.00633564	0.00617015	0.00600483	0.0058395	0.00567476	0.00551094	0.00534777	0.00518525	0.00502311	0.00486222	0.00470216	0.00454293	0.00438487	0.00422789	0.004072	0.00391768	0.00376477	0.00361307	0.00346323	0.0033151	0.00316857	0.00302404	0.00288183	0.00274183	0.00260455	0.00246984	0.00233836	0.00221019	0.00208567	0.00196586	0.00185081	0.00174115	0.00163776	0.00154185	0.00145396	0.00137564	0.00130837	0.00125271
0.00752593	0.00736182	0.00719779	0.00703385	0.00687002	0.00670596	0.00654211	0.0063787	0.00621546	0.00605244	0.00588992	0.00572776	0.00556607	0.00540523	0.00524515	0.00508544	0.00492671	0.0047689	0.00461228	0.00445674	0.00430241	0.00414952	0.00399818	0.00384839	0.00370041	0.00355415	0.0034099	0.00326821	0.00312931	0.00299286	0.00285944	0.00272939	0.00260295	0.00248056	0.00236302	0.00225022	0.0021431	0.00204234	0.00194874	0.00186271	0.00178555	0.00171804	0.00166096	0.001615	0.00158113	0.00155949	0.00155016	0.00155304	0.00156799	0.00159386
0.00673511	0.00657548	0.00641606	0.0062571	0.00609866	0.00594048	0.00578266	0.00562551	0.00546875	0.00531292	0.00515808	0.00500434	0.00485143	0.00469984	0.00454966	0.00440074	0.00425343	0.00410791	0.00396426	0.00382311	0.00368381	0.00354724	0.00341342	0.00328298	0.00315588	0.00303226	0.00291267	0.0027977	0.00268788	0.00258342	0.00248495	0.00239305	0.00230838	0.00223146	0.00216332	0.00210384	0.00205384	0.00201389	0.00198458	0.00196572	0.00195749	0.00195996	0.00197283	0.00199488	0.00202669	0.00206718	0.00211487	0.00216972	0.00223063	0.0022968
0.0059856	0.00583384	0.00568285	0.00553284	0.0053838	0.00523589	0.00508879	0.00494303	0.00479838	0.00465536	0.00451445	0.00437554	0.00423862	0.00410385	0.00397167	0.00384219	0.00371584	0.00359282	0.00347314	0.00335783	0.00324663	0.00314004	0.00303873	0.00294298	0.00285305	0.00276978	0.00269326	0.00262403	0.00256285	0.00251003	0.00246584	0.00243051	0.0024044	0.00238755	0.0023804	0.00238214	0.0023925	0.00241134	0.0024387	0.0024739	0.00251617	0.00256497	0.00261976	0.00268011	0.00274536	0.00281557	0.00288923	0.00296619	0.00304595	0.0031281
0.00531154	0.00517346	0.00503658	0.00490159	0.00476849	0.00463754	0.00450857	0.00438215	0.00425816	0.00413714	0.00401948	0.0039053	0.00379505	0.00368873	0.00358659	0.0034892	0.00339727	0.0033104	0.00322919	0.00315411	0.00308628	0.00302492	0.00297088	0.00292412	0.00288497	0.0028541	0.0028313	0.00281646	0.00280981	0.00281117	0.00282042	0.00283701	0.00286139	0.00289265	0.00293062	0.00297481	0.00302446	0.00307914	0.00313924	0.00320365	0.00327185	0.00334364	0.00341859	0.00349664	0.0035771	0.00365997	0.00374479	0.00383103	0.00391845	0.00400688
0.00476159	0.00464494	0.00453083	0.00441962	0.0043119	0.00420754	0.00410692	0.00401051	0.00391837	0.0038309	0.00374809	0.00367088	0.00359921	0.00353344	0.00347374	0.00342048	0.00337387	0.0033339	0.00330051	0.00327427	0.00325551	0.00324404	0.00323947	0.00324169	0.00325083	0.00326709	0.00328976	0.0033187	0.00335365	0.0033941	0.00343971	0.00349035	0.00354603	0.00360591	0.00366961	0.00373702	0.00380764	0.00388101	0.00395738	0.00403631	0.00411682	0.00419933	0.00428367	0.0043693	0.00445623	0.00454453	0.00463343	0.00472311	0.00481333	0.0049035
0.00439729	0.0043117	0.00423041	0.00415351	0.00408133	0.00401425	0.00395205	0.00389562	0.00384484	0.00379997	0.00376103	0.00372827	0.00370198	0.00368191	0.00366833	0.00366102	0.0036599	0.00366519	0.00367624	0.00369322	0.00371615	0.0037446	0.00377832	0.00381717	0.00386092	0.00390912	0.0039617	0.0040184	0.00407878	0.00414255	0.00420925	0.00427913	0.004352	0.00442702	0.00450419	0.00458344	0.00466466	0.00474729	0.00483105	0.00491647	0.00500269	0.00508974	0.00517766	0.00526615	0.00535511	0.00544451	0.00553429	0.0056241	0.00571403	0.00580358
0.00427768	0.00423164	0.00419068	0.00415522	0.00412485	0.00410038	0.00408131	0.00406803	0.00406056	0.00405859	0.00406252	0.00407169	0.00408648	0.00410664	0.00413186	0.00416216	0.00419678	0.00423603	0.00427974	0.00432738	0.00437887	0.00443399	0.00449255	0.00455435	0.00461911	0.00468651	0.00475676	0.00482949	0.00490408	0.00498057	0.00505877	0.0051386	0.00522019	0.00530285	0.00538638	0.00547128	0.00555728	0.00564364	0.00573028	0.00581783	0.0059058	0.0059939	0.0060821	0.00617051	0.00625917	0.00634748	0.00643572	0.00652359	0.00661142	0.00669884
0.0044305	0.00442545	0.00442552	0.00443029	0.00444015	0.00445505	0.0044748	0.00449895	0.00452797	0.00456127	0.00459897	0.00464057	0.0046858	0.00473496	0.00478787	0.00484399	0.00490282	0.00496455	0.00502903	0.00509601	0.00516513	0.0052365	0.0053098	0.0053848	0.00546151	0.00553982	0.00561961	0.00570065	0.00578287	0.00586579	0.00594962	0.00603412	0.00611929	0.00620503	0.00629111	0.00637769	0.00646479	0.00655186	0.00663869	0.00672577	0.00681284	0.00689956	0.00698622	0.00707271	0.00715887	0.0072449	0.00732995	0.00741468	0.00749896	0.00758289
0.00483326	0.00486369	0.00489814	0.0049363	0.00497771	0.00502329	0.00507222	0.00512423	0.00517955	0.00523781	0.005299	0.00536252	0.00542823	0.00549628	0.00556676	0.00563908	0.00571302	0.00578842	0.00586542	0.00594369	0.0060231	0.00610356	0.00618502	0.00626727	0.00635024	0.00643392	0.00651849	0.0066031	0.00668836	0.0067738	0.00685969	0.00694558	0.00703143	0.00711733	0.00720327	0.00728897	0.00737468	0.00746058	0.00754593	0.00763054	0.00771484	0.00779855	0.00788221	0.00796559	0.00804813	0.00813013	0.00821125	0.0082917	0.00837151	0.00845087
0.0054309	0.00548785	0.00554755	0.00560982	0.0056738	0.00574032	0.00580933	0.00588005	0.0059529	0.00602743	0.00610346	0.0061809	0.0062594	0.00633914	0.00641988	0.00650172	0.0065845	0.00666774	0.00675162	0.00683594	0.00692061	0.00700579	0.00709104	0.00717661	0.0072621	0.00734761	0.00743348	0.00751919	0.00760474	0.00769007	0.0077753	0.00786014	0.00794465	0.00802892	0.00811258	0.00819584	0.00827873	0.00836159	0.00844394	0.0085251	0.00860532	0.0086851	0.00876455	0.00884347	0.00892155	0.00899849	0.00907485	0.00915027	0.00922471	0.00929863
0.00616514	0.00623981	0.00631649	0.00639441	0.0064737	0.00655393	0.00663576	0.00671837	0.00680191	0.00688642	0.00697141	0.00705692	0.00714299	0.0072292	0.00731579	0.00740266	0.00748986	0.00757702	0.00766398	0.00775083	0.00783768	0.00792425	0.00801041	0.00809637	0.00818189	0.00826712	0.00835205	0.0084367	0.00852069	0.00860396	0.00868685	0.00876908	0.00885063	0.00893174	0.00901205	0.00909167	0.00917061	0.009249	0.00932671	0.00940348	0.00947919	0.00955412	0.00962829	0.00970196	0.00977453	0.00984585	0.0099163	0.00998602	0.0100546	0.0101222
0.0069879	0.00707441	0.00716153	0.00724958	0.00733838	0.00742715	0.0075163	0.00760568	0.00769545	0.00778551	0.00787553	0.0079651	0.00805486	0.00814436	0.00823361	0.00832245	0.00841095	0.00849915	0.00858675	0.00867389	0.00876047	0.00884626	0.00893131	0.00901561	0.00909958	0.00918272	0.00926538	0.00934706	0.0094279	0.00950777	0.00958698	0.00966556	0.00974317	0.00981968	0.00989558	0.00997053	0.0100446	0.0101178	0.01019	0.0102612	0.0103316	0.0104008	0.0104691	0.0105366	0.0106029	0.0106679	0.0107321	0.0107951	0.0108574	0.0109182
0.00786537	0.00795922	0.00805284	0.00814659	0.00824053	0.00833397	0.00842724	0.00851998	0.00861274	0.0087053	0.00879715	0.00888836	0.00897894	0.0090693	0.00915879	0.00924741	0.00933524	0.00942226	0.00950876	0.0095944	0.00967896	0.00976243	0.00984502	0.00992638	0.0100072	0.010087	0.0101659	0.0102435	0.01032	0.0103956	0.0104702	0.0105441	0.0106166	0.0106877	0.010758	0.0108276	0.0108961	0.0109631	0.0110293	0.0110944	0.0111584	0.0112212	0.011283	0.0113437	0.0114032	0.0114613	0.0115183	0.0115744	0.0116295	0.0116831
0.00877442	0.00887193	0.00896916	0.00906546	0.00916151	0.00925692	0.00935158	0.00944562	0.0095389	0.00963165	0.0097234	0.00981412	0.00990384	0.00999275	0.0100807	0.0101676	0.0102533	0.010338	0.0104217	0.0105042	0.0105855	0.0106654	0.0107444	0.0108219	0.0108983	0.0109735	0.0110476	0.0111204	0.0111918	0.0112622	0.0113312	0.0113993	0.0114661	0.0115312	0.0115954	0.0116587	0.0117207	0.0117814	0.0118407	0.0118989	0.0119558	0.0120118	0.0120664	0.0121198	0.0121718	0.0122225	0.0122719	0.0123204	0.0123677	0.0124135
0.00969768	0.00979665	0.009895	0.00999198	0.0100881	0.0101834	0.0102775	0.0103709	0.010463	0.010554	0.0106441	0.0107328	0.0108204	0.0109066	0.0109916	0.0110754	0.0111577	0.011239	0.0113186	0.011397	0.011474	0.0115494	0.0116237	0.0116964	0.0117676	0.0118373	0.0119059	0.0119731	0.0120388	0.012103	0.0121659	0.0122273	0.0122875	0.0123462	0.0124037	0.01246	0.0125148	0.0125685	0.0126206	0.0126711	0.0127206	0.012769	0.012816	0.0128615	0.0129056	0.0129483	0.0129896	0.01303	0.013069	0.0131065
0.0106235	0.0107218	0.0108194	0.0109154	0.01101	0.0111036	0.0111959	0.0112869	0.0113766	0.0114646	0.0115515	0.0116372	0.0117213	0.0118039	0.0118849	0.0119645	0.0120424	0.0121189	0.012194	0.0122674	0.0123393	0.0124094	0.0124779	0.0125449	0.0126103	0.0126741	0.0127364	0.0127971	0.0128563	0.0129138	0.0129697	0.0130243	0.0130774	0.013129	0.0131791	0.0132279	0.0132751	0.0133208	0.0133652	0.013408	0.0134494	0.0134897	0.0135284	0.0135657	0.0136015	0.0136359	0.0136687	0.0137002	0.0137305	0.0137593
0.0115419	0.0116385	0.0117336	0.0118273	0.0119193	0.01201	0.0120992	0.0121865	0.0122726	0.0123569	0.0124397	0.0125212	0.0126007	0.0126785	0.0127549	0.0128295	0.0129023	0.0129732	0.0130429	0.0131104	0.0131765	0.0132407	0.0133029	0.0133635	0.0134223	0.0134795	0.0135348	0.0135886	0.0136407	0.0136908	0.0137393	0.0137865	0.013832	0.0138758	0.0139181	0.0139589	0.0139981	0.0140356	0.0140717	0.0141064	0.0141393	0.0141708	0.0142008	0.0142294	0.0142566	0.0142821	0.014306	0.0143284	0.0143496	0.0143694
0.0124452	0.0125388	0.0126306	0.0127207	0.0128093	0.012896	0.012981	0.0130641	0.0131455	0.0132252	0.0133031	0.0133794	0.0134535	0.013526	0.0135967	0.0136657	0.0137327	0.0137977	0.0138609	0.0139221	0.0139815	0.014039	0.0140945	0.0141482	0.0142001	0.0142499	0.0142977	0.014344	0.0143884	0.0144309	0.0144716	0.0145107	0.0145481	0.0145836	0.0146176	0.0146502	0.0146809	0.0147099	0.014737	0.0147628	0.0147872	0.0148097	0.0148305	0.01485	0.0148682	0.0148843	0.014899	0.0149121	0.0149238	0.0149341
0.0133274	0.0134169	0.0135046	0.0135903	0.0136742	0.0137563	0.0138361	0.0139142	0.0139902	0.0140646	0.0141368	0.0142072	0.0142755	0.0143417	0.0144063	0.0144688	0.0145293	0.0145878	0.014644	0.0146983	0.0147506	0.014801	0.0148491	0.0148954	0.0149396	0.0149819	0.0150219	0.0150601	0.0150962	0.0151306	0.015163	0.0151937	0.0152225	0.0152496	0.0152748	0.0152986	0.0153204	0.0153404	0.0153585	0.0153753	0.0153904	0.0154035	0.015415	0.015425	0.0154335	0.0154404	0.0154453	0.015449	0.0154509	0.015451
0.0141827	0.0142676	0.0143503	0.014431	0.0145094	0.0145859	0.0146603	0.0147323	0.0148024	0.0148706	0.0149367	0.0150007	0.0150624	0.015122	0.0151797	0.0152351	0.0152886	0.0153399	0.0153889	0.0154357	0.0154805	0.0155231	0.0155635	0.0156018	0.015638	0.0156721	0.015704	0.0157336	0.0157613	0.0157871	0.0158108	0.0158328	0.0158527	0.0158708	0.0158869	0.0159015	0.0159141	0.0159248	0.0159337	0.0159411	0.0159465	0.0159501	0.015952	0.0159522	0.0159507	0.0159477	0.0159429	0.0159364	0.0159282	0.0159184
0.0150068	0.0150862	0.0151636	0.0152383	0.0153106	0.0153808	0.015449	0.0155147	0.0155782	0.0156398	0.015699	0.0157558	0.0158104	0.0158631	0.0159134	0.0159614	0.0160072	0.0160508	0.0160922	0.0161311	0.0161678	0.0162024	0.0162346	0.0162646	0.0162921	0.0163178	0.0163413	0.0163622	0.0163808	0.0163977	0.0164125	0.016425	0.0164357	0.0164448	0.0164517	0.0164566	0.0164598	0.0164609	0.0164601	0.0164575	0.0164532	0.0164469	0.0164389	0.0164291	0.0164176	0.0164043	0.0163895	0.0163726	0.0163539	0.0163342
0.0157957	0.0158687	0.0159397	0.0160082	0.0160741	0.0161377	0.0161987	0.0162573	0.016314	0.0163684	0.0164203	0.0164695	0.0165166	0.0165614	0.0166041	0.0166444	0.0166821	0.0167176	0.0167507	0.0167816	0.0168096	0.0168359	0.0168595	0.0168809	0.0168994	0.0169161	0.0169308	0.0169428	0.0169523	0.0169598	0.0169651	0.0169681	0.0169695	0.0169691	0.0169665	0.0169616	0.0169549	0.0169463	0.0169357	0.0169229	0.0169086	0.0168922	0.016874	0.016854	0.0168321	0.0168086	0.016783	0.0167559	0.0167267	0.0166965
0.0165454	0.0166118	0.0166756	0.0167372	0.0167961	0.0168526	0.0169064	0.0169575	0.0170064	0.0170531	0.0170972	0.0171384	0.0171778	0.0172147	0.0172491	0.017281	0.0173103	0.0173375	0.0173619	0.0173841	0.0174037	0.0174209	0.0174358	0.0174482	0.0174576	0.0174649	0.0174702	0.0174731	0.0174732	0.017471	0.0174668	0.0174603	0.017452	0.0174419	0.0174294	0.0174144	0.0173975	0.0173788	0.0173584	0.0173356	0.0173108	0.017284	0.0172555	0.017225	0.0171927	0.0171586	0.0171225	0.0170848	0.0170451	0.0170039
0.0172526	0.0173118	0.0173683	0.0174223	0.0174736	0.0175224	0.0175685	0.0176118	0.0176526	0.0176914	0.0177272	0.0177603	0.0177911	0.0178197	0.0178455	0.0178687	0.0178894	0.0179078	0.0179234	0.0179365	0.0179472	0.0179552	0.0179609	0.0179639	0.0179641	0.017962	0.0179577	0.017951	0.0179416	0.0179297	0.0179156	0.0178994	0.0178812	0.0178608	0.0178381	0.0178131	0.0177861	0.0177572	0.0177264	0.0176934	0.017658	0.0176209	0.0175818	0.0175407	0.0174979	0.0174529	0.0174063	0.0173578	0.0173075	0.0172552
0.0179143	0.0179657	0.0180144	0.0180606	0.0181039	0.0181446	0.0181825	0.0182176	0.0182502	0.0182802	0.0183078	0.0183324	0.0183542	0.0183738	0.0183909	0.0184056	0.0184172	0.0184264	0.0184328	0.0184367	0.0184379	0.0184368	0.018433	0.0184262	0.0184171	0.0184054	0.0183913	0.0183745	0.0183554	0.0183338	0.0183098	0.0182834	0.018255	0.0182243	0.0181914	0.0181565	0.0181192	0.0180799	0.0180384	0.0179949	0.017949	0.0179013	0.0178516	0.0178001	0.0177464	0.0176906	0.017633	0.0175737	0.0175127	0.0174495
0.0185276	0.0185711	0.0186116	0.0186494	0.0186845	0.0187166	0.0187461	0.0187727	0.0187966	0.0188177	0.0188363	0.0188521	0.018865	0.0188755	0.0188835	0.018889	0.0188912	0.0188911	0.0188881	0.0188824	0.0188745	0.0188637	0.0188499	0.0188334	0.0188148	0.0187932	0.0187691	0.0187422	0.0187133	0.0186817	0.0186476	0.018611	0.0185723	0.0185313	0.0184883	0.0184429	0.0183951	0.0183451	0.0182931	0.0182391	0.0181827	0.0181244	0.018064	0.0180016	0.0179372	0.0178707	0.0178022	0.017732	0.0176599	0.0175863
0.0190902	0.0191254	0.0191574	0.0191866	0.0192128	0.0192363	0.0192569	0.0192748	0.0192896	0.0193016	0.0193109	0.0193178	0.0193215	0.0193226	0.0193212	0.019317	0.0193099	0.0193001	0.0192877	0.0192723	0.0192546	0.0192341	0.0192104	0.0191839	0.0191552	0.019124	0.0190898	0.019053	0.0190137	0.0189719	0.0189277	0.018881	0.0188321	0.0187807	0.0187271	0.018671	0.0186128	0.0185523	0.0184898	0.0184251	0.0183581	0.0182892	0.0182181	0.0181446	0.0180695	0.0179924	0.017913	0.0178319	0.017749	0.0176645
0.0196002	0.0196266	0.0196498	0.0196699	0.0196871	0.0197015	0.019713	0.0197218	0.0197274	0.0197301	0.01973	0.0197274	0.0197217	0.0197133	0.0197022	0.0196882	0.0196717	0.0196521	0.0196301	0.0196049	0.019577	0.0195465	0.0195131	0.0194766	0.0194378	0.0193965	0.0193522	0.0193051	0.0192557	0.0192037	0.0191491	0.0190923	0.019033	0.0189712	0.0189069	0.0188406	0.0187717	0.0187008	0.0186277	0.0185524	0.0184746	0.0183949	0.0183131	0.0182291	0.0181429	0.0180551	0.0179652	0.0178731	0.0177795	0.0176841
0.0200555	0.0200727	0.0200867	0.0200977	0.0201057	0.0201106	0.0201128	0.020112	0.0201083	0.0201016	0.0200919	0.0200797	0.0200643	0.0200463	0.0200252	0.0200014	0.0199751	0.0199458	0.0199138	0.0198787	0.0198407	0.0198001	0.0197569	0.0197104	0.0196613	0.0196095	0.0195553	0.0194979	0.0194382	0.0193762	0.0193113	0.0192441	0.0191743	0.0191022	0.0190274	0.0189505	0.0188713	0.0187897	0.0187061	0.0186202	0.0185318	0.0184414	0.0183489	0.0182543	0.0181576	0.0180589	0.0179583	0.0178556	0.0177512	0.0176452
0.0204544	0.0204621	0.0204666	0.0204683	0.0204669	0.0204625	0.0204547	0.0204442	0.020431	0.0204147	0.0203953	0.0203731	0.0203483	0.0203201	0.0202893	0.0202556	0.0202193	0.0201799	0.0201377	0.0200927	0.0200449	0.0199942	0.0199408	0.0198842	0.0198247	0.0197627	0.0196982	0.0196309	0.0195608	0.0194885	0.0194135	0.0193359	0.0192559	0.0191734	0.0190882	0.0190009	0.0189113	0.018819	0.0187247	0.0186285	0.0185298	0.0184287	0.0183258	0.0182204	0.0181131	0.0180036	0.0178926	0.0177797	0.0176648	0.0175481
0.0207957	0.0207937	0.0207888	0.0207806	0.0207695	0.0207553	0.020738	0.0207177	0.0206943	0.0206684	0.0206393	0.020607	0.0205721	0.0205343	0.0204934	0.0204497	0.0204033	0.0203539	0.0203017	0.0202466	0.0201888	0.0201277	0.020064	0.0199974	0.0199279	0.0198558	0.019781	0.0197035	0.0196233	0.0195407	0.0194554	0.0193676	0.0192774	0.0191846	0.0190891	0.0189914	0.0188914	0.018789	0.0186842	0.0185775	0.0184685	0.0183569	0.0182435	0.0181279	0.0180102	0.0178902	0.0177687	0.0176455	0.0175203	0.0173934
0.0210782	0.0210662	0.0210514	0.0210334	0.0210124	0.0209885	0.0209615	0.0209312	0.0208976	0.0208618	0.020823	0.0207806	0.0207355	0.0206878	0.020637	0.0205832	0.0205267	0.0204672	0.0204049	0.0203397	0.0202716	0.0202004	0.0201267	0.0200501	0.0199707	0.0198882	0.0198034	0.0197156	0.0196254	0.0195328	0.0194372	0.0193394	0.0192389	0.019136	0.0190305	0.0189224	0.0188122	0.0186998	0.0185848	0.0184674	0.0183483	0.0182268	0.0181029	0.0179773	0.0178494	0.0177194	0.0175876	0.0174543	0.017319	0.017182
0.0213008	0.0212791	0.0212541	0.0212261	0.0211951	0.0211613	0.0211244	0.021084	0.0210407	0.0209947	0.0209459	0.0208934	0.0208384	0.0207806	0.0207198	0.0206559	0.0205892	0.0205197	0.0204471	0.0203718	0.0202937	0.0202127	0.0201289	0.0200424	0.0199527	0.0198604	0.0197654	0.0196677	0.0195675	0.0194648	0.0193594	0.0192515	0.0191409	0.0190281	0.0189126	0.0187947	0.0186745	0.018552	0.0184269	0.0182997	0.0181706	0.0180392	0.0179053	0.0177694	0.0176317	0.0174919	0.0173503	0.0172072	0.0170621	0.0169152
0.0214632	0.0214314	0.0213962	0.0213582	0.0213174	0.0212733	0.0212262	0.0211758	0.0211227	0.0210666	0.0210076	0.0209453	0.0208802	0.0208125	0.0207417	0.0206676	0.0205909	0.0205114	0.020429	0.0203435	0.0202553	0.0201645	0.0200706	0.019974	0.0198746	0.0197724	0.0196675	0.0195601	0.0194501	0.0193374	0.0192225	0.0191047	0.0189843	0.0188616	0.0187366	0.018609	0.0184789	0.0183467	0.018212	0.0180751	0.0179363	0.017795	0.0176514	0.0175059	0.0173586	0.0172093	0.0170583	0.0169058	0.0167511	0.0165949
0.0215649	0.0215228	0.0214778	0.0214297	0.0213786	0.0213244	0.0212671	0.0212069	0.0211437	0.0210776	0.0210085	0.0209364	0.0208612	0.0207832	0.0207026	0.0206188	0.0205322	0.0204428	0.0203504	0.020255	0.0201569	0.0200563	0.0199526	0.0198461	0.019737	0.0196253	0.0195108	0.0193939	0.0192742	0.0191518	0.0190274	0.0189002	0.0187704	0.0186378	0.0185035	0.0183663	0.018227	0.0180853	0.0179413	0.0177948	0.0176465	0.0174959	0.0173431	0.0171885	0.0170321	0.0168735	0.0167134	0.0165518	0.0163883	0.0162231
0.0216058	0.0215537	0.0214985	0.0214402	0.021379	0.0213148	0.0212476	0.0211772	0.0211041	0.0210279	0.0209489	0.0208669	0.020782	0.0206941	0.0206034	0.02051	0.0204136	0.0203144	0.0202122	0.0201071	0.0199992	0.0198889	0.0197756	0.0196597	0.0195413	0.0194202	0.0192962	0.0191698	0.0190408	0.0189093	0.0187753	0.0186392	0.0185003	0.0183585	0.0182147	0.0180685	0.0179202	0.0177695	0.0176165	0.017461	0.0173036	0.0171442	0.0169827	0.0168193	0.0166541	0.0164869	0.016318	0.0161478	0.0159759	0.0158023
0.0215863	0.021524	0.0214588	0.0213904	0.0213191	0.0212449	0.0211677	0.0210873	0.0210043	0.0209182	0.0208293	0.0207377	0.0206432	0.0205455	0.020445	0.020342	0.020236	0.0201271	0.0200153	0.0199007	0.0197837	0.0196638	0.0195411	0.0194158	0.0192884	0.0191581	0.0190251	0.0188896	0.0187518	0.0186113	0.0184681	0.0183231	0.0181755	0.0180253	0.0178727	0.0177178	0.0175605	0.0174013	0.0172399	0.0170759	0.01691	0.0167423	0.0165724	0.0164006	0.0162271	0.016052	0.015875	0.0156968	0.0155171	0.0153356
0.0215068	0.0214344	0.0213591	0.0212806	0.0211993	0.0211154	0.0210282	0.0209381	0.0208453	0.0207496	0.020651	0.0205499	0.0204456	0.0203384	0.0202286	0.0201161	0.0200006	0.0198822	0.0197613	0.0196375	0.0195115	0.0193826	0.0192508	0.0191164	0.0189799	0.0188411	0.0186994	0.0185553	0.018409	0.0182598	0.0181083	0.0179546	0.0177988	0.0176402	0.0174793	0.0173163	0.0171509	0.0169835	0.016814	0.0166422	0.0164684	0.0162927	0.0161151	0.0159358	0.0157548	0.0155721	0.015388	0.0152019	0.015015	0.0148265
0.0213683	0.0212856	0.0212002	0.0211118	0.0210209	0.0209271	0.0208303	0.0207306	0.0206282	0.0205231	0.0204149	0.0203043	0.0201908	0.0200745	0.0199554	0.0198338	0.0197091	0.0195818	0.0194519	0.0193194	0.0191842	0.0190467	0.0189064	0.0187635	0.0186185	0.0184712	0.0183213	0.0181689	0.0180145	0.0178574	0.017698	0.0175363	0.0173725	0.0172061	0.0170374	0.016867	0.0166941	0.016519	0.016342	0.0161631	0.0159819	0.0157989	0.0156145	0.0154283	0.0152406	0.0150512	0.0148603	0.0146677	0.014474	0.0142793
0.0211715	0.0210788	0.0209836	0.0208856	0.020785	0.0206815	0.0205752	0.0204662	0.0203546	0.0202401	0.0201228	0.0200029	0.0198806	0.0197554	0.0196274	0.0194969	0.0193636	0.0192277	0.0190892	0.0189482	0.0188046	0.0186586	0.0185102	0.0183594	0.0182064	0.0180511	0.0178934	0.0177334	0.0175711	0.0174068	0.0172401	0.0170711	0.0168998	0.0167261	0.0165506	0.0163731	0.0161935	0.0160116	0.0158278	0.0156422	0.0154546	0.0152654	0.0150747	0.0148826	0.0146886	0.0144935	0.0142966	0.0140987	0.0138995	0.0136992
0.0209176	0.0208155	0.0207107	0.0206033	0.0204929	0.0203802	0.0202646	0.0201468	0.020026	0.0199026	0.0197765	0.019648	0.0195168	0.0193832	0.0192467	0.0191077	0.0189663	0.018822	0.0186755	0.0185267	0.0183753	0.0182212	0.0180651	0.017907	0.0177466	0.017584	0.0174189	0.0172519	0.0170827	0.0169115	0.0167381	0.0165623	0.0163845	0.0162045	0.0160225	0.0158388	0.0156533	0.0154654	0.0152756	0.0150843	0.0148913	0.0146966	0.0145006	0.0143033	0.0141042	0.0139041	0.013703	0.0135007	0.0132969	0.0130922
0.0206088	0.0204972	0.020383	0.0202663	0.020147	0.0200252	0.0199008	0.0197741	0.0196449	0.0195128	0.0193785	0.0192417	0.0191021	0.0189602	0.0188159	0.018669	0.0185198	0.0183677	0.0182136	0.0180576	0.017899	0.0177377	0.0175745	0.0174096	0.0172425	0.017073	0.0169015	0.0167282	0.0165526	0.0163752	0.0161958	0.0160144	0.0158309	0.0156454	0.0154579	0.0152687	0.015078	0.0148853	0.0146906	0.0144948	0.014297	0.0140981	0.0138978	0.0136965	0.0134937	0.0132899	0.0130854	0.0128799	0.0126731	0.0124655
0.0202464	0.0201258	0.0200026	0.0198772	0.0197493	0.0196188	0.0194859	0.0193508	0.0192134	0.0190736	0.0189313	0.0187865	0.0186392	0.0184897	0.018338	0.0181839	0.0180273	0.0178683	0.0177072	0.0175442	0.0173792	0.0172118	0.0170422	0.0168709	0.0166977	0.0165225	0.0163455	0.0161667	0.0159855	0.0158027	0.0156182	0.015432	0.0152441	0.015054	0.0148619	0.0146684	0.0144734	0.0142771	0.0140788	0.0138794	0.0136784	0.0134763	0.0132732	0.0130693	0.0128643	0.0126582	0.0124517	0.0122445	0.0120364	0.0118277
0.0198331	0.0197039	0.0195723	0.0194385	0.0193022	0.0191636	0.0190227	0.0188798	0.0187347	0.0185876	0.0184378	0.0182857	0.0181315	0.0179752	0.0178165	0.0176555	0.0174926	0.0173274	0.0171601	0.016991	0.0168202	0.0166473	0.0164723	0.0162957	0.0161171	0.015937	0.0157554	0.0155722	0.0153868	0.0151996	0.015011	0.0148209	0.0146291	0.0144358	0.0142406	0.0140443	0.0138466	0.0136474	0.013447	0.0132453	0.013043	0.0128392	0.0126349	0.01243	0.0122245	0.0120179	0.0118111	0.0116041	0.0113967	0.0111892
0.0193717	0.0192343	0.0190947	0.0189529	0.0188089	0.0186628	0.0185146	0.0183643	0.0182122	0.0180582	0.0179019	0.0177431	0.0175826	0.0174201	0.0172554	0.0170884	0.0169198	0.0167493	0.0165767	0.0164025	0.0162266	0.016049	0.0158699	0.015689	0.0155063	0.0153222	0.015137	0.0149505	0.0147619	0.0145717	0.0143803	0.0141878	0.0139934	0.013798	0.0136015	0.0134037	0.0132047	0.0130044	0.0128036	0.0126017	0.0123993	0.0121962	0.0119922	0.0117883	0.0115843	0.0113799	0.011175	0.0109704	0.0107661	0.010562
[truncated: 437 more rows]
[truncated: 1,151 more columns]
